# Supplementary material for: Gigantol Targets Cancer Stem Cells and Destabilizes Tumors via the Suppression of the PI3K/AKT and JAK/STAT Pathways in Ectopic Lung Cancer Xenografts
Source: Cancers (Basel). 2019 Dec 17;11(12):2032. doi: 10.3390/cancers11122032 (PMC6966687; doi:10.3390/cancers11122032)
Supplement: Supplementary file 1 [file cancers-11-02032-s001.zip]

Archive with 2 entries (2 files):
- cancers-647632-Supple-figures-final.docx
- cancers-647632-Tables-final.xlsx
