# Supplementary material for: Gigantol Targets Cancer Stem Cells and Destabilizes Tumors via the Suppression of the PI3K/AKT and JAK/STAT Pathways in Ectopic Lung Cancer Xenografts
Source: Cancers (Basel). 2019 Dec 17;11(12):2032. doi: 10.3390/cancers11122032 (PMC6966687; doi:10.3390/cancers11122032)
Supplement: Supplementary file 1 [file cancers-11-02032-s001.zip › cancers-647632-Tables-final.xlsx]

## Sheet: S1Venn
Table S1: Lists of proteins which were downregulated, upregulated, and not significantly altered by the effects of gigantol.
DownReg_ID	DownReg_name		UpReg_ID	UpReg_name		NoSigChange	NoSig_name	Log2_Treat/Control
Q8TAZ6	CMTM2 CKLFSF2		Q6UXX5	ITIH6 ITIH5L UNQ6369/PRO21074		Q4LDE5	SVEP1 C9orf13 CCP22 SELOB	8.04858
Q9ULW3	ABT1		Q7Z333	SETX ALS4 KIAA0625 SCAR1		P49588	AARS	7.26074
O60258	FGF17 UNQ161/PRO187		Q2KHN1	RNF151		P48739	PITPNB	6.38033
P07437	TUBB TUBB5 OK/SW-cl.56		Q8IXT1	DDIAS C11orf82 NOXIN		O75122	CLASP2 KIAA0627	6.30278
O95248	SBF1 MTMR5		Q5EBL4	RILPL1 RLP1		Q9NRM0	SLC2A9 GLUT9	5.97986
P08195	SLC3A2 MDU1		Q6U949	IGF2-AS IGF2-AS1 IGF2AS		P22392	NME2 NM23B	5.64049
P98187	CYP4F8		Q9NZQ0	DNAJC27 RABJS RBJ		Q9C0I3	CCSER1 FAM190A KIAA1680	5.60203
Q96JC1	VPS39 KIAA0770 TLP VAM6		Q9NYZ2	SLC25A37 MFRN MSCP HT015		Q9ULV0	MYO5B KIAA1119	5.50205
Q96LW2	RSKR SGK494		Q5U4N7	GDF5OS		Q9Y252	RNF6 SPG2	5.497
Q8ND82	ZNF280C SUHW3 ZNF633		Q13435	SF3B2 SAP145		Q8N7P7		5.41894
A7MBM2	DISP2 C15orf36 DISPB KIAA1742 LINC00594		Q9UC06	ZNF70		Q9H972	C14orf93	5.40728
Q9H777	ELAC1 D29		Q99848	EBNA1BP2 EBP2		Q8NI99	ANGPTL6 AGF ARP5 UNQ152/PRO178	5.36261
P62424	RPL7A SURF-3 SURF3		Q5TB80	CEP162 C6orf84 KIAA1009 QN1		O14530	TXNDC9 APACD	5.32286
Q9BZE4	GTPBP4 CRFG NOG1		P55196	AFDN AF6 MLLT4		Q9NV66	TYW1 RSAFD1	5.30856
Q01970	PLCB3		Q8N3C0	ASCC3 HELIC1		Q8IY22	CMIP KIAA1694 TCMIP	5.26948
Q8NDH2	CCDC168 C13orf40		Q9Y483	MTF2 PCL2		Q9UID6	ZNF639 ZASC1	5.21333
O14578	CIT CRIK KIAA0949 STK21		Q8N9H9	C1orf127		Q8N3F8	MICALL1 KIAA1668 MIRAB13	5.03906
Q6ZVX7	NCCRP1 FBXO50		Q8N7W2	BEND7 C10orf30		Q8NEN9	PDZD8 PDZK8	4.91474
Q16566	CAMK4 CAMK CAMK-GR CAMKIV		Q8TF30	WHAMM KIAA1971 WHDC1		Q15345	LRRC41 MUF1 PP7759	4.8758
P35606	COPB2		Q9Y4R7	TTLL3 PRO0207		Q4KWH8	PLCH1 KIAA1069 PLCL3	4.84732
Q6UB99	ANKRD11 ANCO1		Q8NGJ8	OR51S1		Q9C0G0	ZNF407 KIAA1703	4.80558
Q14005	IL16		Q9BZF9	UACA KIAA1561		Q15813	TBCE	4.73584
Q6P4Q7	CNNM4 ACDP4 KIAA1592		P29016	CD1B		P17735	TAT	4.70505
Q5JYT7	KIAA1755		Q14896	MYBPC3		Q9BQ95	ECSIT	4.7037
Q6ZU35	CRAD KIAA1211		Q5TCX8	MAP3K21 KIAA1804 MLK4		Q9Y543	HES2 BHLHB40	4.69939
P84996	GNAS GNAS1		Q6ZSJ9	SHISA6		Q14526	HIC1 ZBTB29	4.63706
Q6ZW33	MICALCL		Q14123	PDE1C		P18887	XRCC1	4.6303
Q9HCI5	MAGEE1 HCA1 KIAA1587		O60733	PLA2G6 PLPLA9		Q9P0P8	MTRES1 C6orf203 HSPC230	4.5506
Q68DK2	ZFYVE26 KIAA0321		O75460	ERN1 IRE1		Q16670	ZSCAN26 ZNF187	4.54678
Q93075	TATDN2 KIAA0218		Q16880	UGT8 CGT UGT4		Q9P209	CEP72 KIAA1519	4.46596
Q96CM3	RPUSD4		Q8WVS4	WDR60		Q8NGM9	OR8D4	4.44006
A6NGE7	URAD PRHOXNB		Q9HCD5	NCOA5 KIAA1637		Q86YV0	RASAL3	4.42026
A8MQ14	ZNF850		P0C1H6	H2BFM		Q9UKL3	CASP8AP2 FLASH KIAA1315 RIP25	4.41329
Q16587	ZNF74 ZNF520		Q6T4R5	NHS		Q9ULB1	NRXN1 KIAA0578	4.31561
P31645	SLC6A4 HTT SERT		Q99683	MAP3K5 ASK1 MAPKKK5 MEKK5		Q93100	PHKB	4.29687
Q96MU7	YTHDC1 KIAA1966 YT521		Q14588	ZNF234 ZNF269		Q9UL16	CFAP45 CCDC19 NESG1	4.28642
B4DXR9	ZNF732		Q0P641	C2orf80		P11274	BCR BCR1 D22S11	4.2317
P11309	PIM1		Q9H7B4	SMYD3 ZMYND1 ZNFN3A1		Q16540	MRPL23 L23MRP RPL23L	4.23087
P16885	PLCG2		Q15906	VPS72 TCFL1 YL1		P11277	SPTB SPTB1	4.22318
Q14247	CTTN EMS1		Q92854	SEMA4D C9orf164 CD100 SEMAJ		O75563	SKAP2 PRAP RA70 SAPS SCAP2 SKAP55R	4.21487
Q9ULD2	MTUS1 ATBP ATIP GK1 KIAA1288 MTSG1		O00602	FCN1 FCNM		Q9UPP1	PHF8 KIAA1111 ZNF422	4.20538
P62937	PPIA CYPA		Q8IVE0	CROCCP3 CROCCL2 KIAA1922		Q13464	ROCK1	4.14536
Q96H22	CENPN C16orf60 ICEN32 BM-309		Q8NC26	ZNF114		Q6NUI2	GPAT2	4.13369
Q16584	MAP3K11 MLK3 PTK1 SPRK		Q14CZ8	HEPACAM		Q5T681	C10orf62	4.10694
P41218	MNDA		Q9UIA9	XPO7 KIAA0745 RANBP16		O75943	RAD17 R24L	4.07314
Q96P65	QRFPR GPR103		P51608	MECP2		Q96HM7	PCED1B FAM113B	4.06992
Q9Y289	SLC5A6 SMVT		Q9BYE0	HES7 BHLHB37		O60870	KIN BTCD KIN17	3.95042
Q96S94	CCNL2 SB138		Q02218	OGDH		Q9Y6Y1	CAMTA1 KIAA0833 MSTP023	3.9347
O94991	SLITRK5 KIAA0918 LRRC11		Q96M86	DNHD1 C11orf47 CCDC35 DHCD1 DNHD1L UNQ5781/PRO12970		P59923	ZNF445 ZFP445 ZKSCAN15 ZNF168	3.90233
Q9ULB4	CDH9		P46100	ATRX RAD54L XH2		Q9Y2B5	VPS9D1 ATPBL C16orf7	3.89741
Q6PI98	INO80C C18orf37		Q8IYW2	CFAP46 C10orf123 C10orf124 C10orf92 C10orf93 TTC40		Q09666	AHNAK PM227	3.82426
Q8NFI3	ENGASE		P09669	COX6C		Q86VR8	FJX1	3.80936
O00213	APBB1 FE65 RIR		P50993	ATP1A2 KIAA0778		P41252	IARS	3.77367
Q9P2H3	IFT80 KIAA1374 WDR56		Q6UXD5	SEZ6L2 PSK UNQ1903/PRO4349		Q9Y3P9	RABGAP1 HSPC094	3.75692
Q14118	DAG1		Q9UKM9	RALY HNRPCL2 P542		O94776	MTA2 MTA1L1 PID	3.73676
Q8NF50	DOCK8		Q96MM7	HS6ST2 PSEC0092		Q9C093	SPEF2 KIAA1770 KPL2	3.71855
Q9NSI5	IGSF5 JAM4		Q9H6W3	RIOX1 C14orf169 MAPJD NO66		Q9C0A6	SETD5 KIAA1757	3.70069
P53007	SLC25A1 SLC20A3		Q96T23	RSF1 HBXAP XAP8		P22304	IDS SIDS	3.70014
Q8N371	KDM8 JMJD5		Q9H222	ABCG5		Q9H0J9	PARP12 ZC3HDC1	3.60262
Q5JV73	FRMPD3 KIAA1817		Q9UNS1	TIMELESS TIM TIM1 TIMELESS1		Q04759	PRKCQ PRKCT	3.59385
O94844	RHOBTB1 KIAA0740		Q8NAT1	POMGNT2 AGO61 C3orf39 EOGTL GTDC2		P28330	ACADL	3.5918
Q10472	GALNT1		Q6P597	KLC3 KLC2 KLC2L		P27816	MAP4	3.59042
Q86Y97	KMT5C SUV420H2 PP7130		Q96A65	EXOC4 KIAA1699 SEC8 SEC8L1		Q8N912	NRAC C14orf180 C14orf77	3.54909
Q8N2R8	FAM43A PP7298		Q8NCT3	KIAA0895		Q96GM5	SMARCD1 BAF60A	3.52572
P61266	STX1B STX1B1 STX1B2		Q9UKZ4	TENM1 ODZ1 TNM1		Q9H0B3	IQCN KIAA1683	3.5242
Q9Y6W5	WASF2 WAVE2		Q96QD9	FYTTD1 UIF		Q5THR3	EFCAB6 DJBP KIAA1672	3.51556
Q8TDN4	CABLES1 CABLES		Q8IZ21	PHACTR4 PRO2963		O43633	CHMP2A BC2 CHMP2	3.48197
P11055	MYH3		P35790	CHKA CHK CKI		P42694	HELZ DRHC KIAA0054	3.46974
Q8NC56	LEMD2		Q8N961	ABTB2		Q9C0D0	PHACTR1 KIAA1733 RPEL1	3.46061
Q96K58	ZNF668		Q14669	TRIP12 KIAA0045 ULF		Q9P215	POGK KIAA1513 LST003 SLTP003	3.45803
Q14703	MBTPS1 KIAA0091 S1P SKI1		Q9BYV8	CEP41 TSGA14		Q14241	ELOA TCEB3 MSTP059	3.43995
O75147	OBSL1 KIAA0657		O60312	ATP10A ATP10C ATPVA ATPVC KIAA0566		Q92673	SORL1 C11orf32	3.42888
Q9NX31	OSER1 C20orf111 BM-038 HSPC168 HSPC207		Q8WW24	TEKT4		Q6PKG0	LARP1 KIAA0731 LARP	3.42029
P53708	ITGA8		Q9NYB9	ABI2 ARGBPIA		Q2Q1W2	TRIM71 LIN41	3.41351
P08842	STS ARSC1		Q9NUL3	STAU2		Q9BQG0	MYBBP1A P160	3.40667
P28340	POLD1 POLD		P51692	STAT5B		P12036	NEFH KIAA0845 NFH	3.40374
Q8NDA2	HMCN2		Q15050	RRS1 KIAA0112 RRR		Q8IUX7	AEBP1 ACLP	3.39174
Q5VT52	RPRD2 KIAA0460 HSPC099		Q0VF49	KIAA2012		P10070	GLI2 THP	3.37871
Q8TBX8	PIP4K2C PIP5K2C		Q9BY64	UGT2B28		Q9Y5X1	SNX9 SH3PX1 SH3PXD3A	3.36921
Q9Y2I1	NISCH IRAS KIAA0975		Q9Y3B7	MRPL11 CGI-113		Q1XH10	SKIDA1 C10orf140 DLN1	3.365
Q08379	GOLGA2		O95294	RASAL1 RASAL		P14616	INSRR IRR	3.36365
Q8TBP0	TBC1D16		A0A096LP49	CCDC187		Q68DN1	C2orf16	3.34729
O60282	KIF5C KIAA0531 NKHC2		P21399	ACO1 IREB1		Q6UX06	OLFM4 GW112 UNQ362/PRO698	3.34119
Q6XZB0	LIPI LPDL PRED5		P01008	SERPINC1 AT3 PRO0309		Q96L94	SNX22	3.3252
O75676	RPS6KA4 MSK2		Q9Y466	NR2E1 TLX		Q15058	KIF14 KIAA0042	3.32278
Q8TET4	GANC		Q9Y5S2	CDC42BPB KIAA1124		Q7Z3Z0	KRT25 KRT25A	3.31475
O60645	EXOC3 SEC6 SEC6L1		O14975	SLC27A2 ACSVL1 FACVL1 FATP2 VLACS		P10636	MAPT MAPTL MTBT1 TAU	3.31333
Q86XA9	HEATR5A C14orf125 KIAA1316		Q9UQR1	ZNF148 ZBP89		Q9C0D4	ZNF518B KIAA1729	3.30285
Q86X67	NUDT13		P49757	NUMB C14orf41		Q14654	KCNJ11	3.29522
A6NCN8	TEX52		P22059	OSBP OSBP1		Q02952	AKAP12 AKAP250	3.29254
Q8IVL1	NAV2 HELAD1 KIAA1419 POMFIL2 RAINB1 STEERIN2		Q96M32	AK7		Q7Z614	SNX20 SLIC1	3.2877
Q96RP7	GAL3ST4 PP6968		Q9NYA1	SPHK1 SK1 SPHK SPK		Q9GZP7	VN1R1 V1RL1 VNR19I1	3.2848
P61313	RPL15 EC45 TCBAP0781		Q9NUW8	TDP1		O95071	UBR5 EDD EDD1 HYD KIAA0896	3.26964
Q8WUA4	GTF3C2 KIAA0011		Q9UIG0	BAZ1B WBSC10 WBSCR10 WBSCR9 WSTF		Q86V97	KBTBD6	3.26197
Q9Y4D2	DAGLA C11orf11 KIAA0659 NSDDR		P78312	FAM193A C4orf8 RES4-22		P22105	TNXB HXBL TNX TNXB1 TNXB2 XB	3.25447
Q7KZ85	SUPT6H KIAA0162 SPT6H		Q14185	DOCK1		A4D1E1	ZNF804B	3.24395
Q13555	CAMK2G CAMK CAMK-II CAMKG		Q9H0D6	XRN2		Q8NI51	CTCFL BORIS	3.2293
Q99250	SCN2A NAC2 SCN2A1 SCN2A2		Q8NBT3	TMEM145		O14495	PLPP3 LPP3 PPAP2B	3.22709
Q494X3	ZNF404		Q66GS9	CEP135 CEP4 KIAA0635		Q86TM3	DDX53 CAGE	3.20775
P56730	PRSS12		A3QJZ7	PRAMEF27		Q9Y5R5	DMRT2 DSXL2	3.19312
A1L162	ERICH2		Q17RD7	SYT16 STREP14 SYT14L SYT14R		Q7Z589	EMSY C11orf30 GL002	3.19016
Q14151	SAFB2 KIAA0138		P98160	HSPG2		Q71RC2	LARP4 PP13296	3.18161
Q5HYW2	NHSL2		Q13423	NNT		Q9C0I9	LRRC27 KIAA1674	3.17123
Q8IXS0	FAM217A C6orf146		P25205	MCM3		Q92878	RAD50	3.16993
Q96DT5	DNAH11		A4D1E9	GTPBP10 OBGH2 UG0751c10		P00742	F10	3.15425
Q06787	FMR1		Q6ZUB1	SPATA31E1 C9orf79 FAM75E1		P49662	CASP4 ICH2	3.14014
Q96T51	RUFY1 RABIP4 ZFYVE12		P14778	IL1R1 IL1R IL1RA IL1RT1		Q12830	BPTF FAC1 FALZ	3.06153
Q9Y450	HBS1L HBS1 KIAA1038		Q9HB55	CYP3A43		Q6U7Q0	ZNF322 ZNF322A ZNF388 ZNF489	3.06
Q9NQX5	NPDC1		Q969H4	CNKSR1 CNK1		P51888	PRELP SLRR2A	3.04004
P22102	GART PGFT PRGS		A0A0J9YXQ4	PNMA6E		Q9Y6F6	MRVI1 IRAG JAW1L	3.035
Q9P291	ARMCX1 ALEX1 AD032		P42338	PIK3CB PIK3C1		Q12873	CHD3	3.02263
P46013	MKI67		O95236	APOL3		A0A1B0GTU1	ZC3H11B ZC3HDC11B	3.00576
Q86YZ3	HRNR S100A18		P14555	PLA2G2A PLA2B PLA2L RASF-A		P0CG23	ZNF853	2.9859
Q8N567	ZCCHC9		P49715	CEBPA CEBP		A6NFA0	FAM205C FAM205CP	2.9797
Q13617	CUL2		O75962	TRIO		Q96N67	DOCK7 KIAA1771	2.97693
P08069	IGF1R		Q9H3D4	TP63 KET P63 P73H P73L TP73L		Q8TCF1	ZFAND1	2.97368
Q9GZU5	NYX CLRP		Q15697	ZNF174 ZSCAN8		Q5H9F3	BCORL1	2.96454
Q8NA57	C12orf50		Q8N4C8	MINK1 B55 MAP4K6 MINK YSK2 ZC3		F8W1W9	NPIPB9	2.95664
Q9UKV5	AMFR RNF45		Q9ULG6	CCPG1 CCP8 CPR8 KIAA1254		Q9H4L7	SMARCAD1 KIAA1122	2.91841
Q9UFD9	RIMBP3 KIAA1666 RIMBP3A		Q9GZU2	PEG3 KIAA0287 ZSCAN24		Q9NVM6	DNAJC17	2.90467
Q86WN1	FCHSD1 UNQ737/PRO1431		Q8WXF1	PSPC1 PSP1		P0C7T2	OR2T7 OR2T7P	2.88495
A8MUX0	KRTAP16-1 KAP16.1		Q66PJ3	ARL6IP4		Q5T5C0	STXBP5 LLGL3	2.87447
Q9UM63	PLAGL1 LOT1 ZAC		Q68DA7	FMN1 FMN LD		Q9HCL0	PCDH18 KIAA1562	2.87269
Q494V2	CFAP100 CCDC37		O75970	MPDZ MUPP1		O60763	USO1 VDP	2.86856
P50443	SLC26A2 DTD DTDST		Q5T5A8	LCE3C LEP15 SPRL3A		Q8WVM7	STAG1 SA1 SCC3	2.79923
Q96M91	CFAP53 CCDC11		Q5BJE1	CCDC178 C18orf34		Q8IX07	ZFPM1 FOG1 ZFN89A	2.79374
Q9NWH7	SPATA6		Q96LL4	C8orf48		Q8WXU2	DNAAF4 DYX1C1 EKN1	2.79267
Q7Z5W3	BCDIN3D		Q6PGP7	TTC37 KIAA0372		Q75VX8	GAREM2 FAM59B GAREML KIAA2038 HRIHFB2063	2.75462
Q12888	TP53BP1		Q5VXH5	PRAMEF7		O00139	KIF2A KIF2 KNS2	2.74521
P52788	SMS		Q9NYH9	UTP6 C17orf40 HCA66 MHAT		P78562	PHEX PEX	2.71966
O15020	SPTBN2 KIAA0302 SCA5		P54707	ATP12A ATP1AL1		Q8N302	AGGF1 GPATC7 GPATCH7 VG5Q	2.71481
Q99570	PIK3R4 VPS15		Q4ZG55	GREB1 KIAA0575		Q05209	PTPN12	2.70822
Q92823	NRCAM KIAA0343		Q9NQ76	MEPE		Q14980	NUMA1 NMP22 NUMA	2.68546
A1X283	SH3PXD2B FAD49 KIAA1295 TKS4		Q9BQI4	CCDC3		Q00169	PITPNA PITPN	2.6761
O60673	REV3L POLZ REV3		Q06455	RUNX1T1 AML1T1 CBFA2T1 CDR ETO MTG8 ZMYND2		A6NKX4	SLC22A31	2.65348
Q6Q0C1	SLC25A47 C14orf68 HDMCP HMFN1655		Q9Y2Y6	TMEM98 UNQ536/PRO1079		Q96JG9	ZNF469 KIAA1858	2.65243
Q14050	COL9A3		A7MCY6	TBKBP1 KIAA0775 SINTBAD		Q14593	ZNF273	2.65237
Q9NW97	TMEM51 C1orf72		Q96B67	ARRDC3 KIAA1376		I1YAP6	TRIM77 TRIM77P	2.63461
Q8TDW0	LRRC8C AD158 FAD158		Q96BI3	APH1A PSF CGI-78 UNQ579/PRO1141		Q9HBM0	VEZT	2.62889
Q9H6H4	REEP4 C8orf20 PP432		Q8TCN5	ZNF507 KIAA1084		Q9Y597	KCTD3	2.58796
Q9C0D6	FHDC1 INF1 KIAA1727		Q92688	ANP32B APRIL PHAPI2		Q9HB63	NTN4	2.56133
Q9H7U1	CCSER2 FAM190B KIAA1128 NPD012		Q05C16	LRRC63		P52746	ZNF142 KIAA0236	2.55086
O00541	PES1		Q5JPB2	ZNF831 C20orf174		Q5XX13	FBXW10	2.54919
Q92698	RAD54L RAD54A		Q5C9Z4	NOM1 C7orf3		Q5SVQ8	ZBTB41 FRBZ1	2.50384
Q92902	HPS1 HPS		P17026	ZNF22 KOX15 KROX26		Q9UJY4	GGA2 KIAA1080	2.50298
Q8NEF3	CCDC112 MBC1		Q9ULC8	ZDHHC8 KIAA1292 ZDHHCL1 ZNF378		Q5CZC0	FSIP2	2.48328
P05154	SERPINA5 PCI PLANH3 PROCI		P00451	F8 F8C		Q6UB98	ANKRD12 ANCO2 KIAA0874	2.47631
O14654	IRS4		Q96DP5	MTFMT FMT FMT1		Q8NDA8	MROH1 HEATR7A KIAA1833	2.46647
P02786	TFRC		Q9H7D7	WDR26 CDW2 MIP2 PRO0852		Q9P1C3	PRO2829	2.46518
Q9UDY8	MALT1 MLT		Q9UPR0	PLCL2 KIAA1092 PLCE2		Q9NQW1	SEC31B SEC31L2	2.46385
P16234	PDGFRA PDGFR2 RHEPDGFRA		Q86XU0	ZNF677		P43378	PTPN9	2.4609
Q8N2M8	CLASRP SFRS16 SWAP2 UNQ2428/PRO4988		Q9NZC4	EHF ESE3 ESE3B ESEJ		Q9GZS0	DNAI2	2.46038
Q5JVX7	C1orf141		P23276	KEL		Q7LBE3	SLC26A9	2.45156
O00570	SOX1		P55010	EIF5		P42357	HAL HIS	2.4466
Q9ULL8	SHROOM4 KIAA1202 SHAP		Q9BVG8	KIFC3		Q9ULJ3	ZBTB21 KIAA1227 ZNF295	2.44471
Q96EM0	L3HYPDH C14orf149		P51786	ZNF157		O14939	PLD2	2.44264
Q5BKX8	CAVIN4 MURC		Q96QP1	ALPK1 KIAA1527 LAK		Q9UBF2	COPG2	2.42453
Q9H9B1	EHMT1 EUHMTASE1 GLP KIAA1876 KMT1D		O95267	RASGRP1 RASGRP		P43026	GDF5 BMP14 CDMP1	2.4151
Q86UT8	CCDC84 DLNB14		O95886	DLGAP3 DAP3		Q01780	EXOSC10 PMSCL PMSCL2 RRP6	2.40391
O94979	SEC31A KIAA0905 SEC31L1 HSPC275 HSPC334		Q14690	PDCD11 KIAA0185		Q6P3R8	NEK5	2.40264
O95466	FMNL1 C17orf1 C17orf1B FMNL FRL1		Q8WZ64	ARAP2 CENTD1 KIAA0580		O60522	TDRD6	2.39212
Q86XT4	TRIM50 TRIM50A		Q92954	PRG4 MSF SZP		Q9BR39	JPH2 JP2	2.39094
Q8N1F8	STK11IP KIAA1898 LIP1 LKB1IP STK11IP1		Q14680	MELK KIAA0175		O94822	LTN1 C21orf10 C21orf98 KIAA0714 RNF160 ZNF294 HSPC087	2.38908
O60506	SYNCRIP HNRPQ NSAP1		Q6ZRV3	LINC00696 C3orf74		Q96A35	MRPL24	2.38535
Q58FF8	HSP90AB2P HSP90BB		P11511	CYP19A1 ARO1 CYAR CYP19		Q99525	HIST1H4G H4/L H4FL	2.37083
P24821	TNC HXB		O75528	TADA3 ADA3 TADA3L		Q92622	RUBCN KIAA0226	2.35472
O75167	PHACTR2 C6orf56 KIAA0680		P50851	LRBA BGL CDC4L LBA		Q96KG9	SCYL1 CVAK90 GKLP NTKL TAPK TEIF TRAP HT019	2.34857
Q9NQL2	RRAGD		Q99743	NPAS2 BHLHE9 MOP4 PASD4		Q9Y620	RAD54B	2.33698
Q9H9P5	UNKL C16orf28 ZC3H5L ZC3HDC5L		Q8N9R8	SCAI C9orf126		P62191	PSMC1	2.32562
O94782	USP1		O95049	TJP3 ZO3		P35228	NOS2 NOS2A	2.31853
O00444	PLK4 SAK STK18		Q9P260	RELCH KIAA1468		Q9Y672	ALG6 My046	2.31181
A6NJ78	METTL15 METT5D1		O15240	VGF		O00712	NFIB	2.31089
Q9H3P2	NELFA WHSC2 P/OKcl.15		Q8TDM6	DLG5 KIAA0583 PDLG		Q86Z14	KLB	2.30893
Q6R327	RICTOR KIAA1999		Q13123	IK RED RER		P51587	BRCA2 FACD FANCD1	2.30612
Q7RTX0	TAS1R3 T1R3 TR3		O94983	CAMTA2 KIAA0909		Q8WTT2	NOC3L AD24 C10orf117 FAD24	2.30035
Q6PHR2	ULK3		O43493	TGOLN2 TGN46 TGN51		A8MXV6	CDRT15L2	2.29823
P61978	HNRNPK HNRPK		P29536	LMOD1		P28331	NDUFS1	2.29744
P09104	ENO2		Q9HD23	MRS2 HPT MRS2L		Q6ZV29	PNPLA7 C9orf111	2.29474
Q9Y576	ASB1 KIAA1146		Q6NT55	CYP4F22		Q9UK32	RPS6KA6 RSK4	2.29463
Q5VZ46	KIAA1614		Q5TEA3	C20orf194		Q16827	PTPRO GLEPP1 PTPU2	2.28217
Q6ZPD9	DPY19L3		O14896	IRF6		Q17RB8	LONRF1 RNF191	2.26932
O60674	JAK2		P19429	TNNI3 TNNC1		Q13362	PPP2R5C KIAA0044	2.26592
P24385	CCND1 BCL1 PRAD1		P09848	LCT LPH		P21817	RYR1 RYDR	2.25644
Q9Y227	ENTPD4 KIAA0392 LALP70 LYSAL1		P55283	CDH4		Q6X4W1	NSMF NELF	2.25442
P52739	ZNF131		Q05DH4	FAM160A1		O95567	C22orf31	2.24443
Q96BQ3	TRIM43		Q99909	SSX3		Q96LI9	CXorf58	2.23145
Q99490	AGAP2 CENTG1 KIAA0167		O14730	RIOK3 SUDD		Q92925	SMARCD2 BAF60B PRO2451	2.22459
Q8N3P4	VPS8 KIAA0804		Q68BL7	OLFML2A UNQ9394/PRO34319		P47985	UQCRFS1	2.21838
P33897	ABCD1 ALD		Q9Y2Z4	YARS2 CGI-04		P33992	MCM5 CDC46	2.214
P30050	RPL12		O75052	NOS1AP CAPON KIAA0464		Q9BX84	TRPM6 CHAK2	2.21107
P28324	ELK4 SAP1		Q68CQ4	DIEXF C1orf107 DEF		P48740	MASP1 CRARF CRARF1 PRSS5	2.20441
O00291	HIP1		P17302	GJA1 GJAL		Q05086	UBE3A E6AP EPVE6AP HPVE6A	2.2034
Q9C0E4	GRIP2 KIAA1719		Q8NBV8	SYT8		Q5T1M5	FKBP15 KIAA0674	2.18675
O94915	FRYL AF4P12 KIAA0826		A2RTY3	HEATR9 C17orf66		Q8TEU7	RAPGEF6 PDZGEF2	2.18068
P35749	MYH11 KIAA0866		Q14894	CRYM THBP		Q9Y6N9	USH1C AIE75	2.17179
Q9H7B2	RPF2 BXDC1		P35250	RFC2		Q9UHV7	MED13 ARC250 KIAA0593 THRAP1 TRAP240	2.16676
Q13619	CUL4A		P21217	FUT3 FT3B LE		P35663	CYLC1 CYL CYL1	2.16366
Q9HDC5	JPH1 JP1		Q8NAU1	FNDC5 FRCP2		P09884	POLA1 POLA	2.15752
Q9NYY8	FASTKD2 KIAA0971		O00623	PEX12 PAF3		O94880	PHF14 KIAA0783	2.15048
Q53HC5	KLHL26		Q9BRF8	CPPED1 CSTP1		Q70CQ1	USP49	2.126
Q8TF17	SH3TC2 KIAA1985 PP12494		Q9Y5S8	NOX1 MOX1 NOH1		Q53QZ3	ARHGAP15 BM-024 BM-030 BM-046	2.12577
Q5T0Z8	C6orf132		O43264	ZW10		O76074	PDE5A PDE5	2.11553
P0CG32	ZCCHC18		O60861	GAS7 KIAA0394		A0JNW5	UHRF1BP1L KIAA0701 SHIP164	2.10794
Q8WXI2	CNKSR2 CNK2 KIAA0902 KSR2		P54920	NAPA SNAPA		Q13136	PPFIA1 LIP1	2.10707
Q9NXP7	GIN1 TGIN1 ZH2C2		Q3MIP1	ITPRIPL2		O15439	ABCC4 MRP4	2.09577
Q15389	ANGPT1 KIAA0003		Q0VDG4	SCRN3		Q8IYR2	SMYD4 KIAA1936	2.09026
Q9H9S5	FKRP		Q96MS3	GLT1D1		P61764	STXBP1 UNC18A	2.08504
O43316	PAX4		Q6UWV2	MPZL3 UNQ2966/PRO7425		Q8WXX0	DNAH7 KIAA0944	2.08174
Q8NG48	LINS1 LINS WINS1		Q6PF05	TTC23L		Q15155	NOMO1 PM5	2.08162
Q562F6	SGO2 SGOL2		Q9NPE2	NGRN FI58G HT020		Q96LZ2	MAGEB10	2.07253
Q9BQL6	FERMT1 C20orf42 KIND1 URP1		Q9UPT5	EXOC7 EXO70 KIAA1067		Q8TCY9	URGCP KIAA1507 URG4	2.07027
P46939	UTRN DMDL DRP1		Q6ZSZ5	ARHGEF18 KIAA0521		Q8N1W1	ARHGEF28 KIAA1998 RGNEF	2.05124
P26641	EEF1G EF1G PRO1608		Q8IZ07	ANKRD13A ANKRD13		Q7Z5L7	PODN SLRR5A UNQ293/PRO332	2.05047
Q66K14	TBC1D9B KIAA0676		Q76B58	BRINP3 DBCCR1L DBCCR1L1 FAM5C		Q8NA47	CCDC63	2.04773
Q9Y4G8	RAPGEF2 KIAA0313 NRAPGEP PDZGEF1		Q8IVT2	MISP C19orf21		O14733	MAP2K7 JNKK2 MEK7 MKK7 PRKMK7 SKK4	2.04614
Q14676	MDC1 KIAA0170 NFBD1		Q9Y5H5	PCDHA9 KIAA0345		P0C671	BNIP5 C6orf222	2.04226
P62258	YWHAE		O75152	ZC3H11A KIAA0663 ZC3HDC11A		Q96MR9	ZNF560	2.03298
Q2VY69	ZNF284 ZNF284L		P51617	IRAK1 IRAK		Q9H9F9	ACTR5 ARP5	2.02994
Q9P2J2	IGSF9 IGSF9A KIAA1355 NRT1		Q9H211	CDT1		Q9UPN4	CEP131 AZI1 KIAA1118	2.00789
P02768	ALB GIG20 GIG42 PRO0903 PRO1708 PRO2044 PRO2619 PRO2675 UNQ696/PRO1341		Q96K75	ZNF514		O95696	BRD1 BRL BRPF2	2.00437
O14981	BTAF1 TAF172		Q502W6	VWA3B		Q9H9Q4	NHEJ1 XLF	2.00229
P23368	ME2		P49758	RGS6		O95747	OXSR1 KIAA1101 OSR1	1.99032
A0AVT1	UBA6 MOP4 UBE1L2		Q9UKJ3	GPATCH8 GPATC8 KIAA0553		Q8TDX9	PKD1L1 UNQ5785/PRO19563	1.98497
Q7Z5P9	MUC19		Q8IVW1	ARL17A ARL17P1; ARL17B ARF1P2 ARL17A PRO2667		P55072	VCP	1.98379
O14672	ADAM10 KUZ MADM		Q96JE7	SEC16B KIAA1928 LZTR2 RGPR SEC16S		P83369	LSM11	1.98285
Q2KHM9	KIAA0753 MNR OFIP		O00268	TAF4 TAF2C TAF2C1 TAF4A TAFII130 TAFII135		Q9Y426	C2CD2 C21orf25 C21orf258 TMEM24L	1.9759
Q86Y26	NUTM1 C15orf55 NUT		Q8TEW6	DOK4		O60308	CEP104 KIAA0562	1.97271
P40818	USP8 KIAA0055 UBPY		P17927	CR1 C3BR		Q8NCK3	ZNF485	1.97253
O95402	MED26 ARC70 CRSP7		Q08211	DHX9 DDX9 LKP NDH2		Q9BZ23	PANK2 C20orf48	1.95983
Q9UPX6	MINAR1 KIAA1024 UBTOR		Q6PFW1	PPIP5K1 HISPPD2A IP6K IPS1 KIAA0377 VIP1		Q5T890	ERCC6L2 C9orf102 RAD26L	1.93248
Q9NUU7	DDX19A DDX19L		Q8IZH2	XRN1 SEP1		Q92797	SYMPK SPK	1.9321
Q9BXC0	HCAR1 GPR104 GPR81 HCA1 FKSG80		Q9NW13	RBM28		Q9NRN7	AASDHPPT CGI-80 HAH-P HSPC223 x0005	1.9289
Q9HB09	BCL2L12 BPR		Q6P9G0	CYB5D1		Q8TDN1	KCNG4 KCNG3	1.92422
Q9UHN1	POLG2 MTPOLB		P0C7P3	SLFN14		Q9Y6X8	ZHX2 AFR1 KIAA0854 RAF	1.92092
Q92947	GCDH		Q13613	MTMR1		Q96PE1	ADGRA2 GPR124 KIAA1531 TEM5	1.90996
Q8IY57	YAF2		Q96A49	SYAP1 PRO3113		P33993	MCM7 CDC47 MCM2	1.9079
O15050	TRANK1 KIAA0342 LBA1		Q8IXQ4	GPALPP1 KIAA1704 LSR7 AD029		P55011	SLC12A2 NKCC1	1.90009
Q709F0	ACAD11		Q8N841	TTLL6 TTL.6		Q9BYR4	KRTAP4-3 KAP4.3 KRTAP4.3	1.88531
Q13449	LSAMP IGLON3 LAMP		Q9H159	CDH19 CDH7L2 UNQ478/PRO941		O60285	NUAK1 ARK5 KIAA0537 OMPHK1	1.88173
Q8TDW7	FAT3 CDHF15 KIAA1989		P23743	DGKA DAGK DAGK1		Q5MJ68	SPDYC	1.8699
Q8TD30	GPT2 AAT2 ALT2		Q96NW4	ANKRD27 PP12899		Q96L73	NSD1 ARA267 KMT3B	1.85848
P36957	DLST DLTS		A0A0J9YWL9	TEX13C		Q96NW7	LRRC7 KIAA1365 LAP1	1.85775
O95822	MLYCD		Q9Y2J0	RPH3A KIAA0985		Q92621	NUP205 C7orf14 KIAA0225	1.8543
Q9H6R3	ACSS3		P98164	LRP2		O14777	NDC80 HEC HEC1 KNTC2	1.85065
Q9BY12	SCAPER KIAA1454 ZNF291 MSTP063		Q86YV5	PRAG1 SGK223		A8K8P3	SFI1 KIAA0542	1.84714
O75030	MITF BHLHE32		P11171	EPB41 E41P		O00148	DDX39A DDX39	1.83803
Q9Y493	ZAN		P04062	GBA GC GLUC		Q99633	PRPF18 HPRP18	1.83036
Q9Y2B1	RXYLT1 TMEM5		Q12931	TRAP1 HSP75		A6NMK8	INSYN2B C5orf57 FAM196B	1.80735
Q9Y2K6	USP20 KIAA1003 LSFR3A VDU2		O75618	DEDD DEDPRO1 DEFT KE05		Q9H1X3	DNAJC25	1.80678
Q8WV41	SNX33 SH3PX3 SH3PXD3C SNX30		Q86UF4	CCDC190 C1orf110		Q38SD2	LRRK1 KIAA1790	1.79365
Q96NG8	ZNF582		Q9BUY5	ZNF426		Q9UHK6	AMACR	1.7934
P18283	GPX2		Q9UMY1	NOL7 C6orf90 NOP27		Q9NX95	SYBU GOLSYN KIAA1472	1.78218
Q9ULD6	INTU KIAA1284 PDZD6 PDZK6		Q50LG9	LRRC24		O75445	USH2A	1.7748
Q9BYC5	FUT8		P02751	FN1 FN		Q96IP4	TENT5A C6orf37 FAM46A XTP11	1.76178
Q9Y2H5	PLEKHA6 KIAA0969 PEPP3		Q6ZR37	PLEKHG7		O95786	DDX58	1.76057
Q9HCE5	METTL14 KIAA1627		Q9H9C1	VIPAS39 C14orf133 SPE39 VIPAR		Q13496	MTM1 CG2	1.75922
Q12912	LRMP JAW1		C9JQI7	TMEM232		P46063	RECQL RECQ1 RECQL1	1.75594
O43766	LIAS LAS HUSSY-01		Q8IU89	CERS3 LASS3		Q5HYW3	RTL5 KIAA2001 RGAG4	1.75383
Q15937	ZNF79		O15066	KIF3B KIAA0359		Q9H7T0	CATSPERB C14orf161	1.75214
O15031	PLXNB2 KIAA0315		Q9UPN3	MACF1 ABP620 ACF7 KIAA0465 KIAA1251		Q8NDB2	BANK1	1.75056
Q9H2X9	SLC12A5 KCC2 KIAA1176		P31943	HNRNPH1 HNRPH HNRPH1		Q9H254	SPTBN4 KIAA1642 SPTBN3	1.74801
O00391	QSOX1 QSCN6 UNQ2520/PRO6013		O95639	CPSF4 CPSF30 NAR NEB1		Q5T655	CFAP58 C10orf80 CCDC147	1.72653
O15015	ZNF646 KIAA0296		Q969V3	NCLN		Q6UY14	ADAMTSL4 TSRC1 PP1396 UNQ2803/PRO34012	1.72528
O76081	RGS20 RGSZ1 ZGAP1		Q6N043	ZNF280D KIAA1584 SUHW4 ZNF634		P49137	MAPKAPK2	1.72414
Q7L576	CYFIP1 KIAA0068		P51003	PAPOLA PAP		Q96JG8	MAGED4 KIAA1859 MAGED4A MAGEE1; MAGED4B	1.71805
Q4G0M1	ERFE C1QTNF15 CTRP15 FAM132B		Q9NWS9	ZNF446 ZKSCAN20		P62805	HIST1H4A H4/A H4FA; HIST1H4B H4/I H4FI; HIST1H4C H4/G H4FG; HIST1H4D H4/B H4FB; HIST1H4E H4/J H4FJ; HIST1H4F H4/C H4FC; HIST1H4H H4/H H4FH; HIST1H4I H4/M H4FM; HIST1H4J H4/E H4FE; HIST1H4K H4/D H4FD; HIST1H4L H4/K H4FK; HIST2H4A H4/N H4F2 H4FN HIST2H4; HIST2H4B H4/O H4FO; HIST4H4	1.71587
P55327	TPD52		Q16881	TXNRD1 GRIM12 KDRF		Q96S66	CLCC1 KIAA0761 MCLC	1.71217
Q9NZQ8	TRPM5 LTRPC5 MTR1		Q9UGP5	POLL		O94964	SOGA1 C20orf117 KIAA0889 SOGA	1.71126
P30559	OXTR		Q9UK58	CCNL1 BM-001 UNQ530/PRO1073		Q13129	RLF	1.71061
O43520	ATP8B1 ATPIC FIC1 PFIC		A5PLK6	RGSL1 RGSL RGSL2		Q9ULW2	FZD10	1.70161
O60610	DIAPH1 DIAP1		P29274	ADORA2A ADORA2		P46459	NSF	1.70028
Q12996	CSTF3		Q12981	BNIP1 NIP1 SEC20L TRG8		Q53FD0	ZC2HC1C C14orf140 FAM164C	1.69363
Q6PIJ6	FBXO38 SP329		Q9Y4L1	HYOU1 GRP170 ORP150		Q9BXJ9	NAA15 GA19 NARG1 NATH TBDN100	1.69325
P17643	TYRP1 CAS2 TYRP TYRRP		Q8IZS8	CACNA2D3		Q13601	KRR1 HRB2	1.69016
Q9BQ89	FAM110A C20orf55 F10		Q9P0S2	COX16 C14orf112 HSPC203 PTD019		Q7Z7G8	VPS13B CHS1 COH1 KIAA0532	1.68947
Q9H6X2	ANTXR1 ATR TEM8		Q6L8Q7	PDE12		Q8WZ04	LRTOMT COMT2 TOMT PP7517	1.68923
Q5VVM6	CCDC30 PFDN6L		Q9H2K2	TNKS2 PARP5B TANK2 TNKL		Q9UL40	ZNF346 JAZ	1.68079
Q9HCS5	EPB41L4A EPB41L4		Q6P1R4	DUS1L		Q96MA6	AK8 C9orf98	1.67442
Q8NDV3	SMC1B SMC1L2		Q0VD83	APOBR APOB48R		Q9H0B6	KLC2	1.66804
Q400G9	AMZ1 KIAA1950		O60306	AQR KIAA0560		Q5T230	UTF1	1.66688
P05388	RPLP0		Q15165	PON2		O14529	CUX2 CUTL2 KIAA0293	1.66512
Q9UNY5	ZNF232 ZSCAN11		P54277	PMS1 PMSL1		Q96KR1	ZFR	1.66367
Q5TH69	ARFGEF3 BIG3 C6orf92 KIAA1244		Q7Z7K6	CENPV PRR6		P55060	CSE1L CAS XPO2	1.65394
Q14289	PTK2B FAK2 PYK2 RAFTK		Q13705	ACVR2B		O75165	DNAJC13 KIAA0678 RME8	1.64875
Q8N5J4	SPIC		Q6PDB4	ZNF880		Q5TGY3	AHDC1	1.64503
P01106	MYC BHLHE39		Q13636	RAB31 RAB22B		Q6DT37	CDC42BPG DMPK2	1.62697
Q13683	ITGA7 UNQ406/PRO768		Q6IQ32	ADNP2 KIAA0863 ZNF508		Q93008	USP9X DFFRX FAM USP9	1.62456
Q15596	NCOA2 BHLHE75 SRC2 TIF2		Q9NVD3	SETD4 C21orf18 C21orf27		P23246	SFPQ PSF	1.62069
Q8IWX7	UNC45B CMYA4 UNC45		Q9Y471	CMAHP CMAH		Q9ULX7	CA14 UNQ690/PRO1335	1.61756
P06744	GPI		Q9HCG8	CWC22 KIAA1604 NCM		Q9NUA8	ZBTB40 KIAA0478	1.61596
P15121	AKR1B1 ALDR1 ALR2		P27918	CFP PFC		P14735	IDE	1.61443
Q15413	RYR3 HBRR		O00192	ARVCF		Q5T3J3	LRIF1 C1orf103 RIF1	1.61305
P25705	ATP5F1A ATP5A ATP5A1 ATP5AL2 ATPM		Q9Y4R8	TELO2 KIAA0683		Q13698	CACNA1S CACH1 CACN1 CACNL1A3	1.6056
Q8IYL2	TRMT44 C4orf23 METTL19		Q6RFH5	WDR74 NSA1		P30414	NKTR	1.59911
Q96AQ1	CCDC74A		Q8WWV3	RTN4IP1 NIMP		Q9Y496	KIF3A KIF3	1.59692
Q9NRI5	DISC1 KIAA0457		Q9NP87	POLM polmu		Q5RHP9	ERICH3 C1orf173	1.59671
P43351	RAD52		A1A4V9	CCDC189 C16orf93		Q92619	ARHGAP45 HMHA1 KIAA0223	1.5929
Q8TEQ6	GEMIN5		Q9UPV0	CEP164 KIAA1052 NPHP15		Q96JY6	PDLIM2 PP6345	1.58245
O75820	ZNF189		Q8NAP8	ZBTB8B		Q6ZN11	ZNF793	1.579
Q9ULE4	FAM184B KIAA1276		Q96PL5	ERMAP RD SC		Q6P3V2	ZNF585A	1.57553
Q9NYS7	WSB2		Q03252	LMNB2 LMN2		A2AJT9	BCLAF3 CXorf23	1.57251
Q9NVC6	MED17 ARC77 CRSP6 DRIP77 DRIP80 TRAP80		Q9UBC3	DNMT3B		P78527	PRKDC HYRC HYRC1	1.57166
O76075	DFFB CAD DFF2 DFF40		Q6V0I7	FAT4 CDHF14 FATJ Nbla00548		P12107	COL11A1 COLL6	1.56925
O43815	STRN		Q6PF15	KLHL35		Q96JE9	MAP6 KIAA1878	1.5686
P98198	ATP8B2 ATPID KIAA1137		Q9NZW5	MPP6 VAM1		P15822	HIVEP1 ZNF40	1.56328
Q8IVC4	ZNF584		Q9H5Q4	TFB2M NS5ATP5		Q9NZS9	BFAR BAR RNF47	1.56201
Q96E40	SPACA9 C9orf9		Q9NVE4	CCDC87		Q5T1R4	HIVEP3 KBP1 KIAA1555 KRC ZAS3	1.56088
P53814	SMTN SMSMO		P04075	ALDOA ALDA		A8MWX3	WASH4P FAM39CP	1.55789
Q8IY82	DRC7 C16orf50 CCDC135		Q8WV24	PHLDA1 PHRIP TDAG51		O15460	P4HA2 UNQ290/PRO330	1.55277
Q86WS4	C12orf40		Q9NWU5	MRPL22 MRPL25 RPML25 HSPC158		A8MYA2	CXorf49; CXorf49B	1.54321
Q8NEG5	ZSWIM2 ZZZ2		Q9NYK5	MRPL39 C21orf92 MRPL5 RPML5 MSTP003 PRED22		Q8WYB5	KAT6B KIAA0383 MORF MOZ2 MYST4	1.54249
Q9C0D5	TANC1 KIAA1728		Q6IV72	ZNF425		O75475	PSIP1 DFS70 LEDGF PSIP2	1.52647
Q8NCU4	CCDC191 KIAA1407		P02774	GC		Q9Y4K1	CRYBG1 AIM1	1.52425
P39900	MMP12 HME		Q53EQ6	TIGD5		Q9BXT8	RNF17 TDRD4	1.52338
P78352	DLG4 PSD95		Q9P2J5	LARS KIAA1352		Q13614	MTMR2 KIAA1073	1.515
O60502	OGA HEXC KIAA0679 MEA5 MGEA5		Q68E01	INTS3 C1orf193 C1orf60		Q9H2S1	KCNN2	1.51368
Q9Y250	LZTS1 FEZ1		Q8N398	VWA5B2		Q5JTC6	AMER1 FAM123B WTX	1.51326
Q9UJV3	MID2 FXY2 RNF60 TRIM1		O60934	NBN NBS NBS1 P95		Q8IU60	DCP2 NUDT20	1.51208
Q9Y2H8	ZNF510 KIAA0972		Q9HAH1	ZNF556		Q9BT25	HAUS8 HICE1	1.50204
Q2I0M5	RSPO4 C20orf182		Q92613	JADE3 KIAA0215 PHF16		Q8NFD5	ARID1B BAF250B DAN15 KIAA1235 OSA2	1.50117
Q9HCM2	PLXNA4 KIAA1550 PLXNA4A PLXNA4B UNQ2820/PRO34003		Q9Y5H6	PCDHA8		A6NEL2	SOWAHB ANKRD56	1.4995
Q12894	IFRD2		Q9ULH0	KIDINS220 ARMS KIAA1250		O96006	ZBED1 ALTE DREF KIAA0785 TRAMP	1.49142
Q9HCS7	XAB2 HCNP KIAA1177 SYF1 PP3898		Q92995	USP13 ISOT3		P49454	CENPF	1.48673
Q15833	STXBP2 UNC18B		Q96PB1	CASD1 C7orf12 Nbla04196		Q9BZF1	OSBPL8 KIAA1451 ORP8 OSBP10	1.48599
P13639	EEF2 EF2		O95864	FADS2		Q8IVF6	ANKRD18A KIAA2015	1.48473
P47869	GABRA2		Q99550	MPHOSPH9 MPP9		Q9Y336	SIGLEC9 UNQ668/PRO1302	1.47285
Q9H2U1	DHX36 DDX36 KIAA1488 MLEL1 RHAU		Q8WUY9	DEPDC1B XTP8		P19823	ITIH2 IGHEP2	1.46952
Q08378	GOLGA3		Q9NY74	ETAA1 ETAA16		Q9UJF2	RASAL2 NGAP	1.45954
Q9NQ48	LZTFL1		Q13191	CBLB RNF56 Nbla00127		Q96RT1	ERBIN ERBB2IP KIAA1225 LAP2	1.45913
Q9H4L4	SENP3 SSP3 SUSP3		Q5T4B2	CERCAM CEECAM1 GLT25D3 KIAA1502		Q5JWR5	DOP1A DOPEY1 KIAA1117	1.45171
Q9BTV7	CABLES2 C20orf150		Q7Z4S6	KIF21A KIAA1708 KIF2		P78524	ST5 DENND2B HTS1	1.45153
Q8N878	FRMD1		Q8IYX1	TBC1D21		Q12789	GTF3C1	1.44208
P07686	HEXB HCC7		P17030	ZNF25 KOX19		Q9ULN7	PNMA8B KIAA1183 PNMAL2	1.4414
Q9UM54	MYO6 KIAA0389		O15197	EPHB6		Q9UBL3	ASH2L ASH2L1	1.43259
Q8N9V7	TOPAZ1 C3orf77		Q96PN6	ADCY10 SAC		O14709	ZNF197 ZKSCAN9 ZNF166	1.42839
Q86T65	DAAM2 KIAA0381		Q9NQS1	AVEN		Q5VYS8	TUT7 HS2 KIAA1711 ZCCHC6	1.42494
Q8TE96	DQX1		Q96GA3	LTV1 C6orf93		O95780	ZNF682	1.41824
Q15466	NR0B2 SHP		P55268	LAMB2 LAMS		O00422	SAP18 GIG38	1.41121
P35658	NUP214 CAIN CAN KIAA0023		Q8NGA1	OR1M1		O75363	BCAS1 AIBC1 NABC1	1.40218
Q5VIR6	VPS53 PP13624		Q75T13	PGAP1 UNQ3024/PRO9822		Q9BT43	POLR3GL	1.40086
O75094	SLIT3 KIAA0814 MEGF5 SLIL2 UNQ691/PRO1336		Q9C0J8	WDR33 WDC146		Q96DX8	RTP4 IFRG28 Z3CXXC4	1.39935
Q92752	TNR		Q08116	RGS1 1R20 BL34 IER1		P35908	KRT2 KRT2A KRT2E	1.39215
Q00722	PLCB2		Q9UJ41	RABGEF1 RABEX5		Q7L099	RUFY3 KIAA0871	1.38902
Q68G74	LHX8		P78545	ELF3 ERT ESX JEN		Q9H4L5	OSBPL3 KIAA0704 ORP3 OSBP3	1.38753
O15318	POLR3G		Q9H813	PACC1 C1orf75 TMEM206		Q5T036	FAM120AOS C9orf10OS	1.38664
O95159	ZFPL1		O00471	EXOC5 SEC10 SEC10L1		Q86UP2	KTN1 CG1 KIAA0004	1.37748
Q96CS3	FAF2 ETEA KIAA0887 UBXD8 UBXN3B		Q67FW5	B3GNTL1 B3GNT8		Q9Y4D1	DAAM1 KIAA0666	1.37437
P16415	ZNF823 ZFP36		A8MWY0	KIAA1324L EIG121L		Q6NSI4	RADX CXorf57	1.37396
Q96AA8	JAKMIP2 JAMIP2 KIAA0555 NECC1		P08048	ZFY		O95467	GNAS GNAS1	1.3672
Q7Z5R6	APBB1IP PREL1 RARP1 RIAM		Q8NGY6	OR6N2		Q8TD94	KLF14 BTEB5	1.36373
P54296	MYOM2		Q9Y5A6	ZSCAN21 ZFP38 ZNF38		Q9UJ70	NAGK	1.36207
Q14563	SEMA3A SEMAD		Q9NS39	ADARB2 ADAR3 RED2		Q9NQZ5	STARD7 GTT1	1.36161
Q9UFP1	GASK1A C3orf41 FAM198A		Q6ZT07	TBC1D9 KIAA0882 TBC1D9A		Q9P2N2	ARHGAP28 KIAA1314	1.36031
A6NF83	NUPR2 NUPR1L		P35269	GTF2F1 RAP74		Q53H80	AKIRIN2 C6orf166	1.35534
Q5JSP0	FGD3 ZFYVE5		Q96P16	RPRD1A P15RS		Q9UKJ5	CHIC2 BTL	1.34661
Q9NQ66	PLCB1 KIAA0581		Q96N16	JAKMIP1 GABABRBP JAMIP1 MARLIN1		Q8NA56	TTC29	1.34065
Q6ZU15	SEPTIN14 SEPT14		P54289	CACNA2D1 CACNL2A CCHL2A MHS3		Q8NF91	SYNE1 C6orf98 KIAA0796 KIAA1262 KIAA1756 MYNE1	1.33976
Q8NER1	TRPV1 VR1		Q9Y4B6	DCAF1 KIAA0800 RIP VPRBP		P34947	GRK5 GPRK5	1.33367
Q8TBE7	SLC35G2 TMEM22		Q9NP73	ALG13 CXorf45 GLT28D1 MDS031		Q9Y6D5	ARFGEF2 ARFGEP2 BIG2	1.32977
Q0VDD8	DNAH14 C1orf67		Q9C0B5	ZDHHC5 KIAA1748 ZNF375		Q7Z3B3	KANSL1 CENP-36 KIAA1267 MSL1V1 NSL1	1.32826
Q9NS23	RASSF1 RDA32		Q96D21	RASD2 TEM2		Q6UWL2	SUSD1 UNQ2438/PRO4999	1.32648
Q8IXH7	NELFCD NELFD TH1 TH1L HSPC130		Q8TEW0	PARD3 PAR3 PAR3A		Q16825	PTPN21 PTPD1	1.32468
Q9H2G4	TSPYL2 CDA1 DENTT TSPX HRIHFB2216		Q12860	CNTN1		Q9C0B1	FTO KIAA1752	1.31222
Q86SR1	GALNT10		P53667	LIMK1 LIMK		Q9UJA5	TRMT6 KIAA1153 TRM6 CGI-09	1.31086
Q86YS3	RAB11FIP4 ARFO2 KIAA1821		Q9UIW2	PLXNA1 NOV PLXN1		Q9Y3V2	RWDD3 RSUME	1.30955
Q9BRS8	LARP6		Q08AI8	MAB21L4 C2orf54		Q76L83	ASXL2 ASXH2 KIAA1685	1.29634
Q86YH2	ZNF280B SUHW2 ZNF279 ZNF632		O00300	TNFRSF11B OCIF OPG		Q8N8E3	CEP112 CCDC46	1.29625
P53355	DAPK1 DAPK		Q9UP38	FZD1		Q92508	PIEZO1 FAM38A KIAA0233	1.29591
Q5W0B1	OBI1 C13orf7 RNF219		Q9H5Y7	SLITRK6		Q9H7P9	PLEKHG2	1.29104
Q8WW18	C17orf50		Q1KMD3	HNRNPUL2 HNRPUL2		Q6PIW4	FIGNL1	1.291
Q92915	FGF14 FHF4		Q8TDG4	HELQ HEL308		O94985	CLSTN1 CS1 KIAA0911	1.28558
P27144	AK4 AK3 AK3L1		O94808	GFPT2		Q8NDV1	ST6GALNAC3 SIAT7C UNQ2787/PRO7177	1.28018
Q9H2Y7	ZNF106 SH3BP3 ZFP106 ZNF474		Q8TER5	ARHGEF40 SOLO		P48357	LEPR DB OBR	1.2733
Q9BRL6	SRSF8 SFRS2B SRP46		Q96G04	EEF2KMT FAM86A SB153		P42766	RPL35	1.27012
Q96RN1	SLC26A8 TAT1		Q96SB8	SMC6 SMC6L1		Q7L2J0	MEPCE BCDIN3	1.26841
P36575	ARR3 ARRX CAR		Q7Z5H3	ARHGAP22 RHOGAP2		O75794	CDC123 C10orf7 D123	1.26617
P51178	PLCD1		A6QL63	BTBD11		Q56UN5	MAP3K19 RCK YSK4	1.26514
Q9NUZ1	ACOXL		Q92949	FOXJ1 FKHL13 HFH4		Q05655	PRKCD	1.2639
P54646	PRKAA2 AMPK AMPK2		Q9NRP7	STK36 KIAA1278		Q9UPQ0	LIMCH1 KIAA1102	1.26267
Q8WXI7	MUC16 CA125		Q0PNE2	ELP6 ATP1 C3orf75 TMEM103		Q6ZRS2	SRCAP KIAA0309	1.25744
Q9H175	CSRNP2 C12orf22 FAM130A1 TAIP12		Q86WI3	NLRC5 NOD27 NOD4		Q92831	KAT2B PCAF	1.24937
Q8NCD3	HJURP FAKTS FLEG1 URLC9		P02787	TF PRO1400		P46779	RPL28	1.24782
Q8IVT5	KSR1 KSR		Q9UHQ4	BCAP29 BAP29		Q8WXD0	RXFP2 GPR106 GREAT LGR8	1.24045
Q7L2E3	DHX30 DDX30 KIAA0890		Q7LFX5	CHST15 BRAG GALNAC4S6ST KIAA0598		O43157	PLXNB1 KIAA0407 PLXN5 SEP	1.23811
Q9BTX1	NDC1 TMEM48		Q8TF05	PPP4R1 MEG1 PP4R1		O75290	ZNF780A	1.23746
Q9NQC7	CYLD CYLD1 KIAA0849 HSPC057		Q9NRR4	DROSHA RN3 RNASE3L RNASEN		O15417	TNRC18 CAGL79 KIAA1856	1.23669
P38935	IGHMBP2 SMBP2 SMUBP2		Q9UPQ7	PDZRN3 KIAA1095 LNX3 SEMCAP3		A8MW92	PHF20L1 CGI-72	1.23363
P08F94	PKHD1 FCYT TIGM1		A2RRP1	NBAS NAG		Q8IZD9	DOCK3 KIAA0299 MOCA	1.21853
Q8WWH4	ASZ1 ALP1 ANKL1 C7orf7 GASZ		P11047	LAMC1 LAMB2		Q2PPJ7	RALGAPA2 C20orf74 KIAA1272	1.21786
Q13003	GRIK3 GLUR7		Q9BW85	YJU2 CCDC94		Q8IYB8	SUPV3L1 SUV3	1.21437
Q8WXA9	SREK1 SFRS12 SRRP86		P01583	IL1A IL1F1		O75182	SIN3B KIAA0700	1.21195
Q8N8G6	C15orf54		P30048	PRDX3 AOP1		Q96JX3	SERAC1	1.20554
Q02543	RPL18A		Q8TE58	ADAMTS15		Q07864	POLE POLE1	1.19954
Q6ZS72	PEAK3 C19orf35		Q6P1W5	C1orf94		Q00610	CLTC CLH17 CLTCL2 KIAA0034	1.198
Q96SZ4	ZSCAN10 ZNF206		Q9UKF5	ADAM29		Q9UHD2	TBK1 NAK	1.19508
P53367	ARFIP1		Q68D86	CCDC102B C18orf14		Q5T7B8	KIF24 C9orf48	1.19328
P43366	MAGEB1 MAGEL1 MAGEXP		O60264	SMARCA5 SNF2H WCRF135		O15440	ABCC5 MRP5	1.19029
Q08AG5	ZNF844		A7KAX9	ARHGAP32 GRIT KIAA0712 RICS		Q16222	UAP1 SPAG2	1.18282
Q9BQN1	FAM83C C20orf128		Q8NES3	LFNG		Q68DI1	ZNF776	1.17857
Q6ZVZ8	ASB18		Q5SRI9	MANEA		O94832	MYO1D KIAA0727	1.17369
O43615	TIMM44 MIMT44 TIM44		Q9NXS3	KLHL28 BTBD5		Q9HAQ2	KIF9	1.16171
Q68CP9	ARID2 BAF200 KIAA1557		Q8ND71	GIMAP8 IAN9 IANT		O14841	OPLAH	1.16121
Q8TCU6	PREX1 KIAA1415		Q5EBM0	CMPK2		P48723	HSPA13 STCH	1.16087
Q96N22	ZNF681		Q8IXK2	GALNT12		P11717	IGF2R MPRI	1.15822
Q8NFD4			P02745	C1QA		Q6PGN9	PSRC1 DDA3 FP3214	1.15251
Q9UKI8	TLK1 KIAA0137		Q16819	MEP1A		Q9HD26	GOPC CAL FIG	1.14669
Q7Z2Z1	TICRR C15orf42		P07355	ANXA2 ANX2 ANX2L4 CAL1H LPC2D		A4D2P6	GRID2IP	1.14602
P29122	PCSK6 PACE4		P0C7V6	SUPT20HL2 FAM48B2		Q9C0E8	LNPK KIAA1715 LNP	1.14543
Q6DN03	HIST2H2BC		P14625	HSP90B1 GRP94 TRA1		Q9BUB4	ADAT1	1.13906
Q9NUN5	LMBRD1 C6orf209 NESI BM-021 CD001 MSTP044		Q96QE3	ATAD5 C17orf41 FRAG1		Q12809	KCNH2 ERG ERG1 HERG	1.1332
O14976	GAK		O75592	MYCBP2 KIAA0916 PAM		Q9NR63	CYP26B1 CYP26A2 P450RAI2	1.12499
Q9NXE8	CWC25 CCDC49		Q96IC2	REXO5 44M2.3		Q8IYT3	CCDC170 C6orf97	1.11717
P18206	VCL		Q08170	SRSF4 SFRS4 SRP75		Q86TE4	LUZP2 UNQ2566/PRO6246	1.11355
Q8TBZ2	MYCBPAP AMAP1		Q2NKX9	C2orf68		P82930	MRPS34	1.11072
Q6NSJ0	MYORG KIAA1161		Q15349	RPS6KA2 MAPKAPK1C RSK3		Q8IWB9	TEX2 KIAA1738 TMEM96	1.09806
Q7RTS3	PTF1A BHLHA29 PTF1P48		P49753	ACOT2 PTE2 PTE2A		O60662	KLHL41 KBTBD10 KRP1	1.09681
Q96A23	CPNE4		Q2M3V2	SOWAHA ANKRD43		Q9BYP7	WNK3 KIAA1566 PRKWNK3	1.094
P12525	MYCLP1 MYCL1P1 MYCL2		Q86UC2	RSPH3 RSHL2 RSP3		Q9Y2Z0	SUGT1	1.0937
Q5VWG9	TAF3		E7ETH6	ZNF587B		Q9UK33	ZNF580	1.09346
Q96HH9	GRAMD2B GRAMD3 NS3TP2		P62241	RPS8 OK/SW-cl.83		O14647	CHD2	1.09196
Q9Y462	ZNF711 CMPX1 ZNF6		Q68DU8	KCTD16 KIAA1317		P14210	HGF HPTA	1.09166
Q9UJX5	ANAPC4 APC4		Q8IWB7	WDFY1 FENS1 KIAA1435 WDF1 ZFYVE17		Q5TGS1	HES3 BHLHB43	1.09049
Q9Y6A5	TACC3 ERIC1		Q4VNC1	ATP13A4 UNQ3052/PRO9871		A0AV96	RBM47	1.08086
Q2M2H8	MGAM2		Q9BUQ8	DDX23		A6NCI4	VWA3A	1.07327
Q10471	GALNT2		P06213	INSR		P43403	ZAP70 SRK	1.0724
Q6ZUT6	CCDC9B C15orf52		Q92736	RYR2		Q9UHI6	DDX20 DP103 GEMIN3	1.07064
P78371	CCT2 99D8.1 CCTB		Q6TFL3	CCDC171 C9orf93		Q9Y697	NFS1 NIFS HUSSY-08	1.06926
P50914	RPL14		P52272	HNRNPM HNRPM NAGR1		Q9Y2D5	AKAP2 KIAA0920 PRKA2	1.0656
Q8IZ41	RASEF RAB45		P18621	RPL17		P51168	SCNN1B	1.06498
Q9NW81	DMAC2 ATP5SL		Q8WXD2	SCG3 UNQ2502/PRO5990		A2IDD5	CCDC78 C16orf25 JFP10	1.05926
Q6EMK4	VASN SLITL2 UNQ314/PRO357/PRO1282		Q7Z569	BRAP RNF52		Q9C099	LRRCC1 CLERC KIAA1764	1.05652
Q13127	REST NRSF XBR		Q8N9V3	WDSUB1 WDSAM1		Q14203	DCTN1	1.04446
P12956	XRCC6 G22P1		Q96S06	LMF1 C16orf26 TMEM112 HMFN1876 JFP11		Q7Z3S7	CACNA2D4	1.04374
Q9NRM7	LATS2 KPM		P82987	ADAMTSL3 KIAA1233		O60229	KALRN DUET DUO HAPIP TRAD	1.0437
Q7LC44	ARC KIAA0278		A2A3L6	TTC24		P21333	FLNA FLN FLN1	1.04167
Q9UJ98	STAG3		Q9UBR4	LHX3		Q9H8E8	KAT14 CSRP2BP	1.03801
Q6UXU4	GSG1L UNQ5831/PRO19651		O95259	KCNH1 EAG EAG1		Q5XPI4	RNF123 KPC1 FP1477	1.02501
Q9BWL3	C1orf43 NICE3 NS5ATP4 HSPC012		Q5T5U3	ARHGAP21 ARHGAP10 KIAA1424		Q02318	CYP27A1 CYP27	1.02101
Q9BXT6	MOV10L1		Q3ZCV2	LEXM LEM C1orf177		Q14832	GRM3 GPRC1C MGLUR3	1.02
Q96HA7	TONSL IKBR NFKBIL2		Q6ZQQ6	WDR87		Q9Y4P3	TBL2 WBSCR13 UNQ563/PRO1125	1.01487
Q6ZMY3	SPOCD1		Q96BN8	OTULIN FAM105B		O14686	KMT2D ALR MLL2 MLL4	1.01438
Q6ZUT1	NKAPD1 C11orf57		P40145	ADCY8		Q8NHY6	ZFP28 KIAA1431	1.01214
P51398	DAP3 MRPS29		Q92953	KCNB2		Q9NQ38	SPINK5	1.00887
Q8NHX9	TPCN2 TPC2		Q9BYT8	NLN AGTBP KIAA1226		O75665	OFD1 CXorf5	1.00162
P0C870	JMJD7		Q86W54	SPATA24		Q2VPK5	CTU2 C16orf84 NCS2	0.993807
Q8IWA4	MFN1		Q9BYG7	MRO B29 C18orf3		P20929	NEB	0.993643
P29475	NOS1		O60508	CDC40 EHB3 PRP17 PRPF17		P16871	IL7R	0.985682
Q9Y2K9	STXBP5L KIAA1006 LLGL4		Q9UKG9	CROT COT		Q14204	DYNC1H1 DHC1 DNCH1 DNCL DNECL DYHC KIAA0325	0.984358
O14776	TCERG1 CA150 TAF2S		Q12774	ARHGEF5 TIM		Q9NZM6	PKD2L2	0.981751
Q9NQU5	PAK6 PAK5		O14617	AP3D1 PRO0039		Q8NDZ6	TMEM161B UNQ679/PRO1313	0.981355
Q6E0U4	DMKN UNQ729/PRO1411		P35813	PPM1A PPPM1A		Q9ULV5	HSF4	0.978001
Q96QZ7	MAGI1 AIP3 BAIAP1 BAP1 TNRC19		Q52LW3	ARHGAP29 PARG1		Q9BQ39	DDX50	0.977596
Q9UBT7	CTNNAL1		P08686	CYP21A2 CYP21 CYP21B		Q92833	JARID2 JMJ	0.975972
Q8TF72	SHROOM3 KIAA1481 SHRML MSTP013		P35573	AGL GDE		Q15831	STK11 LKB1 PJS	0.967497
P10275	AR DHTR NR3C4		P57771	RGS8		Q86WA8	LONP2 LONP	0.967039
Q6P1M9	ARMCX5		Q5T6F2	UBAP2 KIAA1491		E9PJ23	NPIPB6	0.967021
Q86W50	METTL16 METT10D		Q96M29	TEKT5		O00160	MYO1F	0.964788
Q96PU5	NEDD4L KIAA0439 NEDL3		Q8TF62	ATP8B4 KIAA1939		A4D1P6	WDR91 HSPC049	0.952558
P22033	MMUT MUT		Q9H8K7	C10orf88		O43933	PEX1	0.951581
Q92974	ARHGEF2 KIAA0651 LFP40		Q9H0P0	NT5C3A NT5C3 P5N1 UMPH1 HSPC233		Q86W56	PARG	0.950765
Q9BX10	GTPBP2		O60381	HBP1		O75953	DNAJB5 HSC40	0.95041
O43847	NRDC NRD1		Q8N427	NME8 SPTRX2 TXNDC3		A2A3N6	PIPSL PSMD4P2	0.949898
O75132	ZBED4 KIAA0637		Q9NR19	ACSS2 ACAS2		Q9P265	DIP2B KIAA1463	0.94969
Q9Y4A5	TRRAP PAF400		O76024	WFS1		Q8IUG5	MYO18B	0.94941
Q6PI26	SHQ1		P49842	STK19 G11 RP1		Q27J81	INF2 C14orf151 C14orf173	0.938569
P10074	ZBTB48 HKR3 TZAP ZNF855		O95163	ELP1 IKAP IKBKAP		O43439	CBFA2T2 EHT MTGR1	0.936371
Q5GFL6	VWA2 AMACO		Q8IWY8	ZSCAN29 ZNF690		A2RU54	HMX2	0.932576
Q8N6G6	ADAMTSL1 ADAMTSR1 C9orf94 UNQ528/PRO1071		Q92887	ABCC2 CMOAT CMOAT1 CMRP MRP2		Q9P2D0	IBTK BTKI KIAA1417	0.928185
Q99832	CCT7 CCTH NIP7-1		Q5T5X7	BEND3 KIAA1553		Q6P179	ERAP2 LRAP	0.927831
Q9H2I8	LRMDA C10orf11 CDA017		P61129	ZC3H6 KIAA2035 ZC3HDC6		A0AVK6	E2F8	0.924538
Q76I76	SSH2 KIAA1725 SSH2L		Q16875	PFKFB3		Q14159	SPIDR KIAA0146	0.918831
Q8TBB1	LNX1 LNX PDZRN2 UNQ574/PRO1136		O95218	ZRANB2 ZIS ZNF265		Q5T5P2	KIAA1217 SKT	0.917886
Q8WVP5	TNFAIP8L1		Q6ZW49	PAXIP1 PAXIP1L PTIP CAGF28		Q9BYJ1	ALOXE3	0.916689
P40426	PBX3		Q1MSJ5	CSPP1 CSPP		Q6PIF6	MYO7B	0.908903
Q86YI8	PHF13		Q13207	TBX2		Q9HC29	NOD2 CARD15 IBD1	0.906498
Q8IYT2	CMTR2 AFT FTSJD1		Q9P2N5	RBM27 KIAA1311		Q96PE3	INPP4A	0.899878
Q6ZVC0	NYAP1 C7orf51		Q9Y5Y5	PEX16		Q8IWJ2	GCC2 KIAA0336 RANBP2L4	0.898612
Q96QG7	MTMR9 C8orf9 MTMR8		Q9BYZ8	REG4 GISP RELP		O95373	IPO7 RANBP7	0.892294
O43711	TLX3 HOX11L2		P98168	ZXDA		Q00987	MDM2	0.880993
Q14574	DSC3 CDHF3 DSC4		P40227	CCT6A CCT6 CCTZ		P16278	GLB1 ELNR1	0.87885
P11940	PABPC1 PAB1 PABP1 PABPC2		Q9BXB5	OSBPL10 ORP10 OSBP9		O15120	AGPAT2	0.87841
Q9H0M4	ZCWPW1		Q9UMF0	ICAM5 TLCN TLN		Q9H3R0	KDM4C GASC1 JHDM3C JMJD2C KIAA0780	0.87557
Q93070	ART4 DO DOK1		Q96JD6	AKR1E2 AKR1CL2 AKRDC1		Q8NDW8	TTC21A STI2	0.871182
Q9BQI6	SLF1 ANKRD32 BRCTD1		Q96AP4	ZUP1 C6orf113 ZUFSP		Q9NRY7	PLSCR2	0.869689
Q6ZN30	BNC2		Q9UQL6	HDAC5 KIAA0600		Q8IX01	SUGP2 KIAA0365 SFRS14	0.865346
Q8NB16	MLKL		Q96RT6	CTAGE1 CTAGE2		P48634	PRRC2A BAT2 G2	0.864585
Q5T0N5	FNBP1L C1orf39 TOCA1		O75493	CA11 CARP2 UNQ211/PRO237		A6NNC1		0.863705
Q92615	LARP4B KIAA0217 LARP5		Q9NSD5	SLC6A13 GAT2		Q6XPS3	TPTE2 TPIP	0.863188
O43426	SYNJ1 KIAA0910		Q14978	NOLC1 KIAA0035 NS5ATP13		Q14667	KIAA0100 BCOX1	0.857279
P48745	CCN3 IGFBP9 NOV NOVH		Q9BQC6	MRPL57 MRP63		Q9H1Z4	WDR13	0.847547
Q96FL9	GALNT14 UNQ2434/PRO4994		O43745	CHP2 HCA520		O95759	TBC1D8 VRP	0.84221
O75113	N4BP1 KIAA0615		Q96Q40	CDK15 ALS2CR7 PFTK2		O43147	SGSM2 KIAA0397 RUTBC1	0.835262
Q86VV8	RTTN		Q9UQ03	CORO2B KIAA0925		Q12802	AKAP13 BRX HT31 LBC	0.834946
Q9NSJ1	ZNF355P ZNF834 PRED65		Q9P2E9	RRBP1 KIAA1398		O95398	RAPGEF3 CGEF1 EPAC EPAC1	0.833003
Q9UFE4	CCDC39		Q9Y5Q9	GTF3C3		Q8N3Z6	ZCCHC7 HSPC086	0.831447
Q8TAQ2	SMARCC2 BAF170		P23759	PAX7 HUP1		Q99973	TEP1 TLP1 TP1	0.829446
Q96JF6	ZNF594 KIAA1871		Q9UGI0	ZRANB1 TRABID		Q9P0K7	RAI14 KIAA1334 NORPEG	0.822311
Q9NRE2	TSHZ2 C20orf17 TSH2 ZNF218		O60307	MAST3 KIAA0561		Q8TD84	DSCAML1 DSCAM2 KIAA1132	0.821083
A1A4S6	ARHGAP10 GRAF2		Q8WVK7	SKA2 FAM33A		Q9HCM3	KIAA1549	0.817162
Q9BUZ4	TRAF4 CART1 MLN62 RNF83		Q49AM1	MTERF2 MTERFD3		Q9H892	TTC12	0.807694
O75023	LILRB5 LIR8		Q9BWF2	TRAIP RNF206 TRIP		O43399	TPD52L2	0.803831
P50748	KNTC1 KIAA0166		O95490	ADGRL2 KIAA0786 LEC1 LPHH1 LPHN2		Q96FZ2	HMCES C3orf37 DC12 SRAPD1	0.802783
Q9HBW9	ADGRL4 ELTD1 ETL UNQ202/PRO228		Q8TBN0	RAB3IL1		P35612	ADD2 ADDB	0.801461
Q5VT25	CDC42BPA KIAA0451		Q86SQ3	ADGRE4P EMR4 EMR4P GPR127 PGR16		Q6P3X8	PGBD2	0.797431
P53420	COL4A4		Q9NY46	SCN3A KIAA1356 NAC3		Q8NA54	IQUB	0.796395
P05156	CFI IF		Q8IVV2	LOXHD1		Q13342	SP140 LYSP100	0.788328
Q9HBT8	ZNF286A KIAA1874 ZNF286		Q2MJR0	SPRED3 EVE-3		Q9UIL8	PHF11 BCAP	0.783726
Q7Z5V6	PPP1R32 C11orf66		Q96P20	NLRP3 C1orf7 CIAS1 NALP3 PYPAF1		O15287	FANCG XRCC9	0.783417
O14490	DLGAP1 DAP1 GKAP		A6NC98	CCDC88B BRLZ		Q96E52	OMA1 MPRP1	0.780481
O75069	TMCC2 KIAA0481 hucep-11		Q6ZMT1	STAC2		Q92802	N4BP2L2 CG005 PFAAP5	0.777371
Q8N1I0	DOCK4 KIAA0716		O00748	CES2 ICE		Q13093	PLA2G7 PAFAH	0.774007
Q96JK9	MAML3 KIAA1816		Q9BRK4	LZTS2 KIAA1813 LAPSER1		Q8WUY3	PRUNE2 BMCC1 BNIPXL C9orf65 KIAA0367	0.773647
O43818	RRP9 RNU3IP2 U355K		Q5M9N0	CCDC158		P49915	GMPS	0.773451
O60765	ZNF354A EZNF HKL1 TCF17		Q8N139	ABCA6		Q9BX66	SORBS1 KIAA0894 KIAA1296 SH3D5	0.769909
Q9UKN5	PRDM4 PFM1		Q6Q788	APOA5 RAP3 UNQ411/PRO773		Q5VT06	CEP350 CAP350 KIAA0480 GM133	0.764797
Q86YA3	ZGRF1 C4orf21		Q15311	RALBP1 RLIP1 RLIP76		Q9HCK8	CHD8 HELSNF1 KIAA1564	0.76314
Q8N7S6	ARIH2OS C3orf71		Q8TEQ0	SNX29 RUNDC2A		Q9GZZ7	GFRA4	0.757876
Q8NI36	WDR36		Q15111	PLCL1		O95573	ACSL3 ACS3 FACL3 LACS3	0.750449
Q8NBF1	GLIS1		Q96AY2	EME1 MMS4		Q9Y2K5	R3HDM2 KIAA1002	0.74185
Q9H223	EHD4 HCA10 HCA11 PAST4 FKSG7		Q9H1E3	NUCKS1 NUCKS JC7		Q15642	TRIP10 CIP4 STOT STP	0.739131
Q9Y5B9	SUPT16H FACT140 FACTP140		P51451	BLK		Q8NHS2	GOT1L1	0.739101
Q9P2W9	STX18 GIG9		Q9Y3Q4	HCN4		Q13263	TRIM28 KAP1 RNF96 TIF1B	0.736987
Q9Y6R1	SLC4A4 NBC NBC1 NBCE1		P19022	CDH2 CDHN NCAD		Q8NDQ6	ZNF540 Nbla10512	0.736776
Q8IY92	SLX4 BTBD12 KIAA1784 KIAA1987		Q8WYA0	IFT81 CDV1		P06307	CCK	0.734431
Q9Y4X5	ARIH1 ARI MOP6 UBCH7BP HUSSY-27		Q9NPH2	ISYNA1 INO1		O95450	ADAMTS2 PCINP PCPNI	0.724014
Q92820	GGH		O60721	SLC24A1 KIAA0702 NCKX1		Q6ZNB6	NFXL1 OZFP	0.720503
Q92830	KAT2A GCN5 GCN5L2		Q8N884	CGAS C6orf150 MB21D1		P53804	TTC3 DCRR1 RNF105 TPRD	0.714225
Q96DD0	LRRC39 UNQ6500/PRO21368		Q9ULJ8	PPP1R9A KIAA1222		Q86VF7	NRAP	0.711264
P08913	ADRA2A ADRA2R ADRAR		Q96DN5	TBC1D31 WDR67		Q8NFW1	COL22A1	0.70479
Q8NBX0	SCCPDH CGI-49		O15370	SOX12 SOX22		Q9Y2F9	BTBD3 KIAA0952	0.704549
P35712	SOX6		Q6UX04	CWC27 SDCCAG10 UNQ438/PRO871		Q9P2Q2	FRMD4A FRMD4 KIAA1294	0.703117
Q5TEU4	NDUFAF5 C20orf7		Q5W0U4	BSPRY		Q4L180	FILIP1L COL4A3BPIP DOC1 GIP90	0.701505
Q9UKK3	PARP4 ADPRTL1 KIAA0177 PARPL		P09871	C1S		P30613	PKLR PK1 PKL	0.698777
O60902	SHOX2 OG12X SHOT		Q6ZW31	SYDE1		Q9UBP0	SPAST ADPSP FSP2 KIAA1083 SPG4	0.696322
Q8TE04	PANK1 PANK		Q9H583	HEATR1 BAP28 UTP10		Q9UBT6	POLK DINB1	0.695863
Q8N684	CPSF7		Q92527	ANKRD7		Q149N8	SHPRH KIAA2023	0.692331
Q8IW36	ZNF695		P04053	DNTT TDT		Q14524	SCN5A	0.688213
Q9BXU3	TEX13A		P49959	MRE11 HNGS1 MRE11A		Q9HB75	PIDD1 LRDD PIDD	0.685203
Q8N865	C7orf31		Q68BL8	OLFML2B		O15069	NACAD KIAA0363	0.679372
Q7Z3E5	ARMC9 KIAA1868		Q8IYM0	FAM186B C12orf25		Q8WUA2	PPIL4	0.679128
Q9Y2C9	TLR6		O60840	CACNA1F CACNAF1		Q6IQ26	DENND5A KIAA1091 RAB6IP1	0.677862
O95817	BAG3 BIS		P13929	ENO3		Q8NFZ0	FBH1 FBX18 FBXO18	0.676653
P31350	RRM2 RR2		Q96F81	DISP1 DISPA		P35527	KRT9	0.66263
P13942	COL11A2		Q5VV41	ARHGEF16 EPHEXIN4 NBR		A4D0S4	LAMB4	0.659897
Q12884	FAP		P02144	MB		Q8N3J2	METTL4	0.655893
Q9NWM3	CUEDC1		P0C7I6	CCDC159		Q6ZVT6	C3orf67	0.650424
Q6QNK2	ADGRD1 GPR133 PGR25		O43861	ATP9B ATPIIB NEO1L HUSSY-20		P56705	WNT4 UNQ426/PRO864	0.647247
O15027	SEC16A KIAA0310 SEC16 SEC16L		Q8IZF5	ADGRF3 GPR113 PGR23 UNQ9196/PRO34000		Q8WXK1	ASB15	0.644717
Q14957	GRIN2C NMDAR2C		P08476	INHBA		O00507	USP9Y DFFRY	0.643465
Q13393	PLD1		P41226	UBA7 UBE1L UBE2		O95084	PRSS23 ZSIG13 UNQ270/PRO307	0.641727
Q6ZMV5	PPP4R3C PPP4R3CP SMEK3P		Q96PC5	MIA2 CTAGE5 MEA11 MEA6 MGEA11 MGEA6		Q13023	AKAP6 AKAP100 KIAA0311	0.637834
P78559	MAP1A MAP1L		P12821	ACE DCP DCP1		O14513	NCKAP5 ERIH NAP5	0.636463
Q8IWU6	SULF1 KIAA1077		Q70EL1	USP54 C10orf29		Q96SQ5	ZNF587	0.6352
Q8N7H1	LINC01465 C12orf61		P0C6C1	ANKRD34C		Q06265	EXOSC9 PMSCL1	0.634193
Q9UQE7	SMC3 BAM BMH CSPG6 SMC3L1		Q6DD87	ZNF787		Q9NW15	ANO10 TMEM16K	0.623793
Q8TB36	GDAP1		Q8IV42	PSTK C10orf89		P30838	ALDH3A1 ALDH3	0.620825
P08134	RHOC ARH9 ARHC		Q8TF20	ZNF721 KIAA1982		O75526	RBMXL2 HNRNPGT	0.617048
Q5T7M9	DIPK1A FAM69A		P05160	F13B		Q6ZQY3	GADL1	0.615929
P19622	EN2		P05455	SSB		A6H8Y1	BDP1 KIAA1241 KIAA1689 TFNR	0.614453
Q8N4U5	TCP11L2		Q5TD94	RSPH4A RSHL3		Q8NAQ8		0.613846
O75074	LRP3		O43795	MYO1B		Q7Z7L7	ZER1 C9orf60 ZYG ZYG11BL	0.61169
Q8N7Q3	ZNF676		Q9P1V8	SAMD15 C14orf174 FAM15A		Q92614	MYO18A CD245 KIAA0216 MYSPDZ	0.610402
O15013	ARHGEF10 KIAA0294		A8K8V0	ZNF785		Q5SRH9	TTC39A C1orf34 KIAA0452	0.609621
P55884	EIF3B EIF3S9		O00308	WWP2		O95025	SEMA3D UNQ760/PRO1491	0.605514
Q86W26	NLRP10 NALP10 NOD8 PYNOD		Q15910	EZH2 KMT6		O00159	MYO1C	0.598913
Q13029	PRDM2 KMT8 RIZ		Q96M94	KLHL15 KIAA1677		Q9UPT6	MAPK8IP3 JIP3 KIAA1066	0.595116
P06729	CD2 SRBC		Q9Y247	FAM50B X5L		Q9Y2G4	ANKRD6 KIAA0957	0.591822
Q9Y6K8	AK5		Q5T4D3	TMTC4		Q9Y4D7	PLXND1 KIAA0620	0.589721
Q86VV4	RANBP3L		O60346	PHLPP1 KIAA0606 PHLPP PLEKHE1 SCOP		Q96LZ7	RMDN2 FAM82A FAM82A1 BLOCK18 UNQ9371/PRO34163	0.587095
Q5JXC2	MIIP IIP45		O95477	ABCA1 ABC1 CERP		Q92835	INPP5D SHIP SHIP1	0.582946
Q8N1W2	ZNF710		Q8N7R1	POM121L12		Q8IUZ0	LRRC49	0.570459
P46976	GYG1 GYG		Q9H814	PHAX RNUXA		O43593	HR	0.56533
Q9BT17	MTG1 GTPBP7		Q9NQV6	PRDM10 KIAA1231 PFM7 TRIS		P78316	NOP14 C4orf9 NOL14 RES4-25	0.560675
Q32P28	P3H1 GROS1 LEPRE1 PSEC0109		Q2M3W8	ZNF181		O60716	CTNND1 KIAA0384	0.556065
Q8N4T4	ARHGEF39 C9orf100		Q6P4R8	NFRKB INO80G		Q96HF1	SFRP2 FRP2 SARP1 FKSG12 UNQ361/PRO697	0.555524
Q86UN3	RTN4RL2 NGRH1 NGRL3		Q86TB9	PATL1 OK/KNS-cl.5		Q9H2G2	SLK KIAA0204 STK2	0.550732
Q9ULV3	CIZ1 LSFR1 NP94 ZNF356		Q6UYE1	DLEU7 LEU7		Q9NR11	ZNF302 ZNF135L ZNF140L ZNF327	0.549377
P37275	ZEB1 AREB6 TCF8		Q4W5G0	TIGD2		P52789	HK2	0.546692
P22626	HNRNPA2B1 HNRPA2B1		Q8IZ69	TRMT2A HTF9C		Q9P2M4	TBC1D14 KIAA1322	0.539207
Q8N3S3	PHTF2		Q13563	PKD2 TRPP2		Q13275	SEMA3F	0.537348
Q5VYP0	SPATA31A3 FAM75A3		Q9BW30	TPPP3 CGI-38		Q3L8U1	CHD9 KIAA0308 KISH2 PRIC320 AD-013 x0008	0.536464
O43379	WDR62 C19orf14		Q6QEF8	CORO6 PP1009 PP1782 PP1881		Q9Y265	RUVBL1 INO80H NMP238 TIP49 TIP49A	0.535971
P52429	DGKE DAGK5		P22223	CDH3 CDHP		Q6SJ93	FAM111B CANP	0.535313
O60333	KIF1B KIAA0591 KIAA1448		Q9Y6J9	TAF6L PAF65A		Q96H86	ZNF764	0.534743
P32780	GTF2H1 BTF2		Q86SJ2	AMIGO2 ALI1		O75123	ZNF623 KIAA0628	0.531172
O14802	POLR3A		Q9Y2E6	DTX4 KIAA0937 RNF155		Q03923	ZNF85	0.522985
O60504	SORBS3 SCAM1		Q495Y8	SPDYE2		Q96PU4	UHRF2 NIRF RNF107	0.52121
Q9Y3M9	ZNF337		Q8NA31	TERB1 CCDC79		Q9NY97	B3GNT2 B3GALT7 B3GNT1	0.520535
Q02413	DSG1 CDHF4		O75764	TCEA3 TFIISH		Q3MJ16	PLA2G4E	0.519051
Q92667	AKAP1 AKAP149 PRKA1		P62269	RPS18 D6S218E		Q96JB3	HIC2 HRG22 KIAA1020 ZBTB30	0.517551
P0CG20	PRR35 C16orf11		Q8N554	ZNF276 CENP-Z ZFP276 ZNF477		O60826	CCDC22 CXorf37 JM1	0.516794
P84550	SKOR1 CORL1 FUSSEL15 LBXCOR1		Q9BVP2	GNL3 E2IG3 NS		P13645	KRT10 KPP	0.515464
Q56NI9	ESCO2		Q9UKQ9	KLK9		Q9UQ35	SRRM2 KIAA0324 SRL300 SRM300 HSPC075	0.513375
Q8NCR3	C11orf65		Q13360	ZNF177		Q86UW7	CADPS2 CAPS2 KIAA1591	0.510994
Q9BYC9	MRPL20		P51948	MNAT1 CAP35 MAT1 RNF66		P17948	FLT1 FLT FRT VEGFR1	0.506639
Q8IY18	SMC5 KIAA0594 SMC5L1		P08575	PTPRC CD45		Q9H4G4	GLIPR2 C9orf19 GAPR1	0.505972
Q14919	DRAP1		Q8NDL9	AGBL5 CCP5		Q8IYA7	MKX C10orf48 IRXL1	0.505788
Q9NUU6	OTULINL FAM105A		O00189	AP4M1 MUARP2		Q00587	CDC42EP1 BORG5 CEP1 MSE55	0.50295
Q15029	EFTUD2 KIAA0031 SNRP116		O75678	RFPL2 RNF79		Q9NQX1	PRDM5 PFM2	0.499111
Q5VW38	GPR107 KIAA1624 LUSTR1		Q6PCB5	RSBN1L		O00178	GTPBP1	0.491931
Q15303	ERBB4 HER4		P54368	OAZ1 OAZ		Q86WK7	AMIGO3 ALI3 KIAA1851 UNQ6084/PRO20089	0.4896
Q6ZRI6	C15orf39 FP6578		O60667	FCMR FAIM3 TOSO		Q8N0V3	RBFA C18orf22	0.483664
P35251	RFC1 RFC140		O15068	MCF2L KIAA0362 OST		O14641	DVL2	0.478237
Q92558	WASF1 KIAA0269 SCAR1 WAVE1		Q8NBF6	AVL9 KIAA0241		O94929	ABLIM3 KIAA0843 HMFN1661	0.478219
Q8NDG6	TDRD9 C14orf75		Q9C0C2	TNKS1BP1 KIAA1741 TAB182		Q9H9Z2	LIN28A CSDD1 LIN28 ZCCHC1	0.476721
Q96A19	CCDC102A		A6NKD9	CCDC85C		Q8IYE0	CCDC146 KIAA1505	0.475812
Q99758	ABCA3 ABC3		Q8NF37	LPCAT1 AYTL2 PFAAP3		Q99996	AKAP9 AKAP350 AKAP450 KIAA0803	0.475205
P0C7M7	ACSM4		Q8IW00	VSTM4 C10orf72		O14924	RGS12	0.4749
Q7Z3U7	MON2 KIAA1040 SF21		Q9UK59	DBR1		O75153	CLUH KIAA0664	0.470681
Q8TBY9	WDR66 CFAP251		Q8NHU6	TDRD7 PCTAIRE2BP		P52701	MSH6 GTBP	0.469831
Q9NTJ4	MAN2C1 MANA MANA1		Q16665	HIF1A BHLHE78 MOP1 PASD8		Q9HD67	MYO10 KIAA0799	0.468478
O94927	HAUS5 KIAA0841		P05060	CHGB SCG1		P17066	HSPA6 HSP70B'	0.462661
Q9BTY7	HGH1 C8orf30A C8orf30B FAM203A FAM203B		P48200	IREB2		Q13627	DYRK1A DYRK MNB MNBH	0.462602
Q496Y0	LONRF3 RNF127		Q9Y2R2	PTPN22 PTPN8		Q07954	LRP1 A2MR APR	0.461967
Q8TAG9	EXOC6 SEC15A SEC15L SEC15L1		P51788	CLCN2		Q8TER0	SNED1	0.460899
Q9UQC2	GAB2 KIAA0571		O14771	ZNF213 ZKSCAN21		Q9NXW9	ALKBH4 ABH4	0.452666
Q9NQT6	FSCN3		P05783	KRT18 CYK18 PIG46		Q14833	GRM4 GPRC1D MGLUR4	0.451653
P10155	RO60 SSA2 TROVE2		O14646	CHD1		Q15735	INPP5J PIB5PA PIPP	0.44612
Q8TCT7	SPPL2B IMP4 KIAA1532 PSL1		B2RXH4	BTBD18		Q05481	ZNF91	0.433025
Q5VSL9	STRIP1 FAM40A KIAA1761		O95206	PCDH8		P42568	MLLT3 AF9 YEATS3	0.42764
O00468	AGRN AGRIN		Q53H47	SETMAR		Q6B0I6	KDM4D JHDM3D JMJD2D	0.422488
Q17R60	IMPG1 IPM150 SPACR		Q9HBJ7	USP29		O75054	IGSF3 EWI3 KIAA0466	0.418168
Q5BKZ1	ZNF326 ZIRD		Q9H714	RUBCNL C13orf18 KIAA0226L		Q9UL01	DSE SART2	0.41671
Q86XL3	ANKLE2 KIAA0692 LEM4		Q9HCC9	ZFYVE28 KIAA1643 LST2		O43236	SEPTIN4 ARTS PNUTL2 SEP4 SEPT4 hucep-7	0.414609
Q96BT7	ALKBH8 ABH8		Q92993	KAT5 HTATIP TIP60		Q96RK0	CIC KIAA0306	0.411733
Q92772	CDKL2		Q6NWY9	PRPF40B HYPC		Q8NE18	NSUN7	0.410704
O00443	PIK3C2A		Q9UQ07	MOK RAGE RAGE1		O60503	ADCY9 KIAA0520	0.410005
Q96M63	CCDC114		P46940	IQGAP1 KIAA0051		Q6NSW7	NANOGP8	0.40941
Q9UF56	FBXL17 FBL17 FBX13 FBXO13		O94806	PRKD3 EPK2 PRKCN		A8MPX8	PP2D1 C3orf48	0.408717
Q14435	GALNT3		Q70Z53	FRA10AC1 C10orf4 PRO2972		Q6PRD1	GPR179 GPR158L GPR158L1	0.407016
Q9BY42	RTF2 C20orf43 RTFDC1 AD-007 CDA05 HSPC164 HSPC169		A9QM74	KPNA7		P09619	PDGFRB PDGFR PDGFR1	0.400437
Q9P0U4	CXXC1 CFP1 CGBP PCCX1 PHF18		P18583	SON C21orf50 DBP5 KIAA1019 NREBP HSPC310 HSPC312		Q13206	DDX10	0.398208
Q9P2M7	CGN KIAA1319		O15195	VILL		Q5T6L9	ERMARD C6orf70	0.397807
Q9NYW8	RBAK ZNF769		P01024	C3 CPAMD1		Q8N392	ARHGAP18	0.397109
Q8N100	ATOH7 ATH5 BHLHA13		Q8TEP8	CEP192 KIAA1569 PP8407		Q8WZA1	POMGNT1 MGAT1.2 UNQ746/PRO1475	0.3925
Q8WW38	ZFPM2 FOG2 ZNF89B		Q9NUX5	POT1		P12980	LYL1 BHLHA18	0.392181
Q9NS91	RAD18 RNF73		Q8TC07	TBC1D15		Q5W0Q7	USPL1 C13orf22 D13S106	0.389596
Q96N87	SLC6A18 XTRP2		Q6XQN6	NAPRT FHIP NAPRT1		Q02539	HIST1H1A H1F1	0.388782
P02675	FGB		C9JN71	ZNF878		Q8IVF2	AHNAK2 C14orf78 KIAA2019	0.388631
Q8TAA3	PSMA8 PSMA7L		Q17RW2	COL24A1		Q86WZ6	ZNF227	0.383638
Q13733	ATP1A4 ATP1AL2		O43823	AKAP8 AKAP95		Q96SU4	OSBPL9 ORP9 OSBP4	0.382445
Q9Y625	GPC6 UNQ369/PRO705		Q9UKP4	ADAMTS7		Q96JM2	ZNF462 KIAA1803	0.38117
Q9UBM7	DHCR7 D7SR		O60500	NPHS1 NPHN		Q15643	TRIP11 CEV14	0.375053
Q8N1G2	CMTR1 FTSJD2 KIAA0082 MTR1		Q9C0C4	SEMA4C KIAA1739 SEMAI UNQ5855/PRO34487		Q9UFB7	ZBTB47 KIAA1190 ZNF651	0.371748
Q9H6K5	PRR36		P83731	RPL24		Q06495	SLC34A1 NPT2 SLC17A2	0.365763
O75882	ATRN KIAA0548 MGCA		Q02487	DSC2 CDHF2 DSC3		Q00059	TFAM TCF6 TCF6L2	0.365012
Q92529	SHC3 NSHC SHCC		Q6ZVW7	IL17REL		Q9H3C7	GGNBP2 LCRG1 LZK1 ZNF403	0.344786
P07900	HSP90AA1 HSP90A HSPC1 HSPCA		Q14244	MAP7		Q14643	ITPR1 INSP3R1	0.343337
Q5T5Y3	CAMSAP1		Q9NRA1	PDGFC SCDGF UNQ174/PRO200		Q01082	SPTBN1 SPTB2	0.342686
Q96SE7	ZNF347 ZNF1111		P29375	KDM5A JARID1A RBBP2 RBP2		Q13319	CDK5R2 NCK5AI	0.338837
Q9H3E2	SNX25 MSTP043		Q7RTY9	PRSS41 TESSP1		Q86U86	PBRM1 BAF180 PB1	0.337802
Q7Z7K2	ZNF467		Q96JN8	NEURL4 KIAA1787		Q6UVM3	KCNT2 SLICK	0.33603
Q12967	RALGDS KIAA1308 RGF		Q92624	APPBP2 KIAA0228 PAT1		P09661	SNRPA1	0.335837
O00584	RNASET2 RNASE6PL		P0C7M8	CLEC2L		Q9UK96	FBXO10 FBX10 PRMT11	0.331063
Q9HCQ7	NPVF C7orf9 RFRP		Q8N9F8	ZNF454		Q96MT3	PRICKLE1 RILP	0.329325
Q9Y4B5	MTCL1 CCDC165 KIAA0802 SOGA2		O75419	CDC45 CDC45L CDC45L2 UNQ374/PRO710		P62277	RPS13	0.329187
Q9UPX8	SHANK2 CORTBP1 KIAA1022 PROSAP1		A6NKB5	PCNX2 KIAA0435 PCNXL2		P12524	MYCL BHLHE38 LMYC MYCL1	0.327776
Q8NAF0	ZNF579		Q8NCY6	MSANTD4 KIAA1826 DC25		Q6P2D0	ZFP1 ZNF475	0.321833
Q9UGP8	SEC63 SEC63L		Q86TV6	TTC7B TTC7L1		Q9Y6R6	ZNF780B ZNF779	0.320085
P10644	PRKAR1A PKR1 PRKAR1 TSE1		Q9NRH2	SNRK KIAA0096 SNFRK		Q9Y2P7	ZNF256 BMZF3	0.317957
Q5VTH9	WDR78		Q8NEH6	MNS1		Q9NT99	LRRC4B LRIG4	0.317034
Q8N9L1	ZIC4		O94887	FARP2 KIAA0793 PLEKHC3		Q9NPB8	GPCPD1 GDE5 KIAA1434	0.312
Q9ULM2	ZNF490 KIAA1198		P12270	TPR		A8MQ27	NEURL1B NEURL3	0.306169
Q5HYM0	ZC3H12B CXorf32 MCPIP2		Q9BWG6	SCNM1		O95379	TNFAIP8	0.305769
O75843	AP1G2		Q8IV08	PLD3		Q6P9G9	ZNF449 ZSCAN19	0.305137
O75334	PPFIA2		Q99102	MUC4		Q7Z5N4	SDK1	0.304036
Q86VI3	IQGAP3		Q96QK1	VPS35 MEM3 TCCCTA00141		Q7Z7H8	MRPL10 MRPL8 RPML8	0.302381
Q92805	GOLGA1		O94856	NFASC KIAA0756		Q9UJ04	TSPYL4 KIAA0721	0.298957
Q9BZC7	ABCA2 ABC2 KIAA1062		O15265	ATXN7 SCA7		Q6ZMZ3	SYNE3 C14orf139 C14orf49 LINC00341	0.298869
Q96L96	ALPK3 KIAA1330 MAK		Q86T82	USP37 KIAA1594		Q8N1G1	REXO1 ELOABP1 KIAA1138 TCEB3BP1	0.293254
P56589	PEX3		Q9BPX6	MICU1 CALC CBARA1		Q8N8J6	ZNF615	0.292096
Q9P0V3	SH3BP4 BOG25 EHB10 TTP		Q96HU1	SGSM3 MAP RABGAPLP RUTBC3		Q5T1N1	AKNAD1 C1orf62	0.291208
Q86VQ6	TXNRD3 TGR TRXR3		A6NK02	TRIM75P TRIM75		Q8NCW6	GALNT11	0.289666
Q8NFG4	FLCN BHD		Q5VZL5	ZMYM4 KIAA0425 ZNF262		P78332	RBM6 DEF3	0.289325
Q9HCM9	TRIM39 RNF23 TFP		P05556	ITGB1 FNRB MDF2 MSK12		Q49A88	CCDC14	0.288122
Q15696	ZRSR2 U2AF1-RS2 U2AF1L2 U2AF1RS2 URP		Q7Z402	TMC7		Q8IYF1	ELOA2 TCEB3B TCEB3L	0.284765
Q13201	MMRN1 ECM EMILIN4 GPIA* MMRN		P55199	ELL C19orf17		Q9H1M3	DEFB129 C20orf87 DEFB29 UNQ5794/PRO19599	0.284208
Q8WUU5	GATAD1 ODAG		Q16666	IFI16 IFNGIP1		Q9H195	MUC3B	0.282605
Q7Z6G8	ANKS1B		Q8IWN7	RP1L1		Q96BY7	ATG2B C14orf103	0.280478
A7E2Y1	MYH7B KIAA1512		P58397	ADAMTS12 UNQ1918/PRO4389		Q99502	EYA1	0.273921
P05108	CYP11A1 CYP11A		Q5QGS0	NEXMIF KIAA2022		P30679	GNA15 GNA16	0.262347
P54756	EPHA5 BSK EHK1 HEK7 TYRO4		Q8IVM0	CCDC50 C3orf6		Q9UPA5	BSN KIAA0434 ZNF231	0.262021
P55081	MFAP1		Q8IUA7	ABCA9		Q96S38	RPS6KC1 RPK118	0.261688
Q5VWQ0	RSBN1		P48546	GIPR		Q9Y3E1	HDGFL3 HDGF2 HDGFRP3 CGI-142	0.261048
Q8WYL5	SSH1 KIAA1298 SSH1L		O00469	PLOD2		Q9Y3L3	SH3BP1	0.259054
Q96JJ3	ELMO2 CED12A KIAA1834		Q8NF99	ZNF397 ZNF47 ZSCAN15		Q13107	USP4 UNP UNPH	0.25708
Q9BQ75	CMSS1 C3orf26		P51648	ALDH3A2 ALDH10 FALDH		Q9Y243	AKT3 PKBG	0.254019
Q86SQ7	SDCCAG8 CCCAP NPHP10 HSPC085		Q9H4B0	OSGEPL1 GCP1		Q9H9J4	USP42	0.251048
Q05397	PTK2 FAK FAK1		Q96LT9	RNPC3 KIAA1839 RBM40 RNP SNRNP65		Q9UNS2	COPS3 CSN3	0.250044
Q9UJ99	CDH22 C20orf25		A5YKK6	CNOT1 CDC39 KIAA1007 NOT1 AD-005		P13631	RARG NR1B3	0.245073
O43427	FIBP		Q13416	ORC2 ORC2L		Q14739	LBR	0.244315
Q96JK4	HHIPL1 HHIP2 KIAA1822 UNQ9245/PRO34761		Q99959	PKP2		Q9H0A0	NAT10 ALP KIAA1709	0.242657
Q9NRC6	SPTBN5 BSPECV HUBSPECV HUSPECV		Q9Y5B6	PAXBP1 C21orf66 GCFC GCFC1		Q9NZJ4	SACS KIAA0730	0.230647
Q8NBL1	POGLUT1 C3orf9 CLP46 KTELC1 MDSRP MDS010 UNQ490/PRO1006		Q8WVC0	LEO1 RDL		Q8N531	FBXL6 FBL6	0.228835
Q14197	MRPL58 DS1 ICT1		Q9UK61	TASOR C3orf63 FAM208A KIAA1105		Q96B77	TMEM186 C16orf51	0.228687
P04150	NR3C1 GRL		Q8TB72	PUM2 KIAA0235 PUMH2		Q96BT3	CENPT C16orf56 ICEN22	0.228329
Q96BR6	ZNF669		Q8N831	TSPYL6		Q8TAF7	ZNF461 GIOT1	0.226638
Q9UH99	SUN2 FRIGG KIAA0668 RAB5IP UNC84B		A8MW99	MEI4		Q9BVJ6	UTP14A SDCCAG16	0.223071
Q6V9R5	ZNF562		Q92616	GCN1 GCN1L1 KIAA0219		Q4G0U5	CFAP221 PCDP1	0.222947
Q09470	KCNA1		P16118	PFKFB1 F6PK PFRX		P48728	AMT GCST	0.221666
O95671	ASMTL		P20585	MSH3 DUC1 DUG		P49756	RBM25 RNPC7	0.218596
O95834	EML2 EMAP2 EMAPL2		Q13410	BTN1A1 BTN		Q96GX9	APIP CGI-29	0.213423
Q9P107	GMIP		Q99999	GAL3ST1 CST		Q9Y6F8	CDY1 CDY1A; CDY1B	0.213226
Q86UE8	TLK2		P15622	ZNF250 ZNF647		P22692	IGFBP4 IBP4	0.21246
P29322	EPHA8 EEK HEK3 KIAA1459		Q8WVP7	LMBR1 C7orf2 DIF14		P39880	CUX1 CUTL1	0.205033
Q9NVP1	DDX18 cPERP-D		P38398	BRCA1 RNF53		A6NHJ4	ZNF860	0.204572
Q96LB3	IFT74 CCDC2 CMG1		O15392	BIRC5 API4 IAP4		Q3B7T1	EDRF1 C10orf137	0.203386
P22749	GNLY LAG2 NKG5 TLA519		Q96M53	TBATA C10orf27 SPATIAL		Q13616	CUL1	0.203064
Q9NP58	ABCB6 MTABC3 PRP UMAT		P42684	ABL2 ABLL ARG		Q6VVX0	CYP2R1	0.201534
O43677	NDUFC1		Q9Y6I4	USP3		Q86UG4	SLCO6A1 OATP6A1 SLC21A19	0.200871
Q8IWF9	CCDC83 HSD9		Q9BYD6	MRPL1 BM-022		Q9H6S0	YTHDC2	0.197518
O94916	NFAT5 KIAA0827 TONEBP		P12883	MYH7 MYHCB		Q86UY8	NT5DC3 GNN TU12B1-TY	0.195843
O00566	MPHOSPH10 MPP10		Q9Y2D9	ZNF652 KIAA0924		Q9P244	LRFN1 KIAA1484 SALM2	0.194597
Q96F63	CCDC97		Q9HB96	FANCE FACE		O95631	NTN1 NTN1L	0.191887
P42224	STAT1		Q14139	UBE4A KIAA0126		P09874	PARP1 ADPRT PPOL	0.189056
Q9NW07	ZNF358		Q8NHM5	KDM2B CXXC2 FBL10 FBXL10 JHDM1B PCCX2		O94913	PCF11 KIAA0824	0.186705
Q8N3T6	TMEM132C		A8MYZ0	MINDY4B C3orf76 FAM188B2		Q9Y4C5	CHST2 GN6ST	0.184595
Q6P1M0	SLC27A4 ACSVL4 FATP4		P00519	ABL1 ABL JTK7		Q96CN5	LRRC45	0.181457
A6PVS8	LRRIQ3 LRRC44		Q9H1C4	UNC93B1 UNC93 UNC93B		Q9NR22	PRMT8 HRMT1L3 HRMT1L4	0.171471
O43293	DAPK3 ZIPK		Q7L591	DOK3		Q96G28	CFAP36 CCDC104 UNQ163/PRO189	0.154382
Q92834	RPGR RP3 XLRP3		Q9NPD5	SLCO1B3 LST2 OATP1B3 OATP8 SLC21A8		Q8IXS2	CCDC65 DRC2	0.153736
Q14028	CNGB1 CNCG2 CNCG3L CNCG4 RCNC2		Q6NXG1	ESRP1 RBM35A		Q13751	LAMB3 LAMNB1	0.14855
Q96PE6	ZIM3 ZNF657		Q6P5Z2	PKN3 PKNBETA		Q8TA94	ZNF563	0.148363
Q5VT97	SYDE2		Q6R2W3	ZBED9 Buster4 KIAA1925 SCAND3 ZNF305P2 ZNF452		Q12756	KIF1A ATSV C2orf20	0.140764
Q9UQK1	PPP1R3C PPP1R5		Q8IWU5	SULF2 KIAA1247 UNQ559/PRO1120		Q9HCU4	CELSR2 CDHF10 EGFL2 KIAA0279 MEGF3	0.138665
Q96AA3	RFT1		Q96H55	MYO19 MYOHD1		Q15051	IQCB1 KIAA0036 NPHP5 OK/SW-cl.85	0.135667
Q8N5I2	ARRDC1		Q8NG06	TRIM58		Q5S007	LRRK2 PARK8	0.135651
Q17RC7	EXOC3L4 C14orf73		Q6ZUT9	DENND5B		Q9NWW7	C2orf42	0.131913
Q9BQF6	SENP7 KIAA1707 SSP2 SUSP2		O95202	LETM1		Q8NEC7	GSTCD	0.129452
P17038	ZNF43 KOX27 ZNF39 ZNF39L1		Q86T90	KIAA1328		Q96DB5	RMDN1 FAM82B CGI-90	0.1263
O76039	CDKL5 STK9		P98194	ATP2C1 KIAA1347 PMR1L HUSSY-28		Q9Y4E1	WASHC2C FAM21C KIAA0592 VPEF	0.122056
O75376	NCOR1 KIAA1047		Q0P6D6	CCDC15		Q14D33	RTP5 C2orf85 CXXC11 Z3CXXC5	0.121537
Q8TF39	ZNF483 KIAA1962 ZKSCAN16		Q96N46	TTC14 KIAA1980 UNQ5813/PRO19630		Q6NVY1	HIBCH	0.121493
Q2M3X9	ZNF674		O95405	ZFYVE9 MADHIP SARA SMADIP		Q8TD57	DNAH3 DNAHC3B	0.117731
Q702N8	XIRP1 CMYA1 XIN		Q8IWW8	ADHFE1 HMFT2263		Q8TD10	MIPOL1	0.112974
Q9BZJ0	CRNKL1 CRN CGI-201 MSTP021		P06401	PGR NR3C3		P0CG00	ZSCAN5DP ZSCAN5D	0.105918
Q9BQ90	KLHDC3 PEAS		Q6P2C8	MED27 CRSP34 CRSP8		Q2M1Z3	ARHGAP31 CDGAP KIAA1204	0.105552
P00488	F13A1 F13A		Q96RG2	PASK KIAA0135		Q5T653	MRPL2 CGI-22	0.104412
Q5JU85	IQSEC2 KIAA0522		Q9NPG3	UBN1		O43432	EIF4G3	0.103474
P00338	LDHA PIG19		Q6RFH8	DUX4L9 DUX4C		Q53H82	LACTB2 CGI-83	0.102621
Q6ZNG1	ZNF600		Q9Y5A7	NUB1 NYREN18		Q01484	ANK2 ANKB	0.101829
A6NNH2	FAM90A27P		Q16720	ATP2B3		Q5EBN2	TRIM61 RNF35	0.098087
Q8N2E6	TOR2A HEMBA1005096 PSEC0218		Q9P217	ZSWIM5 KIAA1511		Q96HP0	DOCK6 KIAA1395	0.0908863
Q9H0E7	USP44		Q8IW35	CEP97 LRRIQ2		P51532	SMARCA4 BAF190A BRG1 SNF2B SNF2L4	0.090804
Q8NET4	RTL9 KIAA1318 RGAG1		Q8N7J2	AMER2 FAM123A		Q01804	OTUD4 HIN-1 KIAA1046	0.0864038
O95619	YEATS4 GAS41		Q8N2E2	VWDE		Q86XH1	IQCA1 DRC11 IQCA	0.085137
Q92466	DDB2		Q9UPV9	TRAK1 KIAA1042 OIP106		Q8WTZ4	CA5BP1 CA5B CA5BL	0.0838097
P01730	CD4		P23511	NFYA		Q8IX15	HOMEZ KIAA1443	0.0831316
A4FU69	EFCAB5		Q99856	ARID3A DRIL1 DRIL3 DRX E2FBP1		Q08AD1	CAMSAP2 CAMSAP1L1 KIAA1078	0.0819992
Q96BZ8	LENG1		Q71UI9	H2AFV H2AV		Q8IXF0	NPAS3 BHLHE12 MOP6 PASD6	0.0814799
Q9NZE8	MRPL35 BM-007		P30085	CMPK1 CMK CMPK UCK UMK UMPK		O15270	SPTLC2 KIAA0526 LCB2	0.0808388
Q9NQX6	ZNF331 RITA ZNF361 ZNF463		O00295	TULP2 TUBL2		Q8N715	CCDC185 C1orf65	0.0785586
Q7L622	G2E3 KIAA1333		Q92731	ESR2 ESTRB NR3A2		Q9Y2L5	TRAPPC8 KIAA1012	0.0712954
P08581	MET		Q5VU65	NUP210L		Q7Z7A1	CNTRL CEP1 CEP110	0.0707812
P0CAP1	MYZAP MYOZAP		Q9H0H5	RACGAP1 KIAA1478 MGCRACGAP		Q99698	LYST CHS CHS1	0.0704003
P58557	YBEY C21orf57		Q96ST2	IWS1 IWS1L		Q9HA65	TBC1D17	0.0700573
Q9H560	ANKRD19P ANKRD19		O15231	ZNF185		Q8N2C7	UNC80 C2orf21 KIAA1843	0.069019
Q9NP71	MLXIPL BHLHD14 MIO WBSCR14		P53992	SEC24C KIAA0079		Q9BVN2	RUSC1 NESCA	0.0673465
Q9BQM9	C20orf144		Q9P278	FNIP2 FNIPL KIAA1450 MAPO1		Q9HDB9	ERVK-5 ERVK5	0.0655595
P62333	PSMC6 SUG2		Q92870	APBB2 FE65L FE65L1		Q8TCU4	ALMS1 KIAA0328	0.06249
Q9UM00	TMCO1 TMCC4 PNAS-10 PNAS-136 UNQ151/PRO177		P0DKV0	SPATA31C1 FAM75C1		P13611	VCAN CSPG2	0.0532364
Q8N431	RASGEF1C		Q13177	PAK2		O76094	SRP72	0.0512916
Q96C12	ARMC5		Q9BVR0	HERC2P3		Q6UWH4	GASK1B C4orf18 ENED FAM198B AD021 UNQ2512/PRO6001	0.0502577
Q9C0H9	SRCIN1 KIAA1684 P140		P43681	CHRNA4 NACRA4		Q9Y6X5	ENPP4 KIAA0879 NPP4	0.0433238
P08243	ASNS TS11		Q8TB73	NDNF C4orf31 UNQ2748/PRO6487		Q8IVL6	P3H3 LEPREL2	0.0391613
O75995	SASH3 CXorf9 SLY		Q9NP66	HMG20A HMGX1 HMGXB1		Q8NFY4	SEMA6D KIAA1479	0.0384932
Q13769	THOC5 C22orf19 KIAA0983		Q96EY1	DNAJA3 HCA57 TID1		Q7KZI7	MARK2 EMK1	0.0381108
Q86SE9	PCGF5 RNF159		P13985	HRES1		Q6P1X5	TAF2 CIF150 TAF2B	0.0379327
Q9P0X4	CACNA1I KIAA1120		Q3MIN7	RGL3		Q8NEG7	DENND6B FAM116B	0.0373562
Q9NZC9	SMARCAL1 HARP		Q99661	KIF2C KNSL6		Q9UQ49	NEU3	0.0311242
O75044	SRGAP2 ARHGAP34 FNBP2 KIAA0456 SRGAP2A		O14734	ACOT8 ACTEIII PTE1		P35556	FBN2	0.030218
Q7Z4N2	TRPM1 LTRPC1 MLSN MLSN1		Q8N3A8	PARP8		Q9ULK0	GRID1 KIAA1220	0.0299414
Q86T96	RNF180		Q17RF5	ODAPH C4orf26		Q8IZQ8	MYOCD MYCD	0.021284
Q86UK5	EVC2 LBN		Q96Q89	KIF20B KRMP1 MPHOSPH1		Q9H4G0	EPB41L1 KIAA0338	0.020256
Q9H4M7	PLEKHA4 PEPP1		Q658P3	STEAP3 TSAP6		Q96M89	CCDC138	0.0179426
Q6IC98	GRAMD4 DIP KIAA0767		Q8IX21	SLF2 C10orf6 FAM178A		O00522	KRIT1 CCM1	0.015628
Q13200	PSMD2 TRAP2		Q6P2M8	PNCK		Q9C0B2	CFAP74 C1orf222 KIAA1751	0.015613
Q9NVX7	KBTBD4 BKLHD4		Q9H330	TMEM245 C9orf5		Q9UKX5	ITGA11 MSTP018	0.0149059
Q8IYN2	TCEAL8		P59827	BPIFB4 C20orf186 LPLUNC4		Q68D51	DENND2C	0.0135655
Q9HCB6	SPON1 KIAA0762 VSGP		Q86TD4	SRL		O75449	KATNA1	0.0108924
Q9P0N9	TBC1D7 TBC7 HSPC239		Q9H6D7	HAUS4 C14orf94		Q9UJW7	ZNF229	0.00855671
Q9H5I5	PIEZO2 C18orf30 C18orf58 FAM38B		Q9Y485	DMXL1 XL1		Q5JTH9	RRP12 KIAA0690	0.007096
Q86UD1	OAF NS5ATP13TP2		Q9Y4C0	NRXN3 C14orf60 KIAA0743		Q7Z410	TMPRSS9	0.00558156
Q96S86	HAPLN3 EXLD1 UNQ238/PRO271		P35268	RPL22		Q5JY77	GPRASP1 GASP KIAA0443	0.00362848
Q13478	IL18R1 IL1RRP		Q8N141	ZFP82 KIAA1948 ZNF545		P80075	CCL8 MCP2 SCYA10 SCYA8	-0.00251428
Q8WXX5	DNAJC9		P52630	STAT2		P07305	H1F0 H1FV	-0.00257912
Q8N807	PDILT		Q6IBS0	TWF2 PTK9L MSTP011		Q9Y608	LRRFIP2	-0.00257912
Q9Y6U7	RNF215		P18077	RPL35A GIG33		O95714	HERC2	-0.00547816
O60811	PRAMEF2		Q13797	ITGA9		Q7L1W4	LRRC8D LRRC5 UNQ213/PRO239	-0.014031
Q9UIE0	ZNF230 FDZF2		O94941	UBOX5 KIAA0860 RNF37 UBCE7IP5 UIP5		Q9Y6Q6	TNFRSF11A RANK	-0.0145497
Q4FZB7	KMT5B SUV420H1 CGI-85		Q96FJ0	STAMBPL1 AMSHLP KIAA1373		P51523	ZNF84	-0.0170263
Q6ZMN8	CCNI2		P46821	MAP1B		Q96PY6	NEK1 KIAA1901	-0.0198499
Q13492	PICALM CALM		Q11206	ST3GAL4 CGS23 NANTA3 SIAT4C STZ		Q9UP52	TFR2	-0.0207206
Q8TED9	AFAP1L1		Q9NZQ3	NCKIPSD AF3P21 SPIN90		Q9ULJ1	ODF2L BCAP KIAA1229	-0.0234123
Q9UI12	ATP6V1H CGI-11		P51116	FXR2 FMR1L2		Q9UBU9	NXF1 TAP	-0.0236629
Q96AK3	APOBEC3D		P27986	PIK3R1 GRB1		B7Z1M9	C2CD4D FAM148D	-0.0333126
Q8TAD8	SNIP1		Q9NQT8	KIF13B GAKIN KIAA0639		Q86XI2	NCAPG2 LUZP5	-0.0405235
Q8TDD2	SP7 OSX		Q86TX2	ACOT1 CTE1		P24723	PRKCH PKCL PRKCL	-0.0418452
Q9C000	NLRP1 CARD7 DEFCAP KIAA0926 NAC NALP1		Q9NZB2	FAM120A C9orf10 KIAA0183 OSSA		Q6NXS1	PPP1R2B PPP1R2P3	-0.0422537
Q8IYM2	SLFN12		Q9BVV7	TIMM21 C18orf55 TIM21 HSPC154		P55786	NPEPPS PSA	-0.0429893
Q9BXM9	FSD1L CCDC10 CSDUFD1 FSD1CL FSD1NL		O95926	SYF2 CBPIN GCIPIP		Q12983	BNIP3 NIP3	-0.0431155
Q70EL4	USP43		Q5EBL2	ZNF628		P04183	TK1	-0.0447154
Q9UKV3	ACIN1 ACINUS KIAA0670		A6NKT7	RGPD3 RGP3		Q8IX19	MCEMP1 C19orf59	-0.045713
Q9Y2T7	YBX2 CSDA3 MSY2		Q9Y228	TRAF3IP3 T3JAM		P60866	RPS20	-0.0460585
Q9NVR5	DNAAF2 C14orf104 KTU		Q86Y13	DZIP3 KIAA0675		Q9ULC3	RAB23 HSPC137	-0.0556712
Q8IV33	KIAA0825 C5orf36		Q13651	IL10RA IL10R		Q6ZS86	GK5	-0.0587359
Q96PP8	GBP5 UNQ2427/PRO4987		P50395	GDI2 RABGDIB		Q96PN7	TRERF1 BCAR2 RAPA TREP132	-0.0590668
A2RU30	TESPA1 KIAA0748 HSPC257		Q2M1K9	ZNF423 KIAA0760 NPHP14 OAZ		P62081	RPS7	-0.0625198
Q9ULI0	ATAD2B KIAA1240		P26998	CRYBB3 CRYB3		P24043	LAMA2 LAMM	-0.0696342
P59045	NLRP11 NALP11 NOD17 PAN10 PYPAF6		Q8N4Q0	ZADH2 PTGR3		Q8IYD8	FANCM KIAA1596	-0.0704936
Q8NHH9	ATL2 ARL6IP2		O75106	AOC2		Q6Y2X3	DNAJC14 DRIP78 HDJ3	-0.0745888
Q8WUT9	SLC25A43		Q9H1H9	KIF13A RBKIN		Q8IY33	MICALL2 JRAB	-0.0752073
Q9BT92	TCHP		Q8TDI0	CHD5 KIAA0444		Q14324	MYBPC2 MYBPCF	-0.0768312
Q9C0B7	TANGO6 KIAA1746 TMCO7		A0PJK1	SLC5A10 SGLT5		Q9H469	FBXL15 FBXO37	-0.077323
P0CG40	SP9		Q9BXY0	MAK16 RBM13		Q14573	ITPR3	-0.0818654
Q8WXW3	PIBF1 C13orf24 PIBF		O00635	TRIM38 RNF15 RORET		Q709C8	VPS13C KIAA1421	-0.0820482
Q9NV88	INTS9 RC74		Q9H7Z3	NRDE2 C14orf102		Q93097	WNT2B WNT13	-0.083959
Q6ZVN7	SEM1 C7orf76		O43463	SUV39H1 KMT1A SUV39H		Q86X52	CHSY1 CHSY CSS1 KIAA0990 UNQ756/PRO1487	-0.0860204
Q96AE7	TTC17		O60266	ADCY3 KIAA0511		Q8N4Y2	CRACR2B EFCAB4A	-0.0872947
Q9HAZ2	PRDM16 KIAA1675 MEL1 PFM13		Q14693	LPIN1 KIAA0188		Q9NQX3	GPHN GPH KIAA1385	-0.0873143
Q9NYC9	DNAH9 DNAH17L DNAL1 KIAA0357		Q8WV37	ZNF480		Q7Z5M5	TMC3	-0.0941653
O76014	KRT37 HHA7 HKA7 KRTHA7		Q86X10	RALGAPB KIAA1219		Q6ZMV7	LEKR1	-0.0956033
P53680	AP2S1 AP17 CLAPS2		U3KPV4	A3GALT2 A3GALT2P IGBS3S		Q03936	ZNF92	-0.099136
Q9H5K3	POMK SGK196		O15244	SLC22A2 OCT2		P30291	WEE1	-0.102431
Q69YH5	CDCA2		Q9NSB8	HOMER2		P35367	HRH1	-0.10697
A3KN83	SBNO1 MOP3		Q9ULZ3	PYCARD ASC CARD5 TMS1		Q7Z5J1	HSD11B1L HSD3 SCDR10 SDR26C2	-0.107878
Q92851	CASP10 MCH4		Q9P2T0	THEG		Q8NDZ0	BEND2 CXorf20	-0.112052
P78556	CCL20 LARC MIP3A SCYA20		Q6UX07	DHRS13 SDR7C5 UNQ419/PRO853		Q9UNH5	CDC14A	-0.116138
A1A4Y4	IRGM IFI1 IRGM1 LRG47		Q15020	SART3 KIAA0156 TIP110		P35609	ACTN2	-0.119837
P18825	ADRA2C ADRA2L2 ADRA2RL2		P35346	SSTR5		O60291	MGRN1 KIAA0544 RNF156	-0.121217
Q2WGN9	GAB4		Q7L4P6	BEND5 C1orf165		Q9NRG1	PRTFDC1 HHGP	-0.128373
Q8WUF5	PPP1R13L IASPP NKIP1 PPP1R13BL RAI		Q8WYA6	CTNNBL1 C20orf33 PP8304		Q6AI08	HEATR6 ABC1	-0.128848
Q9BW27	NUP85 NUP75 PCNT1		Q96BH1	RNF25		A6NI28	ARHGAP42 GRAF3 TMEM133	-0.129961
Q5FWF5	ESCO1 EFO1 KIAA1911		Q8NC51	SERBP1 PAIRBP1 CGI-55		Q9Y3X0	CCDC9	-0.13139
Q99873	PRMT1 HMT2 HRMT1L2 IR1B4		Q08462	ADCY2 KIAA1060		Q5SQS7	SH2D4B	-0.131598
Q08380	LGALS3BP M2BP		Q5VX52	SPATA1		P32926	DSG3 CDHF6	-0.133592
Q8WTW4	NPRL2 TUSC4		Q86XE5	HOGA1 C10orf65 DHDPSL		O43304	SEC14L5 KIAA0420	-0.137603
P41250	GARS		Q9BZD4	NUF2 CDCA1 NUF2R		Q32MQ0	ZNF750	-0.140546
P55201	BRPF1 BR140		Q9UMD9	COL17A1 BP180 BPAG2		Q9BY89	KIAA1671	-0.140994
Q6NZY7	CDC42EP5 BORG3 CEP5		Q7L8C5	SYT13 KIAA1427		P19021	PAM	-0.142629
Q70CQ2	USP34 KIAA0570 KIAA0729		Q6P9A1	ZNF530 KIAA1508		Q8N5C8	TAB3 MAP3K7IP3	-0.144049
Q96D09	GPRASP2		Q1ED39	KNOP1 C16orf88 FAM191A TSG118		P19447	ERCC3 XPB XPBC	-0.145451
O00410	IPO5 KPNB3 RANBP5		Q9NQZ2	UTP3 CRLZ1 SAS10		Q15911	ZFHX3 ATBF1	-0.149433
Q9BQ69	MACROD1 LRP16		B0I1T2	MYO1G HA2		Q13098	GPS1 COPS1 CSN1	-0.151271
Q13002	GRIK2 GLUR6		Q53S58	TMEM177		Q6ZS81	WDFY4 C10orf64 KIAA1607	-0.153134
Q96FS4	SIPA1 SPA1		Q8N9U0	TC2N C14orf47 MTAC2D1		Q9H8V3	ECT2	-0.155642
P25800	LMO1 RBTN1 RHOM1 TTG1		A8MXD5	GRXCR1 DFNB25		Q6BDS2	UHRF1BP1 C6orf107	-0.163213
Q03167	TGFBR3		Q13724	MOGS GCS1		O75815	BCAR3 NSP2 SH2D3B UNQ271/PRO308	-0.167919
Q96J92	WNK4 PRKWNK4		Q8ND24	RNF214		Q29RF7	PDS5A KIAA0648 PDS5 PIG54	-0.172299
P48751	SLC4A3 AE3		Q9H7T3	C10orf95		Q6PKC3	TXNDC11 EFP1	-0.173889
Q96NJ5	KLHL32 BKLHD5 KIAA1900		Q9UK97	FBXO9 FBX9 VCIA1		Q6ZN18	AEBP2	-0.175362
P16112	ACAN AGC1 CSPG1 MSK16		Q9H321	VCX3B VCXC		Q5SXM2	SNAPC4 SNAP190	-0.180947
P27707	DCK		P62750	RPL23A		O15294	OGT	-0.1836
P28749	RBL1		A6NHR9	SMCHD1 KIAA0650		Q8WYN3	CSRNP3 FAM130A2 TAIP2	-0.186162
O00370			O95954	FTCD		Q96L91	EP400 CAGH32 KIAA1498 KIAA1818 TNRC12	-0.186459
Q16659	MAPK6 ERK3 PRKM6		Q86Y33	CDC20B G6VTS76519		A8MVJ9		-0.186499
Q86SS6	SYT9		Q7RTS9	DYM		Q8NCX0	CCDC150	-0.192752
Q9NUQ7	UFSP2 C4orf20		Q15031	LARS2 KIAA0028		Q9UKX3	MYH13	-0.193453
Q9Y5G8	PCDHGA5		P35241	RDX		O00555	CACNA1A CACH4 CACN3 CACNL1A4	-0.19577
Q9NRN9	METTL5 DC3 HSPC133		O60469	DSCAM		Q5BJF6	ODF2	-0.208271
Q9UHR5	SAP30BP HCNGP HTRG HTRP		Q86VP6	CAND1 KIAA0829 TIP120 TIP120A		Q7Z494	NPHP3 KIAA2000	-0.208476
Q92563	SPOCK2 KIAA0275 TICN2 UNQ269/PRO306		Q03112	MECOM EVI1 MDS1 PRDM3		Q5VST9	OBSCN KIAA1556 KIAA1639	-0.208507
Q96I59	NARS2		Q6ZP82	CCDC141 CAMDI		O94818	NOL4 NOLP HRIHFB2255	-0.230202
Q6UWE0	LRSAM1 TAL UNQ6496/PRO21356		Q96EF0	MTMR8		Q9H9Y6	POLR1B	-0.231378
P57075	UBASH3A STS2		E9PGG2	ANHX		Q9Y6V7	DDX49	-0.232764
Q3MJ13	WDR72		Q9BQI7	PSD2 EFA6C		Q2TB10	ZNF800 PP902	-0.234878
Q9UM73	ALK		Q8N1P7	CRYBG2 AIM1L		Q68CQ1	MROH7 C1orf175 HEATR8	-0.239109
Q8TBY8	PMFBP1		Q9NWN3	FBXO34 FBX34		Q92824	PCSK5 PC5 PC6	-0.246302
Q32M45	ANO4 TMEM16D		P56192	MARS		H7BZ55	CROCC2	-0.247316
Q04637	EIF4G1 EIF4F EIF4G EIF4GI		Q96FN5	KIF12		P15735	PHKG2	-0.253647
P81274	GPSM2 LGN		Q9UNX9	KCNJ14 IRK4		P28329	CHAT	-0.255564
Q92674	CENPI FSHPRH1 ICEN19 LRPR1		Q9HAU5	UPF2 KIAA1408 RENT2		Q04446	GBE1	-0.256573
Q8N1B4	VPS52 SACM2L		Q49MG5	MAP9 ASAP		Q9UP65	PLA2G4C	-0.257217
Q15878	CACNA1E CACH6 CACNL1A6		Q3V5L5	MGAT5B KIAA2008		Q9C0C7	AMBRA1 KIAA1736	-0.257595
Q12889	OVGP1 MUC9 OGP		Q96BR9	ZBTB8A BOZF1		Q5H8C1	FREM1 C9orf143 C9orf145 C9orf154	-0.257803
Q09328	MGAT5 GGNT5		Q9NU02	ANKEF1 ANKRD5		Q9BXP2	SLC12A9 CCC6 CIP1	-0.258596
Q9BWE0	REPIN1 RIP60 ZNF464		Q8IZU2	WDR17		Q7Z628	NET1 ARHGEF8	-0.258783
Q9Y2L8	ZKSCAN5 KIAA1015 ZFP95		O00515	LAD1 LAD		Q92670	ZNF75CP ZNF75C	-0.259043
Q8TCX5	RHPN1 KIAA1929		Q9UMY4	SNX12		Q4G163	FBXO43 EMI2	-0.259441
Q6ZRQ5	MMS22L C6orf167		Q8WXH2	JPH3 JP3 TNRC22		P98161	PKD1	-0.270617
O75386	TULP3 TUBL3		P18846	ATF1		Q03468	ERCC6 CSB	-0.274124
Q6PL18	ATAD2 L16 PRO2000		Q9Y680	FKBP7 FKBP23 UNQ670/PRO1304		Q52LR7	EPC2	-0.276304
Q5M775	SPECC1 CYTSB NSP5		Q5HYC2	KIAA2026		P51114	FXR1	-0.281841
O75140	DEPDC5 KIAA0645		Q6UXI7	VIT UNQ647/PRO1277		Q9UNW1	MINPP1 MIPP UNQ900/PRO1917	-0.285207
Q01433	AMPD2		Q9NWR8	MCUB CCDC109B		P08727	KRT19	-0.28732
Q15678	PTPN14 PEZ PTPD2		Q96A47	ISL2		Q9UKM7	MAN1B1 UNQ747/PRO1477	-0.288022
Q659C4	LARP1B LARP2		Q8TCB7	METTL6		O94910	ADGRL1 KIAA0821 LEC2 LPHN1	-0.28949
Q86U06	RBM23 RNPC4 PP239		Q9H0K6	PUS7L		Q5SW79	CEP170 FAM68A KAB KIAA0470	-0.30257
Q9UNH6	SNX7		Q8TAT5	NEIL3		Q3T906	GNPTAB GNPTA KIAA1208	-0.308889
F5GYI3	UBAP1L		Q96BY2	MOAP1 PNMA4		Q5JSL3	DOCK11 ZIZ2	-0.313032
O95251	KAT7 HBO1 HBOa MYST2		Q9H6T3	RPAP3		Q05707	COL14A1 UND	-0.319966
Q8NHS4	CLHC1 C2orf63		O94875	SORBS2 ARGBP2 KIAA0777		P29374	ARID4A RBBP1 RBP1	-0.320117
P10828	THRB ERBA2 NR1A2 THR1		Q9UBW5	BIN2 BRAP1		Q32P41	TRMT5 KIAA1393 TRM5	-0.321958
Q8NG31	KNL1 CASC5 KIAA1570		Q8IYU2	HACE1 KIAA1320		Q9NYT6	ZNF226	-0.322045
Q5TC79	ZBTB37		P49590	HARS2 HARSL HARSR HO3		Q9ULK4	MED23 ARC130 CRSP3 DRIP130 KIAA1216 SUR2	-0.324411
Q5T197	DCST1		Q16832	DDR2 NTRKR3 TKT TYRO10		P0C672	TSPAN19	-0.324804
P43250	GRK6 GPRK6		Q6L9W6	B4GALNT3		Q8TE73	DNAH5 DNAHC5 HL1 KIAA1603	-0.324854
O60494	CUBN IFCR		Q7RTM1	OTOP1		Q8IWR0	ZC3H7A ZC3H7 ZC3HDC7 HSPC055	-0.331098
Q7L0Y3	TRMT10C MRPP1 RG9MTD1		Q674X7	KAZN KAZ KIAA1026 HRIHFB2003		Q8NE09	RGS22	-0.334424
Q7Z7L1	SLFN11		Q6P5Q4	LMOD2		Q5SNV9	C1orf167	-0.34024
Q9UQ26	RIMS2 KIAA0751 RAB3IP3 RIM2		O75116	ROCK2 KIAA0619		P36578	RPL4 RPL1	-0.343565
Q9UIR0	BTNL2		Q9Y330	ZBTB12 C6orf46 G10 NG35		Q9H0I2	ENKD1 C16orf48 UNQ6410/PRO21183	-0.346935
O00237	RNF103 ZFP103		Q6IMI6	SULT1C3		Q8IZX4	TAF1L	-0.347767
Q7Z6J4	FGD2 ZFYVE4		P15621	ZNF44 GIOT2 KOX7 ZNF55 ZNF58		P35580	MYH10	-0.349188
O95104	SCAF4 KIAA1172 SFRS15		O75366	AVIL		P10412	HIST1H1E H1F4	-0.352772
Q86X51	EZHIP CXorf67		Q9H788	SH2D4A PPP1R38 SH2A		Q0VAK6	LMOD3	-0.354483
Q8N614	TMEM156		Q96JA4	MS4A14 MS4A13 MS4A16		A8K0S8	MEIS3P2	-0.357667
Q8N336	ELMOD1		Q00872	MYBPC1 MYBPCS		P53671	LIMK2	-0.358872
Q96JC4	ZNF479		Q9Y6M7	SLC4A7 BT NBC2 NBC2B NBC3 NBCn1 SBC2 SLC4A6		Q14126	DSG2 CDHF5	-0.359964
Q16629	SRSF7 SFRS7		P36776	LONP1 PRSS15		O95359	TACC2	-0.362519
Q96K12	FAR2 MLSTD1		O95625	ZBTB11		P18124	RPL7	-0.367835
Q96K21	ZFYVE19 ANCHR MPFYVE		P29622	SERPINA4 KST PI4		Q9H0W5	CCDC8	-0.369042
Q8WV28	BLNK BASH SLP65		Q8IZA0	KIAA0319L AAVR KIAA1837 PP791		P0CI01	SPDYE6	-0.371376
Q75WM6	H1FNT HANP1		Q9NS73	MBIP BM-015		Q9Y2L9	LRCH1 CHDC1 KIAA1016	-0.371666
Q8NEK5	ZNF548		Q6BCY4	CYB5R2		A8TX70	COL6A5 COL29A1 VWA4	-0.373518
Q13309	SKP2 FBXL1		Q96MG7	NSMCE3 HCA4 MAGEG1 NDNL2		Q9NUT2	ABCB8 MABC1	-0.373661
Q9UKT6	FBXL21P FBL21 FBL3 FBXL21 FBXL3B FBXL3P		Q9NQZ8	ZNF71 EZFIT		Q92543	SNX19 KIAA0254	-0.374953
Q2NL67	PARP6		Q9P109	GCNT4		Q8N394	TMTC2	-0.377019
M0R2J8	DCDC1 DCDC5 KIAA1493		Q8N806	UBR7 C14orf130		O75190	DNAJB6 HSJ2 MRJ MSJ1	-0.377813
O60683	PEX10 RNF69		Q8N3J5	PPM1K PP2CM		Q9BYQ6	KRTAP4-11 KAP4.14 KRTAP4-14 KRTAP4.11 KRTAP4.14	-0.379554
Q9H6E4	CCDC134		Q6PCT2	FBXL19 FBL19		O95171	SCEL	-0.37996
Q9NSV4	DIAPH3 DIAP3		P13674	P4HA1 P4HA		P28715	ERCC5 ERCM2 XPG XPGC	-0.381289
Q6N021	TET2 KIAA1546 Nbla00191		P63252	KCNJ2 IRK1		Q6ZNI0	GCNT7 C20orf105	-0.389858
Q6ZU69	FAM205A C9orf144B		Q6ZV50	RFX8		O75197	LRP5 LR3 LRP7	-0.396181
O94812	BAIAP3 KIAA0734		Q9C0B6	BRINP2 DBCCR1L2 FAM5B KIAA1747		Q9UPT8	ZC3H4 C19orf7 KIAA1064	-0.396868
Q9H4T2	ZSCAN16 ZNF392 ZNF435		A6NNP5	CCDC169 C13orf38		O15484	CAPN5 NCL3	-0.396893
O76036	NCR1 LY94		A8MZ26	EFCAB9		Q9UIF3	TEKT2	-0.400031
A8K2U0	A2ML1 CPAMD9		Q96MT8	CEP63		Q02224	CENPE	-0.401734
Q3SXM0	DCAF4L1 WDR21B		Q9NYL2	MAP3K20 MLTK ZAK HCCS4		Q9H7N4	SCAF1 SFRS19 SRA1	-0.406978
Q96CX2	KCTD12 C13orf2 KIAA1778 PFET1		A0A2R8YFL7	OOSP4A		P10911	MCF2 DBL	-0.411156
Q7Z572	SPATA21		P43121	MCAM MUC18		O95391	SLU7	-0.411359
Q9ULK2	ATXN7L1 ATXN7L4 KIAA1218		Q14683	SMC1A DXS423E KIAA0178 SB1.8 SMC1 SMC1L1		Q96N23	CFAP54 C12orf55 C12orf63	-0.414673
Q6ZN08	ZNF66 ZNF66P		P08670	VIM		O95235	KIF20A MKLP2 RAB6KIFL	-0.419164
P23378	GLDC GCSP		P10144	GZMB CGL1 CSPB CTLA1 GRB		Q8NGG3	OR5T3	-0.419385
P03372	ESR1 ESR NR3A1		Q15233	NONO NRB54		O60524	NEMF SDCCAG1	-0.421303
P0C7T7	FRMD6-AS1 C14orf82		Q9H2B4	SLC26A1 SAT1		Q13608	PEX6 PXAAA1	-0.424194
Q9NQG7	HPS4 KIAA1667		Q8IUR6	CREBRF C5orf41		Q15797	SMAD1 BSP1 MADH1 MADR1	-0.424449
Q13045	FLII FLIL		Q14677	CLINT1 ENTH EPN4 EPNR KIAA0171		P41212	ETV6 TEL TEL1	-0.42674
Q96BK5	PINX1 LPTL LPTS		Q8N9B5	JMY		Q15772	SPEG APEG1 KIAA1297	-0.427197
P04920	SLC4A2 AE2 EPB3L1 HKB3 MPB3L		O43306	ADCY6 KIAA0422		Q0VF96	CGNL1 JACOP KIAA1749	-0.427252
P29965	CD40LG CD40L TNFSF5 TRAP		P34969	HTR7		P46531	NOTCH1 TAN1	-0.431003
P52333	JAK3		Q4KMZ1	IQCC		P49910	ZNF165 ZPF165 ZSCAN7	-0.432805
Q05519	SRSF11 SFRS11		Q6ZNJ1	NBEAL2 KIAA0540 UNQ253/PRO290		A4FU49	SH3D21 C1orf113	-0.433555
Q9Y4C4	MFHAS1 MASL1		P23582	NPPC CNP2		Q6IPM2	IQCE KIAA1023	-0.43666
Q5T5S1	CCDC183 KIAA1984		P13647	KRT5		Q6WRI0	IGSF10 CMF608	-0.438807
O14980	XPO1 CRM1		Q13946	PDE7A		P02489	CRYAA CRYA1 HSPB4	-0.439888
Q9Y5H2	PCDHGA11		Q8TCJ2	STT3B SIMP		Q01831	XPC XPCC	-0.440283
P28039	AOAH		A3KMH1	VWA8 KIAA0564		P21980	TGM2	-0.442
Q04206	RELA NFKB3		Q9H2S5	RNF39 HZFW		Q96CW5	TUBGCP3 GCP3	-0.445289
O43148	RNMT KIAA0398		O75064	DENND4B KIAA0476		Q9BWH6	RPAP1 KIAA1403	-0.446051
Q16620	NTRK2 TRKB		Q8IW75	SERPINA12		Q96N38	ZNF714	-0.448401
Q9BXP8	PAPPA2 PLAC3		Q9BXL6	CARD14 CARMA2		Q8NDT2	RBM15B OTT3	-0.448791
Q7Z591	AKNA KIAA1968		H3BQB6	STMND1		O43149	ZZEF1 KIAA0399	-0.450712
Q9UNA4	POLI RAD30B		Q49A26	GLYR1 HIBDL NDF NP60		Q96RE9	ZNF300	-0.454604
Q5JVG2	ZNF484		Q9BXB7	SPATA16		P40205	MYCNOS CYMN NCYM	-0.461041
Q5GLZ8	HERC4 KIAA1593		Q8NHU3	SGMS2 SMS2		Q00005	PPP2R2B	-0.461428
A1A5B4	ANO9 PIG5 TMEM16J TP53I5		Q6IS24	GALNT17 WBSCR17		P22897	MRC1 CLEC13D CLEC13DL MRC1L1	-0.46254
P54278	PMS2 PMSL2		Q9NUL7	DDX28 MDDX28		P42658	DPP6	-0.464819
Q9UNA3	A4GNT		Q13421	MSLN MPF		A8MXT2	MAGEB17	-0.467142
Q8NA69	TEX45 C19orf45		Q92794	KAT6A MOZ MYST3 RUNXBP2 ZNF220		P35555	FBN1 FBN	-0.470148
A6NCV1	OR6C74		A2A3K4	PTPDC1 PTP9Q22		Q6DN12	MCTP2	-0.473734
Q6DKK2	TTC19		Q86WJ1	CHD1L ALC1		Q5TYW2	ANKRD20A1 ANKRD20A	-0.474099
Q8WU66	TSPEAR C21orf29		Q9GZR1	SENP6 KIAA0797 SSP1 SUSP1 FKSG6		P51693	APLP1	-0.476795
Q9Y2S6	TMA7 CCDC72 HSPC016 HSPC330		Q9ULR0	ISY1 KIAA1160		Q8N612	FAM160A2 C11orf56 KIAA1759	-0.482394
P32455	GBP1		Q9NUE0	ZDHHC18		Q6FHJ7	SFRP4 FRPHE	-0.484938
Q9Y3Z3	SAMHD1 MOP5		O14511	NRG2 NTAK		Q7Z6M4	MTERF4 MTERFD2 HSPC096	-0.490432
O75494	SRSF10 FUSIP1 FUSIP2 SFRS13A TASR		P21359	NF1		Q8IXJ9	ASXL1 KIAA0978	-0.491496
Q8IYB3	SRRM1 SRM160		O14965	AURKA AIK AIRK1 ARK1 AURA AYK1 BTAK IAK1 STK15 STK6		P63261	ACTG1 ACTG	-0.494162
Q96HP4	OXNAD1		Q7Z3V4	UBE3B		A2RUS2	DENND3 KIAA0870	-0.495913
Q8N556	AFAP1 AFAP		Q9UKT5	FBXO4 FBX4		Q9Y2H2	INPP5F KIAA0966 SAC2 MSTP007 MSTP047	-0.497789
Q9UL59	ZNF214 BAZ1		Q96EY9	ADAT3 TAD3		Q96RL7	VPS13A CHAC KIAA0986	-0.500149
P0CG13	CHTF8 CTF8		Q8N2S1	LTBP4		A6NCL7	ANKRD33B	-0.505731
Q13042	CDC16 ANAPC6		P17021	ZNF17 KIAA1947 KOX10		Q86TB3	ALPK2 HAK	-0.506127
Q6NUP7	PPP4R4 KIAA1622 PP4R4		Q96Q35	FLACC1 ALS2CR12		Q9HC62	SENP2 KIAA1331	-0.506615
Q5U5Z8	AGBL2 CCP2		Q6P3W7	SCYL2 CVAK104 KIAA1360		Q9BRR8	GPATCH1 ECGP GPATC1	-0.509043
Q5JVS0	HABP4		P48547	KCNC1		O00634	NTN3 NTN2L	-0.510352
Q6IE37	OVOS1		P46060	RANGAP1 KIAA1835 SD		P07737	PFN1	-0.511726
Q8N4X5	AFAP1L2 KIAA1914 XB130		P36952	SERPINB5 PI5		P53396	ACLY	-0.524885
Q9UGR2	ZC3H7B KIAA1031		Q8NCN4	RNF169 KIAA1991		O60293	ZFC3H1 CCDC131 KIAA0546 PSRC2	-0.527158
P86791	CCZ1 C7orf28A CGI-43		O43747	AP1G1 ADTG CLAPG1		Q9H251	CDH23 KIAA1774 KIAA1812 UNQ1894/PRO4340	-0.528694
Q96Q15	SMG1 ATX KIAA0421 LIP		Q13094	LCP2		P17023	ZNF19 KOX12	-0.529469
A6NCM1	IQCA1L IQCA1P1		Q8TB24	RIN3		Q86XD8	ZFAND4 ANUBL1	-0.530578
Q9Y624	F11R JAM1 JCAM UNQ264/PRO301		P36894	BMPR1A ACVRLK3 ALK3		Q7L1V2	MON1B HSRG1 KIAA0872 SAND2	-0.533374
O15438	ABCC3 CMOAT2 MLP2 MRP3		P98182	ZNF200 ZNFMF		Q86TC9	MYPN MYOP	-0.534299
P55087	AQP4		Q9UHW9	SLC12A6 KCC3		Q9Y5A9	YTHDF2 HGRG8	-0.537349
A0A0J9YY54	TEX13D		O15455	TLR3		Q8N5C7	DTWD1 MDS009	-0.539134
Q9C0B9	ZCCHC2 C18orf49 KIAA1744		Q6RI45	BRWD3		Q8NEB9	PIK3C3 VPS34	-0.543768
Q9BZQ8	NIBAN1 C1orf24 FAM129A NIBAN GIG39		Q9H6Y5	MAGIX		Q9BPW8	NIPSNAP1	-0.545731
O95819	MAP4K4 HGK KIAA0687 NIK		Q8IYB4	PEX5L PEX5R PXR2		P42331	ARHGAP25 KIAA0053	-0.54688
P61073	CXCR4		Q8WY21	SORCS1 SORCS		Q8NBS3	SLC4A11 BTR1	-0.550902
P0CW18	PRSS56		P09758	TACSTD2 GA733-1 M1S1 TROP2		Q6ZU80	CEP128 C14orf145 C14orf61	-0.564238
Q92817	EVPL		Q8TC56	FAM71B HSD-51 HSD51		Q9NPF5	DMAP1 KIAA1425	-0.564258
Q7Z3I7	ZNF572		Q7Z478	DHX29 DDX29		Q75QN2	INTS8 C8orf52	-0.564811
Q96D70	R3HDM4 C19orf22		O60231	DHX16 DBP2 DDX16 KIAA0577 PRP2		Q9Y6X9	MORC2 KIAA0852 ZCWCC1	-0.566449
Q8N6F7	GCSAM GAL GCET2		Q86Y38	XYLT1 XT1		Q8NFA0	USP32 USP10	-0.568367
Q16478	GRIK5 GRIK2		Q9C0D9	SELENOI EPT1 KIAA1724 SELI		P38570	ITGAE	-0.56948
Q14679	TTLL4 KIAA0173		Q8WWF8	CAPSL		Q5VW36	FOCAD KIAA1797	-0.572991
O43187	IRAK2		A6NFF2	NAP1L6		Q8N0X2	SPAG16 PF20	-0.574604
Q13562	NEUROD1 BHLHA3 NEUROD		Q9NPH9	IL26 AK155		Q8TD31	CCHCR1 C6orf18 HCR	-0.575293
P33527	ABCC1 MRP MRP1		P02649	APOE		Q9HC78	ZBTB20 DPZF ZNF288	-0.578788
Q68CR1	SEL1L3 KIAA0746		P35913	PDE6B PDEB		Q09472	EP300 P300	-0.580629
Q9BR11	ZSWIM1 C20orf162		O95447	LCA5L C21orf13		Q9NP56	PDE7B	-0.582177
Q6ZSG2	INSYN2A C10orf141 FAM196A INSYN2		P09622	DLD GCSL LAD PHE3		Q5U651	RASIP1	-0.5852
P56282	POLE2 DPE2		Q9H1D9	POLR3F		Q7L5Y1	ENOSF1 RTS TYMSAS	-0.591224
Q05469	LIPE		P16157	ANK1 ANK		O75426	FBXO24 FBX24	-0.594017
Q8WUI4	HDAC7 HDAC7A		Q96K76	USP47		P43320	CRYBB2 CRYB2 CRYB2A	-0.601872
P06858	LPL LIPD		A8MXZ1	FAM90A23P FAM90A23		Q7Z4Q2	HEATR3	-0.604958
Q8N954	GPATCH11 CCDC75 CENP-Y		Q13057	COASY PSEC0106		Q15652	JMJD1C JHDM2C KIAA1380 TRIP8	-0.60824
Q96JI7	SPG11 KIAA1840		Q9Y3D8	AK6 CINAP AD-004 CGI-137		O94851	MICAL2 KIAA0750 MICAL2PV1 MICAL2PV2	-0.61011
Q309B1	TRIM16L TRIM70		P40925	MDH1 MDHA		P07307	ASGR2 CLEC4H2	-0.614388
Q495T6	MMEL1 MELL1 MMEL2 NEP2		Q9ULF5	SLC39A10 KIAA1265 ZIP10		Q8N1T3	MYO1H	-0.616814
Q8TDY4	ASAP3 DDEFL1 UPLC1		P18405	SRD5A1		Q13835	PKP1	-0.617116
Q9H3T2	SEMA6C KIAA1869 SEMAY		A6ND36	FAM83G PAWS1		Q9H2D6	TRIOBP KIAA1662 TARA HRIHFB2122	-0.618581
Q96IL0	COA8 APOP1 APOPT1 C14orf153		P51841	GUCY2F GUC2F RETGC2		P29728	OAS2	-0.620639
O96028	NSD2 KIAA1090 MMSET TRX5 WHSC1		Q86XT2	VPS37D WBSCR24		Q96BD5	PHF21A BHC80 KIAA1696 BM-006	-0.621972
Q96JP2	MYO15B KIAA1783 MYO15BP		P22083	FUT4 ELFT FCT3A		Q8TDI8	TMC1	-0.624888
Q9H0U9	TSPYL1 TSPYL		Q9NPI9	KCNJ16		P47712	PLA2G4A CPLA2 PLA2G4	-0.625045
Q86WA6	BPHL MCNAA		Q08AF3	SLFN5		Q9UDY2	TJP2 X104 ZO2	-0.627783
Q6ZWH5	NEK10		Q68DH5	LMBRD2		P0DMV9	HSPA1B HSP72	-0.628545
Q86VQ1	GLCCI1		Q9BXB4	OSBPL11 ORP11 OSBP12		Q9NXL6	SIDT1	-0.636334
P50750	CDK9 CDC2L4 TAK		P55039	DRG2		O75342	ALOX12B	-0.63938
Q96P11	NSUN5 NSUN5A WBSCR20 WBSCR20A		Q9NXT0	ZNF586		Q5THJ4	VPS13D KIAA0453	-0.639756
Q9NS68	TNFRSF19 TAJ TROY UNQ1888/PRO4333		Q2YD98	UVSSA KIAA1530		P09958	FURIN FUR PACE PCSK3	-0.642674
Q9HCI6	KIAA1586		Q8N0U7	C1orf87		P78509	RELN	-0.643134
Q96GC6	ZNF274 ZKSCAN19 SP2114		Q5JRM2	CXorf66		Q9Y3Q7	ADAM18 TMDC3 UNQ858/PRO1867	-0.643994
Q9H8N7	ZNF395 HDBP2 PBF		Q9HBI0	PARVG		Q96QT4	TRPM7 CHAK1 LTRPC7	-0.644598
Q9C0I4	THSD7B KIAA1679		Q9Y2Q0	ATP8A1 ATPIA		Q5VTT5	MYOM3	-0.645449
Q92900	UPF1 KIAA0221 RENT1		P55017	SLC12A3 NCC TSC		Q9NY57	STK32B YANK2 UNQ3003/PRO9744	-0.646448
Q9H0E9	BRD8 SMAP SMAP2		Q7Z4L5	TTC21B IFT139 KIAA1992 Nbla10696		Q9Y6R4	MAP3K4 KIAA0213 MAPKKK4 MEKK4 MTK1	-0.646963
A6NNT2	C16orf96		P35590	TIE1 TIE		A6NNA2	SRRM3	-0.650028
Q8N0W3	FCSK FUK		Q9BZ81	MAGEB5		P16401	HIST1H1B H1F5	-0.660144
P60900	PSMA6 PROS27		Q13474	DRP2		P31689	DNAJA1 DNAJ2 HDJ2 HSJ2 HSPF4	-0.664032
P20702	ITGAX CD11C		Q9NQ89	C12orf4		P08603	CFH HF HF1 HF2	-0.667848
Q16401	PSMD5 KIAA0072		Q9NSY1	BMP2K BIKE HRIHFB2017		Q96MK2	RIPOR3 C20orf175 C20orf176 FAM65C	-0.671567
Q75N90	FBN3 KIAA1776		Q8N565	MREG DSU HDCGA21P		Q9Y4H2	IRS2	-0.672155
O00257	CBX4		Q9NR96	TLR9 UNQ5798/PRO19605		Q96B97	SH3KBP1 CIN85	-0.673818
A6NM62	LRRC53		Q9Y581	INSL6 RIF1		Q7L014	DDX46 KIAA0801	-0.674099
Q6ZU65	UBN2 KIAA2030		P01133	EGF		P13535	MYH8	-0.674572
Q8TA86	RP9		O94955	RHOBTB3 KIAA0878		Q14320	FAM50A DXS9928E HXC26 XAP5	-0.67802
Q96FF9	CDCA5		Q9H0I3	CCDC113 HSPC065		O75330	HMMR IHABP RHAMM	-0.678856
Q5T0F9	CC2D1B KIAA1836		P26232	CTNNA2 CAPR		Q8NBP0	TTC13 PSEC0076	-0.678978
Q3ZCN5	OTOGL C12orf64		Q8WUT4	LRRN4 C20orf75		P25440	BRD2 KIAA9001 RING3	-0.684559
Q8TDX5	ACMSD		Q9NQH7	XPNPEP3		Q9Y473	ZNF175	-0.689277
Q9H095	IQCG DRC9		P29144	TPP2		P52209	PGD PGDH	-0.691178
Q96NL6	SCLT1 SAP1		Q53HI1	UNC50 UNCL HSD-23 HSD23		P48764	SLC9A3 NHE3	-0.695329
Q9HA47	UCK1 URK1		Q99759	MAP3K3 MAPKKK3 MEKK3		Q6VAB6	KSR2	-0.696232
P32418	SLC8A1 CNC NCX1		Q9NZN4	EHD2 PAST2		Q13459	MYO9B MYR5	-0.697142
P22570	FDXR ADXR		Q8WTZ3			Q96T58	SPEN KIAA0929 MINT SHARP	-0.697514
Q8TAP8	PPP1R35 C7orf47		P04275	VWF F8VWF		P08912	CHRM5	-0.698672
Q9Y272	RASD1 AGS1 DEXRAS1		P18615	NELFE RD RDBP		O75916	RGS9	-0.69917
Q96HR3	MED30 THRAP6 TRAP25		Q9UPY3	DICER1 DICER HERNA KIAA0928		Q9Y6V0	PCLO ACZ KIAA0559	-0.699819
Q15554	TERF2 TRBF2 TRF2		Q96G01	BICD1		Q6IQ23	PLEKHA7	-0.699891
Q2VIR3	EIF2S3B		Q99829	CPNE1 CPN1		Q9P2D8	UNC79 KIAA1409	-0.701747
Q96QC0	PPP1R10 CAT53 FB19 PNUTS		Q99741	CDC6 CDC18L		Q9ULL4	PLXNB3 KIAA1206 PLXN6	-0.701763
Q9NR23	GDF3 UNQ222/PRO248		Q9BSL1	UBAC1 GBDR1 KPC2 UBADC1		O15090	ZNF536 KIAA0390	-0.703016
Q6P995	FAM171B KIAA1946 NPD019		P05165	PCCA		O75689	ADAP1 CENTA1	-0.70326
P41182	BCL6 BCL5 LAZ3 ZBTB27 ZNF51		Q6VY07	PACS1 KIAA1175		Q8IXQ5	KLHL7	-0.707168
Q8N2N9	ANKRD36B		Q68CZ2	TNS3 TEM6 TENS1 TPP		Q9H875	PRKRIP1	-0.718461
Q9BYJ4	TRIM34 IFP1 RNF21		Q8IWP9	CCDC28A C6orf80		Q6XYQ8	SYT10	-0.721563
P43251	BTD		Q9Y613	FHOD1 FHOS FHOS1		Q86VI4	LAPTM4B PSEC0001	-0.724526
Q86YN6	PPARGC1B PERC PGC1 PGC1B PPARGC1		Q5QJE6	DNTTIP2 ERBP TDIF2		Q9ULW8	PADI3 PAD3 PDI3	-0.725171
Q01740	FMO1		Q8N402			Q8WV07	LTO1 ORAOV1 TAOS1	-0.735585
Q7Z4H7	HAUS6 DGT6 FAM29A KIAA1574		Q9NZ71	RTEL1 C20orf41 KIAA1088 NHL		Q92552	MRPS27 KIAA0264	-0.737408
Q8WWR8	NEU4 LP5125		Q15654	TRIP6 OIP1		Q14586	ZNF267	-0.738029
P58107	EPPK1 EPIPL		Q86V40	TRABD2A C2orf89 TIKI1		Q8IZN3	ZDHHC14	-0.738641
Q9UM47	NOTCH3		Q06124	PTPN11 PTP2C SHPTP2		O14746	TERT EST2 TCS1 TRT	-0.744421
Q6NXT6	TAPT1 CMVFR		Q9HAV4	XPO5 KIAA1291 RANBP21		Q06830	PRDX1 PAGA PAGB TDPX2	-0.745456
Q86XP1	DGKH		Q9BQR3	PRSS27 MPN UNQ1884/PRO4327		O95461	LARGE1 KIAA0609 LARGE	-0.749128
B7Z6K7	ZNF814		Q6ZVT0	TTLL10		P78345	RPP38	-0.74982
Q86UW9	DTX2 KIAA1528 RNF58		A2RUB6	CCDC66		Q8NFM7	IL17RD IL17RLM SEF UNQ6115/PRO20026	-0.75133
B3KU38	IQCJ-SCHIP1		Q14520	HABP2 HGFAL PHBP		Q86Z20	CCDC125 KENAE	-0.752486
O00329	PIK3CD		P50570	DNM2 DYN2		P61604	HSPE1	-0.754334
O43448	KCNAB3 KCNA3B		Q5VZQ5	TEX36 C10orf122		Q07283	TCHH THH THL TRHY	-0.755414
Q8IWE4	DCUN1D3 SCCRO3		P20338	RAB4A RAB4		A2RUB1	MEIOC C17orf104	-0.755913
Q8TCG5	CPT1C CATL1		Q05BV3	EML5		P55809	OXCT1 OXCT SCOT	-0.756765
Q6UWB4	PRSS55 TSP1 UNQ9391/PRO34284		P52815	MRPL12 MRPL7 RPML12		Q14671	PUM1 KIAA0099 PUMH1	-0.757153
P22079	LPO SAPX		Q86V25	VASH2 VASHL		O75443	TECTA	-0.761264
P50991	CCT4 CCTD SRB		A8MXY4	ZNF99 C19orf9		Q96EN8	MOCOS	-0.762151
Q96AH8	RAB7B		Q8WWW0	RASSF5 NORE1 RAPL		Q9Y2G1	MYRF C11orf9 KIAA0954 MRF	-0.766388
Q9P2R3	ANKFY1 ANKHZN KIAA1255		Q9P2K8	EIF2AK4 GCN2 KIAA1338		P26640	VARS G7A VARS2	-0.769663
Q14CZ7	FASTKD3		Q9UIS9	MBD1 CXXC3 PCM1		Q96NY9	MUS81	-0.772801
Q8N6K7	SAMD3		Q3C1V9			Q9Y3T6	R3HCC1	-0.775695
Q9NR97	TLR8 UNQ249/PRO286		Q9GZT8	NIF3L1 ALS2CR1 MDS015 My018		Q96EV2	RBM33 PRR8	-0.780891
O43805	SSNA1 NA14		Q9UEW8	STK39 SPAK		Q9NYP3	DONSON C21orf60	-0.7815
C9JL84	HHLA1		P18074	ERCC2 XPD XPDC		Q7Z4J2	GLT6D1 GLTDC1 GT6M7	-0.782542
Q9NR09	BIRC6 KIAA1289		O43586	PSTPIP1 CD2BP1		Q6ZRI8	ARHGAP36	-0.786553
O95376	ARIH2 ARI2 TRIAD1 HT005		Q17RG1	KCTD19		Q460N5	PARP14 BAL2 KIAA1268	-0.787432
O60383	GDF9		Q08AH1	ACSM1 BUCS1 LAE MACS1		P0C1Z6	TFPT INO80F	-0.788284
Q6IFN5	OR7E24 OR7E24P		P04003	C4BPA C4BP		Q9UQ90	SPG7 CAR CMAR PGN	-0.789809
P46783	RPS10		Q8ND30	PPFIBP2		Q9BWT7	CARD10 CARMA3	-0.791487
P01116	KRAS KRAS2 RASK2		Q8N119	MMP21		Q76M96	CCDC80 DRO1 URB HBE245	-0.792473
Q9UQD0	SCN8A MED		P07942	LAMB1		P16499	PDE6A PDEA	-0.793342
Q8N5F7	NKAP		Q9H3Z7	ABHD16B C20orf135		Q8N5M9	JAGN1	-0.794035
Q9BVW5	TIPIN		Q92547	TOPBP1 KIAA0259		Q8WXH0	SYNE2 KIAA1011 NUA	-0.798005
O43497	CACNA1G KIAA1123		Q9NUG4	CCM2L C20orf160		Q5T619	ZNF648	-0.798447
Q9H720	CWH43 PGAP2IP		O75976	CPD		Q676U5	ATG16L1 APG16L UNQ9393/PRO34307	-0.800458
P0C0L4	C4A CO4 CPAMD2		Q3SY46	KRTAP13-3 KAP13.3		Q7Z398	ZNF550	-0.801299
Q9Y575	ASB3		Q8N7U7	TPRX1		Q14093	CYLC2 CYL2	-0.808299
Q9UJV9	DDX41 ABS		Q14624	ITIH4 IHRP ITIHL1 PK120 PRO1851		Q69YN4	VIRMA KIAA1429 MSTP054	-0.808949
Q6W3E5	GDPD4 GDE6 UGPQ		Q9NXG0	CNTLN C9orf101 C9orf39		Q6UWM7	LCTL KLPH UNQ3022/PRO9820	-0.812201
P78348	ASIC1 ACCN2 BNAC2		Q96ET8	TVP23C FAM18B2 Nbla10383		Q7L5Y9	MAEA EMP HLC10 PIG5	-0.812283
Q9H799	CPLANE1 C5orf42 JBTS17		Q9HBF4	ZFYVE1 DFCP1 KIAA1589 TAFF1 ZNFN2A1 PP10436		Q6PEV8	FAM199X CXorf39	-0.81474
Q9Y490	TLN1 KIAA1027 TLN		Q9Y467	SALL2 KIAA0360 SAL2 ZNF795		Q13164	MAPK7 BMK1 ERK5 PRKM7	-0.815989
Q8IZF0	NALCN VGCNL1		Q9UBB9	TFIP11 STIP HSPC006		P78344	EIF4G2 DAP5 OK/SW-cl.75	-0.817755
Q15057	ACAP2 CENTB2 KIAA0041		Q5W0V3	FAM160B1 KIAA1600		Q9UPE1	SRPK3 MSSK1 STK23	-0.818325
Q9NWT8	AURKAIP1 AIP AKIP MRPS38		Q96EX2	RNFT2 TMEM118		Q5JU00	TCTE1 DRC5	-0.831351
Q86YC2	PALB2 FANCN		P04798	CYP1A1		O60299	LZTS3 KIAA0552 PROSAPIP1	-0.832908
Q9BXA9	SALL3 ZNF796		Q9BRP0	OVOL2 ZNF339		Q9BY31	ZNF717	-0.837745
P29084	GTF2E2 TF2E2		Q92844	TANK ITRAF TRAF2		Q9ULD4	BRPF3 KIAA1286	-0.83976
P42345	MTOR FRAP FRAP1 FRAP2 RAFT1 RAPT1		Q8IYM9	TRIM22 RNF94 STAF50		Q5T200	ZC3H13 KIAA0853	-0.842254
Q9H425	C1orf198		Q9H0G5	NSRP1 CCDC55 NSRP70		Q4KMG0	CDON CDO	-0.843977
Q7Z443	PKD1L3		Q96RR1	TWNK C10orf2 PEO1		P21941	MATN1 CMP CRTM	-0.844443
Q13887	KLF5 BTEB2 CKLF IKLF		Q8N3K9	CMYA5 C5orf10 DTNBP2 SPRYD2 TRIM76		Q8NE71	ABCF1 ABC50	-0.845327
Q8TF47	ZFP90 KIAA1954 ZNF756		Q96SB3	PPP1R9B PPP1R6		Q9P281	BAHCC1 BAHD2 KIAA1447	-0.849414
Q8IUH5	ZDHHC17 HIP14 HIP3 HYPH KIAA0946 HSPC294		Q96MW7	TIGD1		Q12872	SFSWAP SFRS8 SWAP	-0.8504
A6NGW2	STRCP1 STRCP		P05543	SERPINA7 TBG		Q9BW71	HIRIP3	-0.850479
Q6ZNA5	FRRS1 SDFR2 SDR2		Q96QI5	HS3ST6 HS3ST5		Q5JR59	MTUS2 CAZIP KIAA0774 TIP150	-0.851642
Q6PKX4	DOK6 DOK5L		P03971	AMH MIF		Q9Y5X3	SNX5	-0.852643
P0DPI3	CENPVL2 CENPVP2		Q15397	PUM3 cPERP-C KIAA0020 PUF-A XTP5		Q9H8Y5	ANKZF1 ZNF744	-0.852728
P49761	CLK3		Q9Y5E2	PCDHB7		Q8NEL9	DDHD1 KIAA1705	-0.854996
P35869	AHR BHLHE76		Q9BSW7	SYT17		Q9C091	GREB1L C18orf6 KIAA1772	-0.856855
P51449	RORC NR1F3 RORG RZRG		Q92664	GTF3A		O14782	KIF3C	-0.862295
Q8IX29	FBXO16 FBX16		P57679	EVC		Q6P2Q9	PRPF8 PRPC8	-0.862552
Q6XZF7	DNMBP ARHGEF36 KIAA1010 TUBA		Q5SW24	DACT2 C6orf116 PP13671		Q8NFF5	FLAD1 PP591	-0.864165
Q96QV1	HHIP HIP UNQ5825/PRO19644		O15041	SEMA3E KIAA0331 SEMAH		P28290	ITPRID2 CS1 KIAA1927 KRAP SSFA2	-0.86502
P11801	PSKH1		Q9UKS7	IKZF2 HELIOS ZNFN1A2		Q9UHB9	SRP68	-0.865084
Q96MY7	FAM161B C14orf44		Q13564	NAE1 APPBP1 HPP1		Q96CW1	AP2M1 CLAPM1 KIAA0109	-0.86641
Q9HC77	CENPJ CPAP LAP LIP1		P33260	CYP2C18		P15559	NQO1 DIA4 NMOR1	-0.867004
Q9BQ52	ELAC2 HPC2		Q16760	DGKD KIAA0145		Q6NV74	KIAA1211L C2orf55	-0.871045
Q9BSC4	NOL10		Q86W28	NLRP8 NALP8 NOD16 PAN4		P28827	PTPRM PTPRL1	-0.872028
Q8NAA4	ATG16L2 WDR80		Q6UWF7	NXPE4 C11orf33 FAM55D UNQ3018/PRO9799		Q6ZMI0	PPP1R21 CCDC128 KLRAQ1	-0.873023
Q9NVU7	SDAD1 NUC130		Q9HCE0	EPG5 KIAA1632		Q2Y0W8	SLC4A8 KIAA0739 NBC NBC3 NDCBE1	-0.873488
Q8IYG6	LRRC56		Q96MG2	JSRP1 JP45		Q5VZ89	DENND4C C9orf55 C9orf55B	-0.879767
Q92959	SLCO2A1 OATP2A1 SLC21A2		Q14764	MVP LRP		Q9H0D2	ZNF541	-0.88176
P31146	CORO1A CORO1		Q2TAZ0	ATG2A KIAA0404		Q96I25	RBM17 SPF45	-0.887098
Q12879	GRIN2A NMDAR2A		Q7Z7M9	GALNT5		Q12955	ANK3	-0.887133
Q969Z0	TBRG4 CPR2 FASTKD4 KIAA0948		Q9Y6U3	SCIN KIAA1905		P61927	RPL37	-0.887579
P49908	SELENOP SELP SEPP1		Q9BUH8	BEGAIN KIAA1446		A6NDY0	PABPN1L EPABP2 PABPNL1	-0.888183
Q8WVR3	MAP11 C7orf43		Q8NHU2	CFAP61 C20orf26		Q9NR30	DDX21	-0.888842
P28222	HTR1B HTR1DB		Q7RTS5	OTOP3		Q70JA7	CHSY3 CHSY2 CSS3	-0.893085
P0DPD5	ZNF723		P56915	GSC		Q9P273	TENM3 KIAA1455 ODZ3 TNM3	-0.894433
Q6ECI4	ZNF470 CZF1		Q9UN88	GABRQ		Q6P158	DHX57	-0.894626
Q86UL8	MAGI2 ACVRINP1 AIP1 KIAA0705		Q8TDX6	CSGALNACT1 CHGN GALNACT1 UNQ656/PRO1287		Q9Y285	FARSA FARS FARSL FARSLA	-0.897701
Q7Z3V5	ZNF571 HSPC059		Q6IEE7	TMEM132E		O75145	PPFIA3 KIAA0654	-0.901425
Q14137	BOP1 KIAA0124		Q7RTV3	ZNF367 ZFF29		Q7Z3Z3	PIWIL3	-0.904848
P21439	ABCB4 MDR3 PGY3		Q8NHC7	OR14C36 OR5BF1		O15061	SYNM DMN KIAA0353 SYN	-0.905134
P06576	ATP5F1B ATP5B ATPMB ATPSB		Q03519	TAP2 ABCB3 PSF2 RING11 Y1		Q8IZU3	SYCP3 SCP3	-0.905336
Q6ZWB6	KCTD8		Q99569	PKP4		Q9UKY1	ZHX1	-0.90614
O95363	FARS2 FARS1 HSPC320		Q8IX06	REXO1L1P GOR REXO1L1		Q7L804	RAB11FIP2 KIAA0941	-0.90782
Q02108	GUCY1A1 GUC1A3 GUCSA3 GUCY1A3		O75864	PPP1R37 KIAA1986 LRRC68		O95239	KIF4A KIF4	-0.908933
Q5JTZ9	AARS2 AARSL KIAA1270		Q15120	PDK3 PDHK3		Q13772	NCOA4 ARA70 ELE1 RFG	-0.912367
Q6PEW0	PRSS54 KLKBL4		Q3YBM2	TMEM176B LR8		Q96KB5	PBK TOPK	-0.919714
Q13951	CBFB		Q13547	HDAC1 RPD3L1		Q13535	ATR FRP1	-0.923317
Q8N4T0	CPA6 CPAH		Q6P1N0	CC2D1A AKI1		Q5T6C5	ATXN7L2	-0.924475
Q8N5M4	TTC9C		Q2TAK8	PWWP3A EXPAND1 MUM1		Q96EA4	SPDL1 CCDC99	-0.924712
Q16787	LAMA3 LAMNA		Q76N89	HECW1 KIAA0322 NEDL1		Q96R06	SPAG5	-0.929208
Q92574	TSC1 KIAA0243 TSC		Q7Z401	DENND4A IRLB MYCPBP		Q6UN15	FIP1L1 FIP1 RHE	-0.929427
Q9NWZ5	UCKL1 URKL1 F538		A6NK97	SLC22A20P OAT6 SLC22A20		Q6IQ21	ZNF770	-0.931858
Q2KHR3	QSER1		Q9NUQ3	TXLNG CXorf15 ELRG LSR5		P45379	TNNT2	-0.94064
Q9C037	TRIM4 RNF87		Q96GX5	MASTL GW GWL THC2		C9JSJ3	BHMG1	-0.945254
P09917	ALOX5 LOG5		Q9BTE6	AARSD1		Q8TDW5	SYTL5 SLP5	-0.956231
Q9GZP0	PDGFD IEGF SCDGFB MSTP036 UNQ1899/PRO4345		O95231	VENTX HPX42B VENTX2		Q96GE4	CEP95 CCDC45 CEP45	-0.961336
Q12767	TMEM94 KIAA0195		O95158	NXPH4 NPH4 UNQ1928/PRO4403		P29120	PCSK1 NEC1	-0.969282
Q8NG57	ELOA3 TCEB3C TCEB3L2		Q7L5Y6	DET1		Q8N1G4	LRRC47 KIAA1185	-0.971429
Q9UGI8	TES		P48553	TRAPPC10 EHOC1 TMEM1		Q9NY99	SNTG2	-0.973279
P01920	HLA-DQB1 HLA-DQB		Q9UPZ3	HPS5 AIBP63 KIAA1017		Q16533	SNAPC1 SNAP43	-0.982942
O14827	RASGRF2 GRF2		Q5PR19			Q13137	CALCOCO2 NDP52	-0.98597
P51826	AFF3 LAF4		O00327	ARNTL BHLHE5 BMAL1 MOP3 PASD3		Q8N6M6	AOPEP C9orf3 ONPEP	-0.988237
Q6ZVH6			Q13310	PABPC4 APP1 PABP4		Q8IYT1	FAM71A	-0.988901
Q00013	MPP1 DXS552E EMP55		Q8WWQ8	STAB2 FEEL2 FELL FEX2 HARE		Q70CQ4	USP31 KIAA1203	-0.989632
Q8TC27	ADAM32 UNQ5982/PRO21340		Q5HY64	FAM47C		Q8IZT6	ASPM MCPH5	-0.990655
Q8WVJ9	TWIST2 BHLHA39 DERMO1		Q6UW63	POGLUT2 EP58 KDELC1 UNQ1910/PRO4357		P35125	USP6 HRP1 TRE2	-0.991956
Q9UM07	PADI4 PAD4 PADI5 PDI5		Q8NI08	NCOA7 ERAP140 ESNA1 Nbla00052 Nbla10993		A8MTQ0	NOTO	-0.993771
Q9NSB4	KRT82 KRTHB2		P32248	CCR7 CMKBR7 EBI1 EVI1		Q9UHH9	IP6K2 IHPK2 TCCCIA00113	-0.993915
Q96AX9	MIB2 SKD ZZANK1		Q9P287	BCCIP TOK1		Q6ZXV5	TMTC3	-0.994335
P52824	DGKQ DAGK4		Q5T0T0	MARCH8 MIR RNF178		Q9UGY1	NOL12	-0.99709
O76080	ZFAND5 ZA20D2 ZNF216		Q9P203	BTBD7 KIAA1525		Q8TDY2	RB1CC1 KIAA0203 RBICC	-0.997733
Q12929	EPS8		Q9NX70	MED29 IXL		O60437	PPL KIAA0568	-0.998123
Q7Z6E9	RBBP6 P2PR PACT RBQ1 My038		P0C2Y1	NBPF7		Q5VYK3	ECPAS ECM29 KIAA0368	-0.999224
P52736	ZNF133 ZNF150		P28289	TMOD1 D9S57E TMOD		Q9H939	PSTPIP2	-0.99938
Q6H8Q1	ABLIM2 KIAA1808		Q9UPP2	IQSEC3 KIAA1110		Q5D1E8	ZC3H12A MCPIP MCPIP1	-1.00139
P21728	DRD1		Q9UK11	ZNF223		Q9UPU5	USP24 KIAA1057	-1.00412
Q5VZ18	SHE		Q7Z5L2	R3HCC1L C10orf28 GIDRP88		Q06323	PSME1 IFI5111	-1.00455
Q96I76	GPATCH3 GPATC3		P20273	CD22 SIGLEC2		Q9Y6Y9	LY96 ESOP1 MD2	-1.01254
P52735	VAV2		Q9H706	GAREM1 C18orf11 FAM59A GAREM		B2RTY4	MYO9A MYR7	-1.02183
Q8IUK5	PLXDC1 TEM3 TEM7		Q9NYZ4	SIGLEC8 SAF2		Q9UGL9	CRCT1 C1orf42 NICE1	-1.02234
Q99457	NAP1L3 BNAP		Q9HAC8	UBTD1		Q12768	WASHC5 KIAA0196	-1.02352
Q5T1V6	DDX59 ZNHIT5		Q9UGN5	PARP2 ADPRT2 ADPRTL2		Q14765	STAT4	-1.02357
P0CW27	CCDC166		Q8N668	COMMD1 C2orf5 MURR1		Q03164	KMT2A ALL1 CXXC7 HRX HTRX MLL MLL1 TRX1	-1.03263
Q5TEC3	ZNF697		A2VEC9	SSPO KIAA2036		Q5T0U0	CCDC122	-1.03272
Q9UQF0	ERVW-1 ERVWE1		P0DMS8	ADORA3		P07237	P4HB ERBA2L PDI PDIA1 PO4DB	-1.03344
Q5TZA2	CROCC KIAA0445		P13807	GYS1 GYS		Q9NXH8	TOR4A C9orf167	-1.03685
P06753	TPM3		P53618	COPB1 COPB MSTP026		Q96PQ7	KLHL5	-1.03878
Q9UFH2	DNAH17 DNAHL1 DNEL2		Q92791	P3H4 LEPREL4 NOL55 SC65		Q8IYX8	CEP57L1 C6orf182 CEP57R	-1.03949
Q96NG3	TTC25		Q8NB50	ZFP62		Q96L15	ART5 UNQ575/PRO1137	-1.04029
Q9NQS7	INCENP		Q8TC92	ENOX1 PIG38		Q53SZ7	PRR30 C2orf53	-1.04118
O75038	PLCH2 KIAA0450 PLCL4		Q9P2B7	CFAP97 KIAA1430		Q9P212	PLCE1 KIAA1516 PLCE PPLC	-1.04321
P05997	COL5A2		Q8WXG1	RSAD2 CIG5		Q6ZMW3	EML6 EML5L	-1.04754
Q96PQ6	ZNF317 KIAA1588		Q8NGK1	OR51G1 OR51G3P		Q8N7U6	EFHB	-1.0485
Q9H093	NUAK2 OMPHK2 SNARK		O94761	RECQL4 RECQ4		Q9H094	NBPF3 L7	-1.05827
Q9Y251	HPSE HEP HPA HPA1 HPR1 HPSE1 HSE1		Q9ULD0	OGDHL KIAA1290		Q9H9Y2	RPF1 BXDC5	-1.05907
P99999	CYCS CYC		Q8WV60	PTCD2		O75164	KDM4A JHDM3A JMJD2 JMJD2A KIAA0677	-1.05961
P12277	CKB CKBB		Q9UKU6	TRHDE UNQ2507/PRO5995		P62979	RPS27A UBA80 UBCEP1	-1.06318
Q99988	GDF15 MIC1 PDF PLAB PTGFB		P33981	TTK MPS1 MPS1L1		P63128	ERVK-9	-1.06427
Q9NYQ8	FAT2 CDHF8 KIAA0811 MEGF1		Q9NWK9	ZNHIT6 BCD1 C1orf181		O15078	CEP290 BBS14 KIAA0373 NPHP6	-1.0651
P22459	KCNA4 KCNA4L		P06746	POLB		Q8IWA6	CCDC60	-1.07056
Q9UJC3	HOOK1		O14522	PTPRT KIAA0283		Q06481	APLP2 APPL2	-1.07492
O75369	FLNB FLN1L FLN3 TABP TAP		O15360	FANCA FAA FACA FANCH		Q14684	RRP1B KIAA0179	-1.08539
Q9BZF2	OSBPL7 ORP7		Q14498	RBM39 HCC1 RNPC2		Q5VZK9	CARMIL1 CARMIL LRRC16 LRRC16A	-1.08595
O75398	DEAF1 SPN ZMYND5		O94868	FCHSD2 KIAA0769 SH3MD3		Q14416	GRM2 GPRC1B MGLUR2	-1.09101
P33991	MCM4 CDC21		Q93050	ATP6V0A1 ATP6N1 ATP6N1A VPP1		Q6ZTR5	CFAP47 CHDC2 CXorf22 CXorf30 CXorf59	-1.09104
O15169	AXIN1 AXIN		P82933	MRPS9 RPMS9		O94986	CEP152 KIAA0912	-1.09254
Q9ULX5	RNF112 BFP ZNF179		P08240	SRPRA SRPR		Q9NWS8	RMND1 C6orf96	-1.09362
Q9Y6N8	CDH10		P35626	GRK3 ADRBK2 BARK2		Q8IWS0	PHF6 CENP-31 KIAA1823	-1.09619
O95155	UBE4B HDNB1 KIAA0684 UFD2		O75339	CILP UNQ602/PRO1188		Q9P104	DOK5 C20orf180	-1.09685
Q9BV73	CEP250 CEP2 CNAP1		Q9BZD2	SLC29A3 ENT3 UNQ717/PRO1380		A6NE01	FAM186A	-1.09744
P22914	CRYGS CRYG8		P13646	KRT13		Q13017	ARHGAP5 RHOGAP5	-1.09835
Q8WVM8	SCFD1 C14orf163 KIAA0917 STXBP1L2 FKSG23		Q86U42	PABPN1 PAB2 PABP2		O75643	SNRNP200 ASCC3L1 HELIC2 KIAA0788	-1.09914
Q5T7N8	FAM27D1		Q9NPC1	LTB4R2 BLT2R BLTR2		Q13635	PTCH1 PTCH	-1.10036
Q13642	FHL1 SLIM1		Q02880	TOP2B		Q9Y2G5	POFUT2 C21orf80 FUT13 KIAA0958	-1.10086
Q9H5J8	TAF1D JOSD3		Q96I34	PPP1R16A MYPT3		Q4ZHG4	FNDC1 FNDC2 KIAA1866 MEL4B3	-1.10264
Q9P2E2	KIF17 KIAA1405 KIF3X		P60880	SNAP25 SNAP		Q9H8M5	CNNM2 ACDP2	-1.10312
Q7Z2K8	GPRIN1 KIAA1893		Q6ZN55	ZNF574		Q9UQB9	AURKC AIE2 AIK3 AIRK3 ARK3 STK13	-1.10355
P0CI26	TRIM49C TRIM49L2		Q8IVU3	HERC6		Q3SXZ3	ZNF718	-1.11329
Q9BRU9	UTP23 C8orf53		Q96FN4	CPNE2		Q8IZC6	COL27A1 KIAA1870	-1.11635
O00571	DDX3X DBX DDX3		Q9H6X5	C19orf44		Q03001	DST BP230 BP240 BPAG1 DMH DT KIAA0728	-1.11798
Q96BJ3	AIDA C1orf80		Q9NZL6	RGL1 KIAA0959 RGL		Q9H078	CLPB HSP78 SKD3	-1.11847
Q96CN4	EVI5L		A0A1B0GVZ6	MBD3L2B		Q9BYX2	TBC1D2 PARIS1 PP8997 TBC1D2A	-1.11909
Q96L93	KIF16B C20orf23 KIAA1590 SNX23		Q5T9A4	ATAD3B KIAA1273 TOB3		O14607	UTY KDM6C	-1.11943
Q9HB19	PLEKHA2 TAPP2		Q15032	R3HDM1 KIAA0029 R3HDM		Q9Y4A0	JRKL	-1.12418
Q5T8R8	C9orf66		A6NIN4	RNF227 LINC02581		Q9Y2H0	DLGAP4 DAP4 KIAA0964 SAPAP4	-1.12526
Q96Q05	TRAPPC9 KIAA1882 NIBP T1		Q68D10	SPTY2D1		Q86UR5	RIMS1 KIAA0340 RAB3IP2 RIM1 Nbla00761	-1.12587
Q9HCL3	ZFP14 KIAA1559 ZNF531		Q9BZW7	TSGA10 CEP4L		P49815	TSC2 TSC4	-1.12637
Q8N9Z2	CCDC71L C7orf74		Q6ZUF6	LINC00336 C6orf227 NCRNA00336		Q9ULI4	KIF26A KIAA1236	-1.13429
P07197	NEFM NEF3 NFM		O75362	ZNF217 ZABC1		Q9HCE1	MOV10 KIAA1631	-1.13609
Q9H9K5	ERVMER34-1 HEMO LP9056		Q8TDN2	KCNV2		Q69YQ0	SPECC1L CYTSA KIAA0376	-1.13701
Q7L8S5	OTUD6A DUBA2		Q76KP1	B4GALNT4		Q96QT6	PHF12 KIAA1523	-1.13766
A6NKP2	SDR42E2		Q86W11	ZSCAN30 ZNF397OS		Q8IWC1	MAP7D3 MDP3	-1.13797
P10586	PTPRF LAR		Q9BSI4	TINF2 TIN2		Q9NRB3	CHST12 UNQ500/PRO1017	-1.14038
P23327	HRC HCP		Q86TH1	ADAMTSL2 KIAA0605		Q96J94	PIWIL1 HIWI	-1.14427
A6NI56	CCDC154 C16orf29		Q86TZ1	TTC6 C14orf25 NCRNA00291		O75604	USP2 UBP41	-1.14498
Q9NRM2	ZNF277 NRIF4 ZNF277P		Q9Y675	SNURF		Q8IZQ1	WDFY3 KIAA0993	-1.14668
Q9ULE3	DENND2A KIAA1277		Q15036	SNX17 KIAA0064		P46020	PHKA1 PHKA	-1.14737
Q7Z408	CSMD2 KIAA1884		Q8NBI3	DRAXIN C1orf187 PSEC0258 UNQ3119/PRO10268		Q14999	CUL7 KIAA0076	-1.14827
P52756	RBM5 H37 LUCA15		P51959	CCNG1 CCNG CYCG1		Q14451	GRB7	-1.15021
Q3SY77	UGT3A2 PSEC0073 UNQ842/PRO1780		Q9Y239	NOD1 CARD4		Q13349	ITGAD	-1.15044
Q13634	CDH18 CDH14		P10071	GLI3		Q8WXI4	ACOT11 BFIT KIAA0707 THEA	-1.15187
O00750	PIK3C2B		Q8WZ79	DNASE2B DLAD		Q00341	HDLBP HBP VGL	-1.15373
Q8IUL8	CILP2		Q96RD6	PANX2		Q96NB3	ZNF830 CCDC16	-1.15534
Q86VP3	PACS2 KIAA0602 PACS1L		P03973	SLPI WAP4 WFDC4		P54132	BLM RECQ2 RECQL3	-1.1561
Q6P1R3	MSANTD2 C11orf61		Q9BTA9	WAC KIAA1844		Q13823	GNL2 NGP1	-1.16015
Q8NI17	IL31RA CRL3 GPL UNQ6368/PRO21073/PRO21384		P09544	WNT2 INT1L1 IRP		Q9UMZ2	SYNRG AP1GBP1 SYNG	-1.16304
Q96JL9	ZNF333 KIAA1806		Q9Y2G0	EFR3B KIAA0953		Q8N8L2	ZNF491	-1.16353
P29279	CCN2 CTGF HCS24 IGFBP8		Q15139	PRKD1 PKD PKD1 PRKCM		O95347	SMC2 CAPE SMC2L1 PRO0324	-1.16688
Q9Y2G7	ZFP30 KIAA0961 ZNF745		P78368	CSNK1G2 CK1G2		Q8IWY9	CDAN1 UNQ664/PRO1295	-1.17316
Q8N9V6	ANKRD53		P78363	ABCA4 ABCR		Q4L235	AASDH ACSF4 U26 HSPC318	-1.17521
Q99543	DNAJC2 MPHOSPH11 MPP11 ZRF1		Q9H089	LSG1		P48544	KCNJ5 GIRK4	-1.17563
Q9ULU8	CADPS CAPS CAPS1 KIAA1121		Q8TEY7	USP33 KIAA1097 VDU1		Q6ZNA4	RNF111	-1.17596
Q9H6Y2	WDR55		Q5SRE5	NUP188 KIAA0169		Q9NYF0	DACT1 DPR1 HNG3	-1.17869
Q9P267	MBD5 KIAA1461		Q5VV52	ZNF691		Q4G0P3	HYDIN HYDIN1 KIAA1864	-1.18312
O75185	ATP2C2 KIAA0703 SPCA2		Q6ZR52	ZNF493		Q96CM4	NXNL1 TXNL6	-1.19054
Q9NZK5	ADA2 ADGF CECR1 IDGFL		Q9H0C3	TMEM117		P08648	ITGA5 FNRA	-1.19102
A0MZ66	SHTN1 KIAA1598		Q14674	ESPL1 ESP1 KIAA0165		Q13472	TOP3A TOP3	-1.19459
Q9NZB8	MOCS1 MIG11		Q9Y5Y6	ST14 PRSS14 SNC19 TADG15		P23588	EIF4B	-1.19467
Q07157	TJP1 ZO1		Q8WXD9	CASKIN1 KIAA1306		Q96L42	KCNH8	-1.19835
Q8NDB6	FAM156A TMEM29 PP12994 PRO0659; FAM156B TMEM29B		Q6ZMY6	WDR88 PQWD		Q6P2S7	TTC41P GNN	-1.19867
P15259	PGAM2 PGAMM		Q14738	PPP2R5D		Q9BXF3	CECR2 KIAA1740	-1.20205
P31327	CPS1		Q14511	NEDD9 CASL CASS2		Q7M4L6	SHF	-1.20302
Q6GPH4	XAF1 BIRC4BP XIAPAF1		P55107	GDF10 BMP3B		Q8TEA8	DTD1 C20orf88 DUEB HARS2	-1.20945
Q9UN79	SOX13		Q96PP9	GBP4		Q0D2J5	ZNF763	-1.21767
P41162	ETV3 METS PE1		O75396	SEC22B SEC22L1		Q96RV3	PCNX1 KIAA0805 KIAA0995 PCNX PCNXL1	-1.21881
Q15049	MLC1 KIAA0027 WKL1		P62280	RPS11		P58335	ANTXR2 CMG2	-1.2195
P07359	GP1BA		Q92665	MRPS31 IMOGN38		O95841	ANGPTL1 ANG3 ANGPT3 ARP1 PSEC0154 UNQ162/PRO188	-1.22251
Q01955	COL4A3		Q96T88	UHRF1 ICBP90 NP95 RNF106		Q9P227	ARHGAP23 KIAA1501	-1.22374
Q8IUX8	EGFL6 MAEG PP648 UNQ281/PRO320		Q9GZQ6	NPFFR1 GPR147 NPFF1		O60583	CCNT2	-1.22722
O43525	KCNQ3		Q9H346	OR52D1		Q9UPS6	SETD1B KIAA1076 KMT2G SET1B	-1.22813
Q9P242	NYAP2 KIAA1486		Q96PD5	PGLYRP2 PGLYRPL PGRPL UNQ3103/PRO10102		A6NMS7	LRRC37A LRRC37A1	-1.2286
Q6UXV0	GFRAL C6orf144 UNQ9356/PRO34128		Q96J65	ABCC12 MRP9		Q9BTC0	DIDO1 C20orf158 DATF1 KIAA0333	-1.23333
Q9H9G7	AGO3 EIF2C3		P31939	ATIC PURH OK/SW-cl.86		Q92620	DHX38 DDX38 KIAA0224 PRP16	-1.24433
Q16878	CDO1		Q8TE54	SLC26A7 SUT2		O60292	SIPA1L3 KIAA0545 SPAL3	-1.24554
Q9H6U6	BCAS3		Q8IZD2	KMT2E MLL5		Q96JK2	DCAF5 BCRG2 KIAA1824 WDR22	-1.2468
Q9UBG0	MRC2 CLEC13E ENDO180 KIAA0709 UPARAP		P20020	ATP2B1 PMCA1		Q9UQ13	SHOC2 KIAA0862	-1.24789
Q9BY43	CHMP4A C14orf123 SHAX2 CDA04 HSPC134		Q9BVV6	KIAA0586 TALPID3		Q9H6R4	NOL6	-1.25044
O00231	PSMD11		O60315	ZEB2 KIAA0569 SIP1 ZFHX1B ZFX1B HRIHFB2411		Q658N2	WSCD1 KIAA0523	-1.25108
A6NLW8	DUXA		Q92542	NCSTN KIAA0253 UNQ1874/PRO4317		O95602	POLR1A	-1.25272
Q9P1Y6	PHRF1 KIAA1542		O75343	GUCY1B2		Q9H4K1	RIBC2 C22orf11	-1.25748
Q59EK9	RUNDC3A RAP2IP RPIP8		Q9H354	PRO1933		O60304	ZNF500 KIAA0557 ZKSCAN18	-1.27286
Q8WXR4	MYO3B		Q5M7Z0	RNFT1 PTD016		Q9P2D3	HEATR5B KIAA1414	-1.27879
Q12979	ABR		Q6ZNC8	MBOAT1 OACT1		P62987	UBA52 UBCEP2	-1.27948
O94886	TMEM63A KIAA0489 KIAA0792		Q9Y399	MRPS2 CGI-91		Q8WUJ3	CEMIP KIAA1199	-1.27984
Q96EY7	PTCD3 MRPS39 TRG15		Q99471	PFDN5 MM1 PFD5		Q9NX65	ZSCAN32 ZNF434 HCCS5	-1.28079
Q16891	IMMT HMP MIC60 MINOS2 PIG4 PIG52		P54136	RARS		Q8IZJ6	TDH SDR14E1P	-1.28812
Q8IVW4	CDKL3 NKIAMRE		P05305	EDN1		Q9BUK6	MSTO1 LST005 SLTP005	-1.2928
Q9Y5Z6	B3GALT1		Q7Z5J4	RAI1 KIAA1820		P48552	NRIP1	-1.29521
P78423	CX3CL1 FKN NTT SCYD1 A-152E5.2		Q5T2T1	MPP7		Q8TAE8	GADD45GIP1 MRPL59 PLINP1 PRG6	-1.29775
O43896	KIF1C KIAA0706		Q8IVF5	TIAM2 KIAA2016 STEF		P35523	CLCN1 CLC1	-1.29834
Q9HBT7	ZNF287 ZKSCAN13		Q9HAU4	SMURF2		Q86WG5	SBF2 CMT4B2 KIAA1766 MTMR13	-1.29946
O75437	ZNF254 BMZF5 ZNF539 ZNF91L		Q93045	STMN2 SCG10 SCGN10		P07225	PROS1 PROS	-1.30566
P84098	RPL19		Q8N9S9	SNX31		Q8TE60	ADAMTS18 ADAMTS21	-1.30576
Q8N163	CCAR2 DBC1 KIAA1967		Q96CC6	RHBDF1 C16orf8 DIST1 IRHOM1		Q13625	TP53BP2 ASPP2 BBP	-1.30661
Q96DY2	IQCD DRC10		Q96KV6	BTN2A3P BTN2A3		Q6S8J3	POTEE A26C1A POTE2	-1.30716
O60243	HS6ST1 HS6ST		Q1W6H9	FAM110C		Q5XG87	TENT4A PAPD7 POLS TRF4	-1.30831
Q96AC1	FERMT2 KIND2 MIG2 PLEKHC1		Q8N6M5	ALLC		Q8WZ42	TTN	-1.31019
Q86UX7	FERMT3 KIND3 MIG2B URP2		P54760	EPHB4 HTK MYK1 TYRO11		Q9BU76	MMTAG2 C1orf35	-1.31667
Q15393	SF3B3 KIAA0017 SAP130		Q9UJ55	MAGEL2 NDNL1		Q99590	SCAF11 CASP11 SFRS2IP SIP1 SRSF2IP	-1.31816
Q9P0L2	MARK1 KIAA1477 MARK		P41439	FOLR3		Q99805	TM9SF2	-1.31873
Q9GZN6	SLC6A16 NTT5		Q02763	TEK TIE2 VMCM VMCM1		Q63HN8	RNF213 ALO17 C17orf27 KIAA1554 KIAA1618 MYSTR	-1.31925
Q3MII6	TBC1D25 OATL1		P36955	SERPINF1 PEDF PIG35		Q96AV8	E2F7	-1.32235
Q8N8W4	PNPLA1		Q12986	NFX1 NFX2		Q13402	MYO7A USH1B	-1.3257
A0A1B0GVH7	IQCM		Q9Y5B0	CTDP1 FCP1		O60423	ATP8B3 ATP1K FOS37502_2	-1.33006
Q96KP6	TNIP3 ABIN3 LIND		P11498	PC		Q49AJ0	FAM135B C8orfK32	-1.33239
Q86XJ1	GAS2L3		Q9NXK8	FBXL12 FBL12		Q9UL58	ZNF215 BAZ2 ZKSCAN11	-1.33444
Q8N568	DCLK2 DCAMKL2 DCDC3B DCK2		Q9P1W3	TMEM63C C14orf171 CSC1		P55289	CDH12	-1.33598
Q14587	ZNF268		Q6IN85	PPP4R3A KIAA2010 PP4R3A SMEK1 MSTP033		Q969V6	MRTFA KIAA1438 MAL MKL1	-1.33983
Q8TB22	SPATA20		O94919	ENDOD1 KIAA0830		Q4LE39	ARID4B BRCAA1 RBBP1L1 RBP1L1 SAP180	-1.34017
Q99708	RBBP8 CTIP		Q9UKR8	TSPAN16 TM4SF16		Q9NUQ6	SPATS2L DNAPTP6 SP1224	-1.34121
Q14994	NR1I3 CAR		Q8NA19	L3MBTL4		O60287	URB1 C21orf108 KIAA0539 NOP254 NPA1	-1.34498
Q8N8V2	GBP7 GBP4L		Q9Y446	PKP3		Q8IZM8	ZNF654	-1.34624
Q8TDQ7	GNPDA2 GNP2		O15160	POLR1C POLR1E		Q6NXE6	ARMC6	-1.34712
Q8NEV4	MYO3A		Q13523	PRPF4B KIAA0536 PRP4 PRP4H PRP4K		P53582	METAP1 KIAA0094	-1.34792
P55347	PKNOX1 PREP1		P49759	CLK1 CLK		P50440	GATM AGAT	-1.3503
Q3KR37	GRAMD1B KIAA1201 UNQ3032/PRO9834		O60477	BRINP1 DBC1 DBCCR1 FAM5A IB3089A		Q6ZN16	MAP3K15 ASK3	-1.35267
Q9ULG3	KIAA1257		P12109	COL6A1		P20930	FLG	-1.35766
Q7Z6I6	ARHGAP30		A6NG13	MGAT4D		Q8NFU7	TET1 CXXC6 KIAA1676 LCX	-1.35778
Q99715	COL12A1 COL12A1L		Q8TD16	BICD2 KIAA0699		P23396	RPS3 OK/SW-cl.26	-1.35847
Q7RTY7	OVCH1		Q9NYV6	RRN3 TIFIA		Q96GD4	AURKB AIK2 AIM1 AIRK2 ARK2 STK1 STK12 STK5	-1.35882
Q9NX52	RHBDL2		P24593	IGFBP5 IBP5		O75534	CSDE1 D1S155E KIAA0885 NRU UNR	-1.3634
Q5XUX0	FBXO31 FBX14 FBX31 PP2386		O95990	FAM107A DRR1 TU3A		Q14584	ZNF266 KIAA2007	-1.36373
Q14653	IRF3		Q8NHV1	GIMAP7 IAN7		P32298	GRK4 GPRK2L GPRK4	-1.36588
Q9NRM1	ENAM		Q96MC2	DRC1 C2orf39 CCDC164		P10242	MYB	-1.36972
P28907	CD38		Q9Y2F5	ICE1 KIAA0947		Q76NI1	KNDC1 C10orf23 KIAA1768 RASGEF2 VKIND hucep-9	-1.37185
B2RXF5	ZBTB42		Q8N3R3	TCAIM C3orf23 TOAG1		Q08AM6	VAC14 TAX1BP2 TRX	-1.37284
Q9UL49	TCFL5 CHA E2BP1		Q07955	SRSF1 ASF SF2 SF2P33 SFRS1 OK/SW-cl.3		O95382	MAP3K6 ASK2 MAPKKK6 MEKK6	-1.37374
P29474	NOS3		Q92738	USP6NL KIAA0019		P16519	PCSK2 NEC2	-1.37421
Q15475	SIX1		Q14534	SQLE ERG1		Q9Y2R4	DDX52 ROK1 HUSSY-19	-1.37524
Q96KE9	BTBD6 BDPL		Q9BXB1	LGR4 GPR48		O75179	ANKRD17 GTAR KIAA0697	-1.37535
Q9UQB8	BAIAP2		Q9UNH7	SNX6		Q7L311	ARMCX2 ALEX2 KIAA0512	-1.37676
Q96L21	RPL10L		Q96NC0	ZMAT2		Q8ND23	CARMIL3 C14orf121 LRRC16B	-1.38357
Q9NZY2	FAM30A C14orf110 KIAA0125 HSPC053		O43674	NDUFB5		Q68CJ6	NUGGC C8orf80 HMFN0672	-1.38821
Q6ZMP0	THSD4 UNQ9334/PRO34005		Q9H228	S1PR5 EDG8		P60842	EIF4A1 DDX2A EIF4A	-1.39487
Q6PIY7	TENT2 GLD2 PAPD4		Q7Z3B4	NUP54		Q9BX63	BRIP1 BACH1 FANCJ	-1.39655
Q6ZSB9	ZBTB49 ZNF509		Q7Z698	SPRED2		Q15172	PPP2R5A	-1.39817
Q7L985	LINGO2 LERN3 LRRN6C UNQ9234/PRO31993		P26196	DDX6 HLR2 RCK		Q8IXJ6	SIRT2 SIR2L SIR2L2	-1.39877
Q17R98	ZNF827		Q6UVJ0	SASS6 SAS6		Q86V15	CASZ1 CST SRG ZNF693	-1.39895
P78413	IRX4 IRXA3		Q8WWY3	PRPF31 PRP31		A6NDX5	ZNF840P C20orf157 ZNF840	-1.39985
P61158	ACTR3 ARP3		P10745	RBP3		Q16695	HIST3H3 H3FT	-1.40002
Q96CD0	FBXL8 FBL8		Q8NDX1	PSD4 EFA6B TIC		Q9Y661	HS3ST4 3OST4	-1.40699
Q3SY69	ALDH1L2		Q6ZV73	FGD6 KIAA1362 ZFYVE24		B1ANS9	WDR64	-1.41089
P17480	UBTF UBF UBF1		Q6JQN1	ACAD10		P00505	GOT2	-1.42012
Q9Y6B7	AP4B1		Q14315	FLNC ABPL FLN2		Q15434	RBMS2 SCR3	-1.42666
Q8ND61	C3orf20		Q5TCS8	AK9 AKD1 AKD2 C6orf199 C6orf224		Q8N859	ZNF713	-1.42786
Q86WT6	TRIM69 RNF36 HSD-34 HSD34		Q9NVC3	SLC38A7 SNAT7		Q8TC59	PIWIL2 HILI	-1.43187
Q9UNX4	WDR3		P51815	ZNF75D ZNF75 ZNF82		A2RTX5	TARSL2	-1.43609
Q13049	TRIM32 HT2A		Q5TAH2	SLC9C2 SLC9A11		Q9P218	COL20A1 KIAA1510	-1.4367
O75881	CYP7B1		Q9UJT2	TSKS STK22S1 TSKS1		Q9NVI1	FANCI KIAA1794	-1.44221
Q9NW61	PLEKHJ1 GNRPX		Q10587	TEF KIAA1655		Q9UPN9	TRIM33 KIAA1113 RFG7 TIF1G	-1.44238
O15457	MSH4		A6NEE1	PLEKHD1		Q92730	RND1 RHO6	-1.44756
Q6PCB8	EMB		Q3B820	FAM161A		O75420	GIGYF1 CDS2 PERQ1 PP3360	-1.45051
Q01538	MYT1 KIAA0835 KIAA1050 MTF1 MYTI PLPB1		P49450	CENPA		O14964	HGS HRS	-1.45244
Q96PY5	FMNL2 FHOD2 KIAA1902		P31749	AKT1 PKB RAC		Q5D862	FLG2 IFPS	-1.45312
Q9HBL8	NMRAL1 HSCARG		Q9NUG6	PDRG1 C20orf126 PDRG		Q5MNV8	FBXO47	-1.45395
Q9H0W7	THAP2		P28482	MAPK1 ERK2 PRKM1 PRKM2		P28370	SMARCA1 SNF2L SNF2L1	-1.45912
Q8NGF4	OR5AP2		Q9BUL5	PHF23		Q86VS3	IQCH	-1.46052
Q8TE56	ADAMTS17		Q13043	STK4 KRS2 MST1		O94759	TRPM2 EREG1 KNP3 LTRPC2 TRPC7	-1.46096
Q7L945	ZNF627		P08253	MMP2 CLG4A		Q92630	DYRK2	-1.46374
P35558	PCK1 PEPCK1		Q14296	FASTK		Q5K651	SAMD9 C7orf5 DRIF1 KIAA2004 OEF1	-1.46492
Q9NYI0	PSD3 EFA6D EFA6R HCA67 KIAA0942		Q9H7E2	TDRD3		Q9ULQ0	STRIP2 FAM40B KIAA1170	-1.46626
Q9BV99	LRRC61		A0A286YF77	SCYGR6 KRTAP28-6		Q9P2D6	FAM135A KIAA1411	-1.46951
Q86UE3	ZNF546 ZNF49		Q9UH65	SWAP70 KIAA0640 HSPC321		P46782	RPS5	-1.46969
Q4V328	GRIPAP1 KIAA1167		Q9UII5	ZNF107 ZFD25 ZNF588		Q9HB31	SEBOX OG9X	-1.47262
Q9ULQ1	TPCN1 KIAA1169 TPC1		Q7Z5Y6	BMP8A		Q5HYK7	SH3D19	-1.47424
P0C091	FREM3		A2PYH4	HFM1 SEC3D1		Q15361	TTF1	-1.47494
Q6N022	TENM4 KIAA1302 ODZ4 TNM4		Q9BZV1	UBXN6 UBXD1 UBXDC2		Q7Z570	ZNF804A C2orf10	-1.47569
Q8IWB1	ITPRIP DANGER KIAA1754		Q8N187	CARF ALS2CR8		Q8WY91	THAP4 CGI-36 PP238	-1.48241
O75161	NPHP4 KIAA0673		Q15283	RASA2 GAP1M RASGAP		Q13367	AP3B2	-1.48251
Q9Y2T3	GDA KIAA1258		Q16280	CNGA2 CNCA CNCA1 CNCG2		Q86VP1	TAX1BP1 T6BP PRO0105	-1.48611
A6NMZ7	COL6A6		Q8WXE1	ATRIP AGS1		Q99684	GFI1 ZNF163	-1.48642
O00219	HAS3		Q96IU2	ZBED3		Q96P50	ACAP3 CENTB5 KIAA1716	-1.48648
A6NKC9	SH2D7		Q8WYP3	RIN2 RASSF4		C9J069	AJM1 C9orf172	-1.494
O95153	TSPOAP1 BZRAP1 KIAA0612 RBP1 RIMBP1		Q9Y6X0	SETBP1 KIAA0437		P54840	GYS2	-1.49702
P07332	FES FPS		Q14168	MPP2 DLG2		Q2KJY2	KIF26B	-1.49795
C9JLR9	C11orf95		O95707	POP4 RPP29		Q8IZU8	DSEL C18orf4 NCAG1	-1.49815
Q15751	HERC1		Q9P2I0	CPSF2 CPSF100 KIAA1367		Q8IYA6	CKAP2L	-1.50278
P07315	CRYGC CRYG3		Q9H930	SP140L		O14960	LECT2	-1.50699
O15394	NCAM2 NCAM21		Q4G0N8	SLC9C1 SLC9A10		Q9NPY3	CD93 C1QR1 MXRA4	-1.50759
P31629	HIVEP2		Q9NWU1	OXSM		Q08493	PDE4C DPDE1	-1.51156
Q01954	BNC1 BNC		Q5BKY1	LRRC10		Q86YD7	FAM90A1	-1.51222
Q9NZR2	LRP1B LRPDIT		Q14146	URB2 KIAA0133		Q8IXQ6	PARP9 BAL BAL1	-1.51487
Q5T749	KPRP C1orf45		O60687	SRPX2 SRPUL		P56199	ITGA1	-1.51548
Q14103	HNRNPD AUF1 HNRPD		Q8N4C6	NIN KIAA1565		Q13224	GRIN2B NMDAR2B	-1.52048
Q70E73	RAPH1 ALS2CR18 ALS2CR9 KIAA1681 LPD PREL2 RMO1		O14772	FPGT GFPP		Q96JQ2	CLMN KIAA1188	-1.522
Q15027	ACAP1 CENTB1 KIAA0050		Q8TDG2	ACTRT1 ARPT1 HSD27		Q9BYW2	SETD2 HIF1 HYPB KIAA1732 KMT3A SET2 HSPC069	-1.52305
Q96AY4	TTC28 KIAA1043 TPRBK		Q2M296	MTHFSD		Q13315	ATM	-1.52382
Q6IN84	MRM1		Q8WTW3	COG1 KIAA1381 LDLB		Q9UD57	NKX1-2 C10orf121 NKX1.1	-1.52677
Q6ZN44	UNC5A KIAA1976 UNC5H1		Q969M2	GJA10 CX62		Q8N7M2	ZNF283	-1.53125
Q13467	FZD5 C2orf31		Q8IWV7	UBR1		Q9C0G6	DNAH6 DNAHC6 DNHL1 HL2 KIAA1697	-1.53228
Q6UXQ4	C2orf66 UNQ6411/PRO21186		P15328	FOLR1 FOLR		Q9HCD6	TANC2 KIAA1148 KIAA1636	-1.53376
Q9H898	ZMAT4		Q9H4I2	ZHX3 KIAA0395 TIX1		Q92540	SMG7 C1orf16 EST1C KIAA0250	-1.53526
P09493	TPM1 C15orf13 TMSA		Q68EM7	ARHGAP17 RICH1 MSTP066 MSTP110		Q6ZMG9	CERS6 LASS6	-1.53825
Q9H1B7	IRF2BPL C14orf4 EAP1 KIAA1865 My039		Q8IVG5	SAMD9L C7orf6 DRIF2 KIAA2005 UEF		Q6ZR08	DNAH12 DHC3 DLP12 DNAH12L DNAH7L DNAHC3 DNHD2 HDHC3 HL19	-1.54016
O60542	PSPN		Q8IXZ2	ZC3H3 KIAA0150 SMICL ZC3HDC3		Q8TD26	CHD6 CHD5 KIAA1335 RIGB	-1.54718
P00390	GSR GLUR GRD1		Q96PH1	NOX5		Q969N2	PIGT CGI-06 PSEC0163 UNQ716/PRO1379	-1.54926
Q5JUK3	KCNT1 KIAA1422		Q969X0	RILPL2 RLP2		P35249	RFC4	-1.55249
Q9P2N4	ADAMTS9 KIAA1312		Q8WVV9	HNRNPLL HNRPLL SRRF BLOCK24		P50213	IDH3A	-1.55719
Q8WXX7	AUTS2 KIAA0442		Q86XX4	FRAS1 KIAA1500		Q9BX26	SYCP2 SCP2	-1.56488
Q8IWW6	ARHGAP12		Q6UWX4	HHIPL2 HHIP3 KIAA1822L UNQ841/PRO1779		P51610	HCFC1 HCF1 HFC1	-1.56599
Q9Y5J1	UTP18 WDR50 CDABP0061 CGI-48		Q99707	MTR		P29074	PTPN4	-1.56901
Q13099	IFT88 TG737 TTC10		Q9UBQ5	EIF3K EIF3S12 ARG134 HSPC029 MSTP001 PTD001		O00175	CCL24 MPIF2 SCYA24	-1.56984
P20807	CAPN3 CANP3 CANPL3 NCL1		P04554	PRM2		Q02878	RPL6 TXREB1	-1.5772
Q9ULD8	KCNH3 KIAA1282		Q9P2E3	ZNFX1 KIAA1404		Q8TDD1	DDX54	-1.58854
Q96LX8	ZNF597		P19878	NCF2 NOXA2 P67PHOX		Q86UP3	ZFHX4	-1.59024
Q99712	KCNJ15 KCNJ14		Q96IX9	ANKRD36BP1 ANKRD26L1		Q9Y6C5	PTCH2 UNQ560/PRO1121/PRO57079	-1.59171
Q8N972	ZNF709		Q6ZVD7	STOX1 C10orf24		Q8IY21	DDX60	-1.59268
Q6J272	FAM166A HSD46		Q15431	SYCP1 SCP1		Q9P2F8	SIPA1L2 KIAA1389	-1.59542
Q96ED9	HOOK2		A6NES4	MROH2A HEATR7B1		P14618	PKM OIP3 PK2 PK3 PKM2	-1.59719
Q96SN8	CDK5RAP2 CEP215 KIAA1633		Q96LW4	PRIMPOL CCDC111		O14795	UNC13B UNC13	-1.60026
Q2M385	MPEG1		Q9Y3Q0	NAALAD2		Q9H501	ESF1 ABTAP C20orf6 HDCMC28P	-1.61036
Q8N3J3	C17orf53		Q5SQS8	C10orf120		A5YM72	CARNS1 ATPGD1 KIAA1394	-1.61239
P18084	ITGB5		P02741	CRP PTX1		O00755	WNT7A	-1.61768
Q96DT7	ZBTB10 RINZF RINZFC		Q5SW96	LDLRAP1 ARH		Q9P2E5	CHPF2 CHSY3 CSGLCAT KIAA1402 UNQ299/PRO339	-1.619
Q5R372	RABGAP1L HHL KIAA0471		Q06828	FMOD FM SLRR2E		Q15021	NCAPD2 CAPD2 CNAP1 KIAA0159	-1.61967
Q9UKT9	IKZF3 ZNFN1A3		Q5T3I0	GPATCH4 GPATC4		Q14184	DOC2B DOC2BL	-1.62669
Q96PV0	SYNGAP1 KIAA1938		Q96RL1	UIMC1 RAP80 RXRIP110		Q8NG08	HELB	-1.62701
Q96SD1	DCLRE1C ARTEMIS ASCID SCIDA SNM1C		Q9NR48	ASH1L KIAA1420 KMT2H		Q7Z6J0	SH3RF1 KIAA1494 POSH POSH1 RNF142 SH3MD2	-1.6344
Q93062	RBPMS HERMES		Q9Y223	GNE GLCNE		B1AJZ9	FHAD1 KIAA1937	-1.63457
Q5EE01	CENPW C6orf173 CUG2		P11117	ACP2		Q5JRX3	PITRM1 KIAA1104 MP1 PREP	-1.64026
Q9UBN6	TNFRSF10D DCR2 TRAILR4 TRUNDD UNQ251/PRO288		Q12905	ILF2 NF45 PRO3063		E9PAV3	NACA	-1.64222
O60284	ST18 KIAA0535 ZNF387		Q9NVG8	TBC1D13		Q8IWZ6	BBS7 BBS2L1	-1.64404
Q9UNY4	TTF2		Q9UIJ5	ZDHHC2 REAM REC ZNF372		Q1RMZ1	BMT2 C7orf60 SAMTOR	-1.64426
O75691	UTP20 DRIM		Q6Y288	B3GLCT B3GALTL B3GTL		Q96QS6	PSKH2	-1.6483
Q9Y2H9	MAST1 KIAA0973 SAST		Q8IX18	DHX40 DDX40 ARG147		Q7Z5Q5	POLN	-1.64914
O95067	CCNB2		Q5T8A7	PPP1R26 KIAA0649		Q9BTY2	FUCA2 PSEC0151 UNQ227/PRO260	-1.65132
Q9NZV5	SELENON SELN SEPN1		P01130	LDLR		Q96Q11	TRNT1 CGI-47	-1.65154
P0C0L5	C4B CO4 CPAMD3; C4B_2		Q16513	PKN2 PRK2 PRKCL2		P11388	TOP2A TOP2	-1.65732
Q9BUT1	BDH2 DHRS6 SDR15C1 UNQ6308/PRO20933		Q9H165	BCL11A CTIP1 EVI9 KIAA1809 ZNF856		Q9P283	SEMA5B KIAA1445 SEMAG UNQ5867/PRO34001	-1.66554
Q15042	RAB3GAP1 KIAA0066 RAB3GAP		Q15131	CDK10		Q6IWH7	ANO7 NGEP PCANAP5 TMEM16G	-1.66638
Q9Y282	ERGIC3 C20orf47 ERV46 SDBCAG84 CGI-54 PRO0989		O15146	MUSK		Q32MK0	MYLK3 MLCK	-1.67605
Q9NZM1	MYOF FER1L3 KIAA1207		Q8NC42	RNF149 DNAPTP2		Q92968	PEX13	-1.67781
A0PJY2	FEZF1 FEZ ZNF312B		Q53R41	FASTKD1 KIAA1800		P51787	KCNQ1 KCNA8 KCNA9 KVLQT1	-1.68515
P20591	MX1		Q9NUV7	SPTLC3 C20orf38 SPTLC2L		Q8NB66	UNC13C	-1.68806
Q6UB35	MTHFD1L FTHFSDC1		Q4VNC0	ATP13A5 UNQ488/PRO1004		P20809	IL11	-1.68872
Q9NWS0	PIH1D1 NOP17		P07101	TH TYH		Q5VTE0	EEF1A1P5 EEF1AL3	-1.69077
P11217	PYGM		P50749	RASSF2 CENP-34 KIAA0168		Q8WXE0	CASKIN2 KIAA1139	-1.69322
Q8WUS8	SDR42E1 HSPC105		P24941	CDK2 CDKN2		Q4ADV7	RIC1 CIP150 KIAA1432	-1.71081
Q8TF01	PNISR C6orf111 SFRS18 SRRP130 HSPC261 HSPC306		O15091	PRORP KIAA0391 MRPP3		P78549	NTHL1 NTH1 OCTS3	-1.71204
Q12857	NFIA KIAA1439		Q9NYQ6	CELSR1 CDHF9 FMI2		Q2V2M9	FHOD3 FHOS2 KIAA1695	-1.71239
P12259	F5		O95803	NDST3 HSST3 UNQ2544/PRO4998		Q6ZU52	KIAA0408	-1.71753
Q24JP5	TMEM132A HSPA5BP1 KIAA1583		P42680	TEC PSCTK4		O15534	PER1 KIAA0482 PER RIGUI	-1.7177
Q9NTX9	FAM217B C20orf177		O00585	CCL21 SCYA21 UNQ784/PRO1600		P06748	NPM1 NPM	-1.71821
Q9UN30	SCML1		Q6NUT2	DPY19L2 UNQ3127/PRO10284		O15034	RIMBP2 KIAA0318 RBP2	-1.7192
O15042	U2SURP KIAA0332 SR140		P57737	CORO7		Q9Y4D8	HECTD4 C12orf51 KIAA0614	-1.72414
Q9NZ52	GGA3 KIAA0154		Q9UK53	ING1		Q15047	SETDB1 ESET KIAA0067 KMT1E	-1.72767
Q99081	TCF12 BHLHB20 HEB HTF4		Q8NBS9	TXNDC5 TLP46 UNQ364/PRO700		Q9Y653	ADGRG1 GPR56 TM7LN4 TM7XN1 UNQ540/PRO1083	-1.72887
P27216	ANXA13 ANX13		Q9UPU7	TBC1D2B KIAA1055		P49750	YLPM1 C14orf170 ZAP3	-1.72937
P05423	POLR3D BN51 BN51T		P78536	ADAM17 CSVP TACE		Q96KQ4	PPP1R13B ASPP1 KIAA0771	-1.73375
Q9Y278	HS3ST2 3OST2 UNQ2442/PRO5004		Q15052	ARHGEF6 COOL2 KIAA0006 PIXA		Q68CZ1	RPGRIP1L FTM KIAA1005 NPHP8	-1.74564
Q5TIE3	VWA5B1		Q9NU22	MDN1 KIAA0301		O15021	MAST4 KIAA0303	-1.75293
Q9UKT8	FBXW2 FBW2 FWD2		P52948	NUP98 ADAR2		P61353	RPL27	-1.76484
Q9UNN5	FAF1 UBXD12 UBXN3A CGI-03		P29320	EPHA3 ETK ETK1 HEK TYRO4		Q8N8D1	PDCD7	-1.76552
Q5T5D7	ZNF684		Q9UKA1	FBXL5 FBL4 FBL5 FLR1		P51798	CLCN7	-1.76838
Q16254	E2F4		Q8IWA5	SLC44A2 CTL2 PSEC0210		Q8IWB6	TEX14 SGK307	-1.76893
P08631	HCK		Q6WN34	CHRDL2 BNF1 CHL2 UNQ765/PRO1557		Q9Y3U8	RPL36	-1.77198
Q5T2R2	PDSS1 DPS1 TPRT		Q8TDC3	BRSK1 KIAA1811 SAD1 SADB		O95425	SVIL	-1.77934
O14656	TOR1A DQ2 DYT1 TA TORA		Q8N1K5	THEMIS C6orf190 C6orf207		O00590	ACKR2 CCBP2 CCR10 CMKBR9 D6	-1.78377
Q9UHF7	TRPS1		Q9NPB6	PARD6A PAR6A		Q8NI27	THOC2 CXorf3	-1.78471
Q9UIB8	CD84 SLAMF5		O60921	HUS1		Q13507	TRPC3 TRP3	-1.78725
Q8NA70	FAM47B		Q8NFR7	CCDC148		P29590	PML MYL PP8675 RNF71 TRIM19	-1.79115
O43736	ITM2A UNQ603/PRO1189		Q6ZRH7	CATSPERG C19orf15		Q12816	TRO KIAA1114 MAGED3	-1.79172
P42681	TXK PTK4 RLK		A6NNW6	ENO4 C10orf134		Q4G0J3	LARP7 HDCMA18P	-1.79446
Q9Y2K1	ZBTB1 KIAA0997		Q53GD3	SLC44A4 C6orf29 CTL4 NG22 TPPT1 UNQ441/PRO874		Q6PH85	DCUN1D2 C13orf17 DCUN1L2	-1.79482
P05177	CYP1A2		P04733	MT1F PRO0376		Q9Y6F1	PARP3 ADPRT3 ADPRTL3	-1.79553
P60891	PRPS1		Q6NSZ9	ZSCAN25 ZNF498		Q8WV83	SLC35F5 NS5ATP3 UNQ2545/PRO6097	-1.79897
Q9H8S5	CNTD2		O43299	AP5Z1 KIAA0415 SPG48		Q9Y592	CEP83 CCDC41	-1.79954
Q9HAC7	SUGCT C7orf10 DERP13		Q92575	UBXN4 KIAA0242 UBXD2 UBXDC1		Q00839	HNRNPU C1orf199 HNRPU SAFA U21.1	-1.80406
Q9NQ55	PPAN BXDC3 SSF1		P56715	RP1 ORP1		Q9HC96	CAPN10 KIAA1845	-1.80767
Q99729	HNRNPAB ABBP1 HNRPAB		P43243	MATR3 KIAA0723		Q8N5G2	MACO1 TMEM57	-1.81317
Q7Z442	PKD1L2 KIAA1879 PC1L2		Q8N9B8	RASGEF1A		P67809	YBX1 NSEP1 YB1	-1.81359
A0A1B0GUW6	SPEM3		Q9Y3T9	NOC2L NIR		Q5TBA9	FRY C13orf14	-1.81541
Q6DHV5	CC2D2B C10orf130 C10orf131		Q96RY7	IFT140 KIAA0590 WDTC2		P52848	NDST1 HSST HSST1	-1.81865
Q14236	DIAPH2-AS1 EPAG		Q53HC0	CCDC92		O14904	WNT9A WNT14	-1.82081
Q5CZ79	ANKRD20A8P ANKRD20B		Q8NBB4	ZSCAN1		Q6PJP8	DCLRE1A KIAA0086 SNM1 SNM1A	-1.82238
Q8NEP9	ZNF555		Q9NQ75	CASS4 C20orf32 HEFL		Q9UHB7	AFF4 AF5Q31 MCEF HSPC092	-1.82375
P19387	POLR2C A-152E5.7		Q8WTR7	ZNF473 KIAA1141 ZFP100		Q8HWS3	RFX6 RFXDC1	-1.83322
Q93009	USP7 HAUSP		Q6P9B9	INTS5 KIAA1698		Q9P2V4	LRIT1 LRRC21 PAL	-1.83472
P47897	QARS		Q9BYJ0	FGFBP2 KSP37 UNQ425/PRO1065		Q3KQU3	MAP7D1 KIAA1187 PARCC1 RPRC1 PP2464	-1.83643
O14526	FCHO1 KIAA0290		Q13018	PLA2R1 CLEC13C		Q9HCM1	RESF1 C12orf35 KIAA1551	-1.8415
Q06730	ZNF33A KIAA0065 KOX31 ZNF11 ZNF11A ZNF33		Q9TQE0	HLA-DRB1		P20794	MAK	-1.85152
Q8N895	ZNF366		Q9GZR7	DDX24		Q86X29	LSR LISCH	-1.85325
Q8TAT2	FGFBP3 C10orf13 PSEC0101		Q96RW7	HMCN1 FIBL6		Q5TF21	SOGA3 C6orf174	-1.85414
P35900	KRT20		P51861	CDR1		P49792	RANBP2 NUP358	-1.85659
O43166	SIPA1L1 E6TP1 KIAA0440		P23497	SP100		Q9NS86	LANCL2 GPR69B TASP	-1.85878
P04626	ERBB2 HER2 MLN19 NEU NGL		Q8N8M0	NAT16 C7orf52		Q96JM4	LRRIQ1 KIAA1801	-1.86557
Q8N0Z2	ABRA		P98088	MUC5AC MUC5		Q9BQ24	ZFYVE21	-1.86662
A6NCI8	C2orf78		Q96IV0	NGLY1 PNG1		Q8WZ74	CTTNBP2 C7orf8 CORTBP2 KIAA1758	-1.86995
Q68DC2	ANKS6 ANKRD14 PKDR1 SAMD6		Q8IYM1	SEPTIN12 SEPT12		P49591	SARS SERS	-1.87114
Q8TE85	GRHL3 SOM TFCP2L4		O60885	BRD4 HUNK1		Q9BPZ7	MAPKAP1 MIP1 SIN1	-1.87123
B4DU55	ZNF879		Q12769	NUP160 KIAA0197 NUP120		Q9GZT5	WNT10A	-1.87383
P09327	VIL1 VIL		Q9UEF7	KL		Q8N8B7	TCEANC	-1.88125
Q5VZE5	NAA35 EGAP MAK10		O14974	PPP1R12A MBS MYPT1		A8MT70	ZBBX	-1.88837
Q8NEG2	C7orf57		Q8NDH6	ICA1L ALS2CR14 ALS2CR15		Q969R5	L3MBTL2	-1.88912
P51805	PLXNA3 PLXN4 SEX		Q9P0J7	KCMF1 FIGC ZZZ1		Q9UKW6	ELF5 ESE2	-1.8902
Q96CB9	NSUN4		P13667	PDIA4 ERP70 ERP72		O76054	SEC14L2 C22orf6 KIAA1186 KIAA1658	-1.89127
Q9C0C6	CIPC KIAA1737		Q8N7Z5	ANKRD31		Q8N7X1	RBMXL3 CXorf55	-1.89931
Q9NS98	SEMA3G		Q9UJM3	ERRFI1 MIG6		Q9Y3A5	SBDS CGI-97	-1.90413
Q00975	CACNA1B CACH5 CACNL1A5		Q5XG99	LYSMD4		O60290	ZNF862 KIAA0543	-1.90434
Q8TE59	ADAMTS19		Q8IY84	NIM1K NIM1		Q9HC52	CBX8 PC3 RC1	-1.90759
Q9UBK2	PPARGC1A LEM6 PGC1 PGC1A PPARGC1		Q96JJ6	JPH4 JPHL1 KIAA1831		Q92766	RREB1 FINB	-1.90839
O95801	TTC4 My044		O94874	UFL1 KIAA0776 MAXER NLBP RCAD		Q7Z2Y5	NRK	-1.90889
Q07973	CYP24A1 CYP24		Q14940	SLC9A5 NHE5		Q8IZK6	MCOLN2	-1.91115
P45974	USP5 ISOT		Q8NB59	SYT14		Q63HK3	ZKSCAN2 ZNF694	-1.91124
Q58FF7	HSP90AB3P HSP90BC		Q8IVE3	PLEKHH2 KIAA2028		Q9BY84	DUSP16 KIAA1700 MKP7	-1.91204
O43663	PRC1		Q13219	PAPPA		Q96F07	CYFIP2 KIAA1168 PIR121	-1.91349
Q75V66	ANO5 GDD1 TMEM16E		Q6P9A3	ZNF549		Q14152	EIF3A EIF3S10 KIAA0139	-1.91484
Q9NX02	NLRP2 NALP2 NBS1 PAN1 PYPAF2		Q6AZZ1	TRIM68 GC109 RNF137 SS56		P04406	GAPDH GAPD CDABP0047 OK/SW-cl.12	-1.918
A8MU76			Q92847	GHSR		O60216	RAD21 HR21 KIAA0078 NXP1 SCC1	-1.91913
Q96EG3	ZNF837		Q8IYT8	ULK2 KIAA0623		P12644	BMP4 BMP2B DVR4	-1.92762
Q4G1C9	GLIPR1L2		Q96JM3	CHAMP1 C13orf8 CAMP CHAMP KIAA1802 ZNF828		Q9HCE6	ARHGEF10L GRINCHGEF KIAA1626	-1.93224
Q3ZCT8	KBTBD12 KLHDC6		Q6PD62	CTR9 KIAA0155 SH2BP1		Q9NQ86	TRIM36 RBCC728 RNF98	-1.93472
P14923	JUP CTNNG DP3		Q99466	NOTCH4 INT3		Q96DY7	MTBP	-1.93735
Q96NU1	SAMD11		Q9NRK6	ABCB10		Q8WYR1	PIK3R5	-1.93921
O95256	IL18RAP IL1R7		Q9UBJ2	ABCD2 ALD1 ALDL1 ALDR ALDRP		Q8IVH4	MMAA	-1.9472
Q008S8	ECT2L C6orf91 LFDH		Q8NCA9	ZNF784		O94804	STK10 LOK	-1.94853
P56524	HDAC4 KIAA0288		P42261	GRIA1 GLUH1 GLUR1		Q8NEZ4	KMT2C HALR KIAA1506 MLL3	-1.95213
Q6IA17	SIGIRR UNQ301/PRO342		Q8TCG1	CIP2A KIAA1524		Q569K4	ZNF385B ZNF533	-1.95227
Q9Y283	INVS INV NPHP2		P16066	NPR1 ANPRA		Q96NH3	TBC1D32 BROMI C6orf170 C6orf171	-1.95235
Q8NEF9	SRFBP1		Q96J66	ABCC11 MRP8		Q86V87	FAM160B2 RAI16 FP13191	-1.95387
Q86UP0	CDH24 CDH11L UNQ2834/PRO34009		Q2TBA0	KLHL40 KBTBD5 SRYP		O60281	ZNF292 KIAA0530	-1.95817
Q9P2K1	CC2D2A KIAA1345		Q6V1P9	DCHS2 CDH27 CDHJ PCDH23 PCDHJ		Q99613	EIF3C EIF3S8	-1.96984
P10746	UROS		Q6ZVL6	KIAA1549L C11orf41 C11orf69		P17844	DDX5 G17P1 HELR HLR1	-1.98949
Q6P2D8	XRRA1		Q12836	ZP4 ZPB		Q9C0D2	CEP295 KIAA1731	-1.99628
Q96LX7	CCDC17		Q7L3S4	ZNF771		Q8TAM2	TTC8 BBS8	-2.00521
P19838	NFKB1		Q9UL63	MKLN1		Q6P444	MTFR2 DUFD1 FAM54A	-2.00738
Q9Y5H1	PCDHGA2		Q6WCQ1	MPRIP KIAA0864 MRIP RHOIP3		Q9Y561	LRP12 ST7	-2.008
Q5TB30	DEPDC1 DEPDC1A		Q96GN5	CDCA7L HR1 JPO2 R1		Q9HAV7	GRPEL1 GREPEL1	-2.00974
A6NFU0	FAM187A		O95478	NSA2 TINP1 HUSSY-29		O75110	ATP9A ATPIIA KIAA0611	-2.01133
Q9H013	ADAM19 MLTNB FKSG34		Q13009	TIAM1		Q53SF7	COBLL1 KIAA0977	-2.01164
Q9H1D0	TRPV6 ECAC2		O95741	CPNE6		Q15075	EEA1 ZFYVE2	-2.01187
P34897	SHMT2		Q8NEM8	AGBL3 CCP3		Q9UHL0	DDX25 GRTH	-2.01354
Q96JQ0	DCHS1 CDH19 CDH25 FIB1 KIAA1773 PCDH16		P04035	HMGCR		Q9NYQ7	CELSR3 CDHF11 EGFL1 FMI1 KIAA0812 MEGF2	-2.0142
Q96JM7	L3MBTL3 KIAA1798 MBT1		Q5VWI1	TCERG1L		Q7Z7A3	CTU1 ATPBD3 NCS6	-2.01551
Q9H8J5	MANSC1 LOH12CR3 UNQ316/PRO361		Q96AQ8	MCUR1 C6orf79 CCDC90A		P46781	RPS9	-2.0157
Q9H707	ZNF552		P45983	MAPK8 JNK1 PRKM8 SAPK1 SAPK1C		Q9BRZ2	TRIM56 RNF109	-2.02074
Q9BSJ5	C17orf80 HLC8 MIG3		Q9UL41	PNMA3 MA3		Q86UX2	ITIH5 KIAA1953 PP14776 UNQ311/PRO354	-2.02151
P21757	MSR1 SCARA1		Q07020	RPL18		Q9NZM5	NOP53 GLT GLTSCR2 PICT1	-2.02545
P0DKX0	ZNF728		P29350	PTPN6 HCP PTP1C		Q9C0D7	ZC3H12C KIAA1726 MCPIP3	-2.03626
P61247	RPS3A FTE1 MFTL		O76090	BEST1 VMD2		P00439	PAH	-2.04128
O75900	MMP23B MMP21 MMP22		Q96DR7	ARHGEF26 SGEF HMFN1864		Q86Y56	DNAAF5 HEATR2	-2.04382
Q9HAU0	PLEKHA5 KIAA1686 PEPP2		O95837	GNA14		Q8N5H7	SH2D3C NSP3 UNQ272/PRO309/PRO34088	-2.04544
P78337	PITX1 BFT PTX1		Q9C0D3	ZYG11B KIAA1730		Q86UU1	PHLDB1 KIAA0638 LL5A DLNB07	-2.0518
Q14582	MXD4 BHLHC12 MAD4		O43309	ZSCAN12 KIAA0426 ZNF305 ZNF96		Q8NG66	NEK11	-2.05246
P12643	BMP2 BMP2A		Q13085	ACACA ACAC ACC1 ACCA		B1AK53	ESPN DFNB36 LP2654	-2.05774
H0YL14	TMEM250 C9orf69		Q8NGR2	OR1L6 OR1L7		Q86UD3	MARCH3 RNF173	-2.06411
Q6ZT52	FAM43B		P10721	KIT SCFR		Q2TB90	HKDC1	-2.06518
Q9NV06	DCAF13 WDSOF1 HSPC064		Q96BN6	FAM149B1 KIAA0974		Q04671	OCA2 D15S12 P	-2.07291
Q5VWK5	IL23R		P51797	CLCN6 KIAA0046		Q969G9	NKD1 NKD PP7246	-2.07659
Q9NR16	CD163L1 CD163B M160 UNQ6434/PRO23202		Q8N4N8	KIF2B		Q12791	KCNMA1 KCNMA SLO	-2.07686
Q96KS9	FAM167A C8orf13		O75683	SURF6 SURF-6		Q8NA58	PNLDC1	-2.07783
Q14699	RFTN1 KIAA0084 MIG2		P49796	RGS3		Q96KC8	DNAJC1 HTJ1	-2.07949
Q8WUA7	TBC1D22A C22orf4		P17947	SPI1		P09326	CD48 BCM1 BLAST1	-2.09507
A0FGR8	ESYT2 FAM62B KIAA1228		O75335	PPFIA4 KIAA0897		P78364	PHC1 EDR1 PH1	-2.1003
Q13415	ORC1 ORC1L PARC1		P42226	STAT6		A9Z1Z3	FER1L4 C20orf124	-2.10037
Q3MIS6	ZNF528 KIAA1827		Q6S5L8	SHC4 SHCD UNQ6438/PRO21364		Q93033	CD101 EWI101 IGSF2 V7	-2.10449
A6NFI3	ZNF316		Q96JB6	LOXL4 LOXC		Q9NP61	ARFGAP3 ARFGAP1	-2.10755
Q9UBC5	MYO1A MYHL		Q8WUQ7	CACTIN C19orf29		O60841	EIF5B IF2 KIAA0741	-2.11026
Q3YEC7	RABL6 C9orf86 PARF		P62633	CNBP RNF163 ZNF9		Q13237	PRKG2 PRKGR2	-2.11379
Q96MP5	ZSWIM3 C20orf164		P29376	LTK TYK1		Q9NR99	MXRA5	-2.11455
Q86VS8	HOOK3		Q9BXX3	ANKRD30A		Q68DX3	FRMPD2 PDZD5C PDZK4 PDZK5C	-2.11641
P10243	MYBL1 AMYB		Q13976	PRKG1 PRKG1B PRKGR1A PRKGR1B		O15067	PFAS KIAA0361	-2.12052
Q7Z3K3	POGZ KIAA0461 SUHW5 ZNF280E ZNF635 Nbla00003		B1AKI9	ISM1 C20orf82 ISM		Q9BQA5	HINFP MIZF ZNF743	-2.12054
Q7Z5A9	TAFA1 FAM19A1		Q9UNZ5	C19orf53 HSPC023		P25098	GRK2 ADRBK1 BARK BARK1	-2.12252
Q9NS56	TOPORS LUN TP53BPL		P26927	MST1 D3F15S2 DNF15S2 HGFL		Q96BM1	ANKRD9	-2.13383
Q9HC84	MUC5B MUC5		Q9GZV9	FGF23 HYPF UNQ3027/PRO9828		Q9BZI7	UPF3B RENT3B UPF3X	-2.13626
Q96BR1	SGK3 CISK SGKL		Q92839	HAS1 HAS		P23142	FBLN1 PP213	-2.14627
Q08629	SPOCK1 SPOCK TIC1 TICN1		Q7Z7G0	ABI3BP NESHBP TARSH		D6RIA3	C4orf54 FOPV	-2.14913
P49023	PXN		Q15646	OASL TRIP14		O75448	MED24 ARC100 CRSP4 DRIP100 KIAA0130 THRAP4 TRAP100	-2.15295
Q96BV0	ZNF775		Q96S65	CSRNP1 AXUD1 TAIP3		Q14331	FRG1	-2.15619
Q9BRR9	ARHGAP9		Q5VWJ9	SNX30		Q86UP8	GTF2IRD2 GTF2IRD2A	-2.15878
O00408	PDE2A		Q9NZV1	CRIM1 S52 UNQ1886/PRO4330		O14638	ENPP3 PDNP3	-2.16072
Q9BTE3	MCMBP C10orf119		Q9H1K4	SLC25A18 GC2		Q9UP83	COG5 GOLTC1 GTC90	-2.1625
Q8IYY4	DZIP1L		Q6ZQQ2	SPATA31D1 FAM75D1		P55290	CDH13 CDHH	-2.1627
Q9H6Z9	EGLN3		Q6ZN19	ZNF841		Q9P0L1	ZKSCAN7 ZNF167 ZNF448 ZNF64	-2.16325
Q6NS38	ALKBH2 ABH2		Q2TBE0	CWF19L2		O15055	PER2 KIAA0347	-2.16879
Q9H845	ACAD9		Q96DL1	NXPE2 FAM55B		Q14781	CBX2	-2.1698
Q4VC44	FLYWCH1 KIAA1552		Q92747	ARPC1A SOP2L		Q9H1J1	UPF3A RENT3A UPF3	-2.17232
M0QZC1	RNF225		P49754	VPS41		O00255	MEN1 SCG2	-2.17715
O43314	PPIP5K2 HISPPD1 KIAA0433 VIP2		Q6PIU1	KCNV1		Q96RT7	TUBGCP6 GCP6 KIAA1669	-2.18759
Q96KJ9	COX4I2 COX4L2		P21810	BGN SLRR1A		A6NE52	WDR97 KIAA1875	-2.1899
A6NGG8	PCARE C2orf71		Q02818	NUCB1 NUC		Q86YT6	MIB1 DIP1 KIAA1323 ZZANK2	-2.19201
Q12901	ZNF155		Q9NXF8	ZDHHC7		O15063	KIAA0355	-2.19431
Q2TB18	ASTE1 HT001		P21964	COMT		Q8IYE1	CCDC13	-2.19485
Q14872	MTF1		Q2M3G0	ABCB5		P25786	PSMA1 HC2 NU PROS30 PSC2	-2.19523
P30305	CDC25B CDC25HU2		P24928	POLR2A POLR2		P30622	CLIP1 CYLN1 RSN	-2.19973
Q92826	HOXB13		Q96FB5	RRNAD1 C1orf66 CGI-41		Q8N264	ARHGAP24 FILGAP	-2.20012
Q8N999	C12orf29		Q8IWT1	SCN4B		Q9Y2D8	SSX2IP KIAA0923	-2.20533
Q15424	SAFB HAP HET SAFB1		P17017	ZNF14 GIOT4 KOX6		P42702	LIFR	-2.20769
Q6ZRS4	ITPRID1 CCDC129		Q5H9L4	TAF7L TAF2Q		P07814	EPRS GLNS PARS QARS QPRS PIG32	-2.20894
Q8N960	CEP120 CCDC100		Q96CX6	LRRC58		Q86YS7	C2CD5 CDP138 KIAA0528	-2.21166
Q5T4T6	SYCP2L C6orf177 NO145		Q96AQ7	CIDEC FSP27		Q8N393	ZNF786	-2.21601
Q8N752	CSNK1A1L		P07996	THBS1 TSP TSP1		Q86SJ6	DSG4 CDHF13	-2.21943
Q13469	NFATC2 NFAT1 NFATP		Q13188	STK3 KRS1 MST2		Q9P275	USP36 KIAA1453	-2.22101
Q96EK7	FAM120B CCPG KIAA1838		Q96DU9	PABPC5 PABP5		P04264	KRT1 KRTA	-2.22157
P40425	PBX2 G17		Q6K0P9	PYHIN1 IFIX		Q5T1B0	AXDND1 C1orf125	-2.22953
Q9H173	SIL1 UNQ545/PRO836		Q9NZM3	ITSN2 KIAA1256 SH3D1B SWAP		Q9NS62	THSD1 TMTSP UNQ3010/PRO9769	-2.23009
Q15198	PDGFRL PRLTS		Q9NVE5	USP40		Q5VWN6	TASOR2 C10orf18 FAM208B KIAA2006	-2.23152
Q96P70	IPO9 IMP9 KIAA1192 RANBP9 HSPC273		Q08AE8	SPIRE1 KIAA1135 SPIR1		O43548	TGM5 TGMX	-2.23626
Q9BZ29	DOCK9 KIAA1058 ZIZ1		Q9BYZ6	RHOBTB2 DBC2 KIAA0717		Q8TDJ6	DMXL2 KIAA0856	-2.23839
Q9NSK0	KLC4 KNSL8		Q9BYM8	RBCK1 C20orf18 RNF54 UBCE7IP3 XAP3 XAP4		P25391	LAMA1 LAMA	-2.24715
Q13867	BLMH		Q14094	CCNI		Q5H9R7	PPP6R3 C11orf23 KIAA1558 PP6R3 SAPL SAPS3	-2.255
Q15399	TLR1 KIAA0012		P11230	CHRNB1 ACHRB CHRNB		Q8WWQ0	PHIP DCAF14 WDR11	-2.25776
Q9Y519	TMEM184B C22orf5 PSEC0108		Q9UK23	NAGPA		Q8IVF7	FMNL3 FHOD3 FRL2 KIAA2014 WBP3	-2.28117
Q7Z340	ZNF551 KOX23		Q9UHD1	CHORDC1 CHP1		Q76KX8	ZNF534 KRBO3	-2.28175
Q6STE5	SMARCD3 BAF60C		P26045	PTPN3 PTPH1		P51814	ZNF41	-2.28284
Q14004	CDK13 CDC2L CDC2L5 CHED KIAA1791		Q9H4E7	DEF6 IBP		Q8WXG9	ADGRV1 GPR98 KIAA0686 KIAA1943 MASS1 VLGR1	-2.28432
P29372	MPG AAG ANPG MID1		P0CJ78	ZNF865		Q02386	ZNF45 KOX5 ZNF13	-2.29114
Q96EK5	KIF1BP KBP KIAA1279		P60174	TPI1 TPI		Q4G0X9	CCDC40 KIAA1640	-2.29184
O14920	IKBKB IKKB		Q9H269	VPS16		P46934	NEDD4 KIAA0093 NEDD4-1 PIG53	-2.29398
Q9P2S2	NRXN2 KIAA0921		Q8TE68	EPS8L1 DRC3 EPS8R1 PP10566		O43174	CYP26A1 CYP26 P450RAI1	-2.29894
Q8NHQ8	RASSF8 C12orf2		O75487	GPC4 UNQ474/PRO937		Q9Y2H6	FNDC3A FNDC3 HUGO KIAA0970	-2.30228
Q86W24	NLRP14 NALP14 NOD5		Q6UXI9	NPNT EGFL6L POEM UNQ295/PRO334		Q9P2N6	KANSL3 KIAA1310 NSL3 PRTD SI1	-2.30413
P08237	PFKM PFKX		Q93073	SECISBP2L KIAA0256		Q5T601	ADGRF1 GPR110 PGR19	-2.31507
Q14190	SIM2 BHLHE15		O75554	WBP4 FBP21 FNBP21		Q13586	STIM1 GOK	-2.31571
O14544	SOCS6 CIS4 SOCS4		Q9NS87	KIF15 KLP2 KNSL7		Q9H792	PEAK1 KIAA2002	-2.32273
Q04727	TLE4 GRG4 KIAA1261		Q9Y5T5	USP16 MSTP039		Q14687	GSE1 KIAA0182	-2.32299
Q149M9	NWD1		Q7Z403	TMC6 EVER1 EVIN1		Q6GYQ0	RALGAPA1 GARNL1 KIAA0884 TULIP1	-2.32344
Q14571	ITPR2		Q9H1K0	RBSN ZFYVE20		Q9H329	EPB41L4B EHM2 LULU2	-2.32973
Q6UXM1	LRIG3 LIG3 UNQ287/PRO326/PRO335		O43915	VEGFD FIGF		Q8IZC4	RTKN2 PLEKHK1	-2.33248
Q96EZ8	MCRS1 INO80Q MSP58		P49821	NDUFV1 UQOR1		O75128	COBL KIAA0633	-2.33471
Q15059	BRD3 KIAA0043 RING3L		Q6ZNL6	FGD5 ZFYVE23		P40429	RPL13A	-2.34079
Q8NFC6	BOD1L1 BOD1L FAM44A KIAA1327		Q03113	GNA12		Q14008	CKAP5 KIAA0097	-2.34083
Q86Y01	DTX1		O60563	CCNT1		P05155	SERPING1 C1IN C1NH	-2.34101
Q9BYV9	BACH2		Q96JP0	FEM1C KIAA1785		O75037	KIF21B KIAA0449	-2.34271
Q9H903	MTHFD2L		O14512	SOCS7 NAP4 SOCS6		P12645	BMP3 BMP3A	-2.3459
P49589	CARS		Q8WWL7	CCNB3 CYCB3		Q00532	CDKL1	-2.34701
Q9BUJ2	HNRNPUL1 E1BAP5 HNRPUL1		Q9Y2C3	B3GALT5		Q5TD97	FHL5 ACT	-2.34877
Q8NHP8	PLBD2		O75175	CNOT3 KIAA0691 LENG2 NOT3		Q5FWF6	ZNF789	-2.35066
Q8NI60	COQ8A ADCK3 CABC1 PP265		P17036	ZNF3 KOX25		Q7RTR2	NLRC3 NOD3	-2.35181
Q9NRL2	BAZ1A ACF1 WCRF180 HSPC317		P27635	RPL10 DXS648E QM		O75151	PHF2 CENP-35 KIAA0662	-2.35704
O94933	SLITRK3 KIAA0848		Q8NG68	TTL		P04114	APOB	-2.35947
Q14644	RASA3		P06681	C2		Q07890	SOS2	-2.35967
Q9Y6D9	MAD1L1 MAD1 TXBP181		Q15022	SUZ12 CHET9 JJAZ1 KIAA0160		Q969P6	TOP1MT	-2.3598
Q9P2P1	NYNRIN CGIN1 KIAA1305		Q9UN70	PCDHGC3 PCDH2		Q9H8H2	DDX31	-2.36303
Q6ZRI0	OTOG OTGN		Q9NTG7	SIRT3 SIR2L3		P17035	ZNF28 KOX24	-2.36898
Q32M92	C15orf32		Q14566	MCM6		O43303	CCP110 CEP110 CP110 KIAA0419	-2.37271
Q8NEV8	EXPH5 KIAA0624 SLAC2B		Q8WUM4	PDCD6IP AIP1 ALIX KIAA1375		Q9UN75	PCDHA12	-2.37299
Q8IZP6	RNF113B RNF161 ZNF183L1		Q9H1K1	ISCU NIFUN		P24462	CYP3A7	-2.38355
Q9H607	OCEL1		P40879	SLC26A3 DRA		Q499Z4	ZNF672	-2.38592
P36507	MAP2K2 MEK2 MKK2 PRKMK2		Q7Z7M0	MEGF8 C19orf49 EGFL4 KIAA0817		Q5TCQ9	MAGI3 KIAA1634	-2.38746
P57052	RBM11		Q8IY37	DHX37 DDX37 KIAA1517		P41180	CASR GPRC2A PCAR1	-2.39415
Q9BV94	EDEM2 C20orf31 C20orf49 UNQ573/PRO1135		Q52M93	ZNF585B		O43300	LRRTM2 KIAA0416 LRRN2	-2.41279
P62266	RPS23		P23471	PTPRZ1 HTPZP2 PTPRZ PTPRZ2 PTPZ		P50416	CPT1A CPT1	-2.41428
P14317	HCLS1 HS1		Q9NXH9	TRMT1		P49407	ARRB1 ARR1	-2.41882
O14757	CHEK1 CHK1		P18054	ALOX12 12LO LOG12		P62249	RPS16	-2.44189
Q96BP2	CHCHD1 C10orf34 MRPS37		Q96RT8	TUBGCP5 GCP5 KIAA1899		Q8N3C7	CLIP4 RSNL2	-2.44647
Q9H1I8	ASCC2 ASC1P100		Q12933	TRAF2 TRAP3		P46199	MTIF2	-2.45852
Q96HI0	SENP5 FKSG45		Q6ZRP7	QSOX2 QSCN6L1 SOXN		Q86Y25	ZNF354C KID3	-2.46223
Q96FI4	NEIL1		Q8IVP9	ZNF547		O60784	TOM1	-2.46298
Q9BPX3	NCAPG CAPG NYMEL3		P28347	TEAD1 TCF13 TEF1		Q8IVI9	NOSTRIN	-2.49979
Q9NTK5	OLA1 GTPBP9 PRO2455 PTD004		D6RGH6	MCIDAS IDAS MCI MCIN		Q2NKJ3	CTC1 C17orf68	-2.50173
Q9Y4W2	LAS1L MSTP060		P22612	PRKACG		Q8TC90	CCER1 C12orf12	-2.50406
Q6TDU7	CASC1 LAS1 PPP1R54		O75899	GABBR2 GPR51 GPRC3B		O15553	MEFV MEF TRIM20	-2.50908
Q9NQ69	LHX9		Q9HAS3	SLC28A3 CNT3		Q93074	MED12 ARC240 CAGH45 HOPA KIAA0192 TNRC11 TRAP230	-2.50928
Q6ZMY9	ZNF517		Q8WXG6	MADD DENN IG20 KIAA0358		P07992	ERCC1	-2.52414
Q9BXX0	EMILIN2		Q6PG37	ZNF790		O43900	PRICKLE3 LMO6	-2.52695
Q9H7F0	ATP13A3 AFURS1		Q92729	PTPRU FMI PCP2 PTPRO		P06733	ENO1 ENO1L1 MBPB1 MPB1	-2.53908
Q9P232	CNTN3 KIAA1496 PANG		P50281	MMP14		Q96ME7	ZNF512 KIAA1805	-2.54329
Q8TBZ6	TRMT10A RG9MTD2		O94966	USP19 KIAA0891 ZMYND9		Q15276	RABEP1 RAB5EP RABPT5 RABPT5A	-2.55182
Q9H0A9	SPATC1L C21orf56		Q6P1J6	PLB1 PLB		A8MYV0	DCDC2C	-2.55604
Q9GZR2	REXO4 PMC2 XPMC2H		P59046	NLRP12 NALP12 PYPAF7 RNO		Q8IXT5	RBM12B	-2.55636
Q7Z4V5	HDGFL2 HDGF2 HDGFRP2 HRP2 UNQ785/PRO1604		Q9P2D1	CHD7 KIAA1416		Q99928	GABRG3	-2.56551
Q96SK3	ZNF607		P26951	IL3RA IL3R		Q5THK1	PRR14L C22orf30	-2.56789
Q9NRC1	ST7 FAM4A1 HELG RAY1		Q96KN3	PKNOX2 PREP2		P40394	ADH7	-2.57023
Q16762	TST		P11586	MTHFD1 MTHFC MTHFD		Q9HAF1	MEAF6 C1orf149 CENP-28 EAF6	-2.57113
P16435	POR CYPOR		P13671	C6		Q15582	TGFBI BIGH3	-2.57344
Q92769	HDAC2		Q96M02	C10orf90 FATS		Q6KC79	NIPBL IDN3 SCC2	-2.57837
P40926	MDH2		Q9BX82	ZNF471 ERP1 KIAA1396		Q9Y566	SHANK1	-2.58583
Q9NP74	PALMD C1orf11 PALML		Q86UV5	USP48 USP31		Q9BQE3	TUBA1C TUBA6	-2.58586
Q52LC2	ATP6AP1L		Q9H2T7	RANBP17		Q9Y2X9	ZNF281 GZP1 ZBP99	-2.58745
Q9NS84	CHST7		Q9UKV0	HDAC9 HDAC7 HDAC7B HDRP KIAA0744 MITR		Q07889	SOS1	-2.59039
O15519	CFLAR CASH CASP8AP1 CLARP MRIT		O15209	ZBTB22 BING1 ZBTB22A ZNF297		Q05586	GRIN1 NMDAR1	-2.60517
Q15691	MAPRE1		Q14442	PIGH		Q8N823	ZNF611	-2.6126
Q5JPF3	ANKRD36C		Q5T160	RARS2 RARSL		P05198	EIF2S1 EIF2A	-2.61587
Q643R3	LPCAT4 AGPAT7 AYTL3 LPEAT2		A4GXA9	EME2		Q9HCK1	ZDBF2 KIAA1571	-2.61694
Q5JSJ4	INTS6L DDX26B		Q9UKQ2	ADAM28 ADAM23 MDCL		A1L390	PLEKHG3 KIAA0599	-2.61784
O75822	EIF3J EIF3S1 PRO0391		O75762	TRPA1 ANKTM1		Q8N6M8	IQCF1	-2.62061
Q8IYI6	EXOC8		Q9ULH1	ASAP1 DDEF1 KIAA1249		Q7Z7B0	FILIP1 KIAA1275	-2.62527
Q9ULS5	TMCC3 KIAA1145		Q86Z02	HIPK1 KIAA0630 MYAK NBAK2		Q5VZ66	JAKMIP3 C10orf14 C10orf39 JAMIP3 NECC2	-2.63045
Q9P2W7	B3GAT1 GLCATP		P57071	PRDM15 C21orf83 ZNF298		P49902	NT5C2 NT5B NT5CP PNT5	-2.64301
G3V0H7	SLCO1B7 LST3 LST3TM12		Q9HCH5	SYTL2 KIAA1597 SGA72M SLP2 SLP2A		Q9ULE0	WWC3 KIAA1280	-2.64699
Q7Z3J2	VPS35L C16orf62 101F10.2		Q7Z4V0	ZNF438		Q9HCQ5	GALNT9	-2.65719
P49336	CDK8		Q9NZN9	AIPL1 AIPL2		Q8N350	CBARP C19orf26	-2.65925
P48664	SLC1A6 EAAT4		P49747	COMP		Q06190	PPP2R3A PPP2R3	-2.6617
Q58FG0	HSP90AA5P HSP90AE		Q15814	TBCC		Q13439	GOLGA4	-2.66601
Q9BYV6	TRIM55 MURF2 RNF29		Q7RTP6	MICAL3 KIAA0819 KIAA1364		Q9Y4G6	TLN2 KIAA0320	-2.66611
Q13398	ZNF211		Q8TD43	TRPM4 LTRPC4		Q9BXX2	ANKRD30B	-2.66745
O14727	APAF1 KIAA0413		Q9UHI8	ADAMTS1 KIAA1346 METH1		Q8N7E2	CBLL2 ZNF645	-2.66848
Q69YU5	C12orf73		Q9UKF2	ADAM30 UNQ2509/PRO5997		Q8NB49	ATP11C ATPIG ATPIQ	-2.67293
P48681	NES Nbla00170		Q99952	PTPN18 BDP1		Q13427	PPIG	-2.67665
P49641	MAN2A2 MANA2X		Q8IWL3	HSCB DNAJC20 HSC20		Q9P2K9	DISP3 KIAA1337 PTCHD2	-2.68056
Q9ULJ7	ANKRD50 KIAA1223		P55198	MLLT6 AF17		Q6Q4G3	LVRN AQPEP	-2.68083
P20594	NPR2 ANPRB		Q86V86	PIM3		Q8IZU1	FAM9A	-2.68202
Q6ZNF0	ACP7 PAPL PAPL1		O76031	CLPX		Q01664	TFAP4 BHLHC41	-2.68602
O60671	RAD1 REC1		Q8WZ60	KLHL6		P11387	TOP1	-2.6947
Q6HA08	ASTL		Q3KRB8	ARHGAP11B FAM7B1		P35579	MYH9	-2.69612
Q6ISB3	GRHL2 BOM TFCP2L3		B2RUY7	VWC2L		Q9HBR0	SLC38A10 PP1744	-2.69926
Q504Q3	PAN2 KIAA0710 USP52		Q07092	COL16A1 FP1572		Q9NZ94	NLGN3 KIAA1480 NL3	-2.70548
P42704	LRPPRC LRP130		P20936	RASA1 GAP RASA		Q9UBL6	CPNE7	-2.71287
O60443	GSDME DFNA5 ICERE1		Q9BYE7	PCGF6 MBLR RNF134		Q8NEE6	FBXL13 DRC6 FBL13	-2.71397
O43918	AIRE APECED		Q2NKX8	ERCC6L PICH		Q14691	GINS1 KIAA0186 PSF1	-2.72151
P57103	SLC8A3 NCX3		P17022	ZNF18 HDSG1 KOX11 ZKSCAN6 ZNF535		Q8TF42	UBASH3B KIAA1959 STS1	-2.72235
Q969V4	TEKT1		P11245	NAT2 AAC2		Q68CR7	LRRC66	-2.72337
Q02083	NAAA ASAHL PLT		P15882	CHN1 ARHGAP2 CHN		Q7L7X3	TAOK1 KIAA1361 MAP3K16 MARKK	-2.72478
Q9NTI2	ATP8A2 ATPIB		P00492	HPRT1 HPRT		Q02388	COL7A1	-2.72733
P17014	ZNF12 GIOT3 KOX3 ZNF325		O14514	ADGRB1 BAI1		Q9HC10	OTOF FER1L2	-2.72989
Q5JPE7	NOMO2		Q9HCX4	TRPC7 TRP7		Q3SY00	TSGA10IP	-2.73389
Q9Y2I6	NINL KIAA0980 NLP		Q32NB8	PGS1		Q12913	PTPRJ DEP1	-2.73466
P04083	ANXA1 ANX1 LPC1		Q86T03	PIP4P1 C14orf9 TMEM55B		Q9NYJ7	DLL3	-2.74254
O00206	TLR4		Q9Y644	RFNG		P17931	LGALS3 MAC2	-2.74363
P14635	CCNB1 CCNB		Q8WVZ9	KBTBD7		Q96LK0	CEP19 C3orf34 HSD5	-2.74786
Q16555	DPYSL2 CRMP2 ULIP2		Q9NZN5	ARHGEF12 KIAA0382 LARG		Q9GZV7	HAPLN2 BRAL1	-2.74799
Q9H5J0	ZBTB3		E9PB15	PTGES3L		Q5VU43	PDE4DIP CMYA2 KIAA0454 KIAA0477 MMGL	-2.76452
Q8IWV8	UBR2 C6orf133 KIAA0349		Q9C0B0	UNK KIAA1753 ZC3H5 ZC3HDC5		P00540	MOS	-2.76537
Q9BWT3	PAPOLG PAP2 PAPG		Q9H4D0	CLSTN2 CS2		Q9Y3A2	UTP11 UTP11L CGI-94 HDCMB12P	-2.7751
Q9NUP7	TRMT13 CCDC76		Q96HB5	CCDC120 JM11		Q5JS13	RALGPS1 KIAA0351 RALGEF2	-2.78269
Q9H987	SYNPO2L		Q9Y6Y8	SEC23IP MSTP053		Q13075	NAIP BIRC1	-2.79546
Q9BXT4	TDRD1		Q9UHD8	SEPTIN9 KIAA0991 MSF SEPT9		Q7Z6P3	RAB44	-2.80276
Q13884	SNTB1 SNT2B1		Q16394	EXT1		Q8IXL6	FAM20C DMP4	-2.82919
Q9HCC6	HES4 BHLHB42		Q9H2C1	LHX5		P56704	WNT3A	-2.82968
Q8TAP6	CEP76 C18orf9		O95544	NADK		Q9H5Z1	DHX35 C20orf15 DDX35	-2.83277
Q9Y6D6	ARFGEF1 ARFGEP1 BIG1		P54868	HMGCS2		O00754	MAN2B1 LAMAN MANB	-2.84
P39060	COL18A1		Q58F21	BRDT		Q15166	PON3	-2.86374
Q9UJW0	DCTN4		Q99583	MNT BHLHD3 ROX		Q2NKQ1	SGSM1 KIAA1941 RUTBC2	-2.87025
Q13277	STX3 STX3A		Q13609	DNASE1L3 DHP2 DNAS1L3		P15586	GNS	-2.87046
Q9NRA2	SLC17A5		Q8WXI9	GATAD2B KIAA1150		Q8N7X0	ADGB C6orf103 CAPN7L	-2.8731
Q96RR4	CAMKK2 CAMKKB KIAA0787		Q53FA7	TP53I3 PIG3		P49638	TTPA TPP1	-2.8826
Q8N9I5	FADS6 FP18279		Q9H974	QTRT2 QTRTD1		Q8N157	AHI1	-2.88284
Q6P988	NOTUM OK/SW-CL.30		P43490	NAMPT PBEF PBEF1		Q15147	PLCB4	-2.88611
Q7Z4T9	MAATS1 AAT1 C3orf15 CFAP91		A0A1B0GTQ4	MYMX		P23352	ANOS1 ADMLX KAL KAL1 KALIG1	-2.90241
P02771	AFP HPAFP		P17676	CEBPB TCF5 PP9092		Q9GZX7	AICDA AID	-2.90464
Q6Q8B3	CD200R1L CD200R2		Q9NUB1	ACSS1 ACAS2L KIAA1846		P02533	KRT14	-2.91496
Q9H7R5	ZNF665 ZFP160L		Q14444	CAPRIN1 GPIAP1 GPIP137 M11S1 RNG105		Q9P0Z9	PIPOX LPIPOX PSO	-2.9241
Q53EU6	GPAT3 AGPAT9 MAG1 HMFN0839 UNQ2753/PRO6492		Q96KR7	PHACTR3 C20orf101 SCAPIN1		Q8IWI9	MGA KIAA0518 MAD5	-2.93106
Q86VH5	LRRTM3 UNQ803/PRO1693		O75170	PPP6R2 KIAA0685 PP6R2 SAPS2		P07195	LDHB	-2.93565
Q14997	PSME4 KIAA0077		P07202	TPO		Q53FZ2	ACSM3 SAH	-2.94319
P00751	CFB BF BFD		Q9Y210	TRPC6 TRP6		Q9UIG8	SLCO3A1 OATP3A1 OATPD SLC21A11	-2.94721
Q5T6M2	LINC00242 C6orf122 NCRNA00242		Q92859	NEO1 IGDCC2 NGN		Q14865	ARID5B DESRT MRF2	-2.95889
Q14CN2	CLCA4 CaCC2 UNQ562/PRO1124		Q8IYF3	TEX11		P48736	PIK3CG	-2.96181
Q3T8J9	GON4L GON4 KIAA1606		Q5T1H1	EYS C6orf178 C6orf179 C6orf180 EGFL10 EGFL11 SPAM UNQ9424/PRO34591		P49916	LIG3	-2.96544
Q9UBR1	UPB1 BUP1		O95835	LATS1 WARTS		Q8N3E9	PLCD3 KIAA1964	-2.98881
P78417	GSTO1 GSTTLP28		Q6PIV2	FOXR1 FOXN5 DLNB13		Q9UH90	FBXO40 FBX40 KIAA1195	-2.99355
Q96QR8	PURB		Q96CS4	ZNF689		O75150	RNF40 BRE1B KIAA0661	-2.99497
Q9Y5F6	PCDHGC5		Q6NZY4	ZCCHC8		Q96IR2	ZNF845	-2.99549
Q5T8P6	RBM26 C13orf10 PRO1777		Q9BVI0	PHF20 C20orf104 GLEA2 HCA58 NZF TZP		Q96TA2	YME1L1 FTSH1 YME1L UNQ1868/PRO4304	-2.9975
P68402	PAFAH1B2 PAFAHB		Q86X76	NIT1		Q9UGK3	STAP2 BKS	-2.99804
Q01968	OCRL OCRL1		Q86XK2	FBXO11 FBX11 PRMT9 VIT1 UG063H01		Q9UPZ6	THSD7A KIAA0960	-3.00199
P22314	UBA1 A1S9T UBE1		Q9UHP3	USP25 USP21		Q9UK99	FBXO3 FBX3	-3.00216
Q03111	MLLT1 ENL LTG19 YEATS1		Q8WTP8	AEN ISG20L1 SBBI58		O14531	DPYSL4 CRMP3 ULIP4	-3.01072
O14763	TNFRSF10B DR5 KILLER TRAILR2 TRICK2 ZTNFR9 UNQ160/PRO186		Q9BXU1	STK31 SGK396		Q6PK04	CCDC137 cPERP-B	-3.0169
O94921	CDK14 KIAA0834 PFTK1		Q9H3F6	KCTD10 ULR061 MSTP028		Q13620	CUL4B KIAA0695	-3.01927
P31274	HOXC9 HOX3B		Q8WVI0	SMIM4 C3orf78		Q7Z406	MYH14 KIAA2034 FP17425	-3.02058
P48735	IDH2		Q5XKR9	FAM104B CXorf44		Q9Y6X4	FAM169A KIAA0888	-3.02092
Q9Y3S1	WNK2 KIAA1760 PRKWNK2 SDCCAG43 P/OKcl.13		Q6PP77	XKRX XKR2 XPLAC XRG2		P16144	ITGB4	-3.02299
Q9Y6H5	SNCAIP		Q9NRR6	INPP5E		Q8NCM8	DYNC2H1 DHC1B DHC2 DNCH2 DYH1B KIAA1997	-3.03583
Q32Q52	C12orf74		Q6P1M3	LLGL2		Q92743	HTRA1 HTRA PRSS11	-3.0469
Q16799	RTN1 NSP		Q9NXL2	ARHGEF38		O76041	NEBL LNEBL	-3.05264
P43304	GPD2		Q5T2D3	OTUD3 KIAA0459		Q7RTT3	SSX9P SSX9	-3.06163
Q8NAP3	ZBTB38		Q96EP0	RNF31 ZIBRA		Q9BUV0	RSRP1 C1orf63 HT033 NPD014	-3.06343
Q8NFT2	STEAP2 PCANAP1 STAMP1 UNQ6507/PRO23203		Q7Z2E3	APTX AXA1		Q96KQ7	EHMT2 BAT8 C6orf30 G9A KMT1C NG36	-3.06712
Q6ZWL3	CYP4V2					Q8TE99	PXYLP1 ACPL2 HEL124 XYLP UNQ370/PRO706	-3.07392
O43189	PHF1 PCL1					Q14974	KPNB1 NTF97	-3.07601
Q6UWV6	ENPP7 UNQ3077/PRO9912					Q9BXU7	USP26	-3.08195
Q96MT7	CFAP44 WDR52					Q8IV63	VRK3	-3.09586
Q16816	PHKG1 PHKG					Q7LBC6	KDM3B C5orf7 JHDM2B JMJD1B KIAA1082	-3.09734
Q6ZMQ8	AATK AATYK KIAA0641 LMR1 LMTK1					Q6ZT98	TTLL7	-3.10435
P63302	SELENOW SELW SEPW1					P49802	RGS7	-3.11424
Q9NRJ7	PCDHB16 KIAA1621 PCDH3X					P15924	DSP	-3.12173
Q3B8N5	PROX2					P21283	ATP6V1C1 ATP6C ATP6D VATC	-3.13705
Q04864	REL					Q6P4F1	FUT10	-3.14943
O00203	AP3B1 ADTB3A					Q9NRD5	PICK1 PRKCABP	-3.16811
Q6P2E9	EDC4 HEDLS					Q9BYK8	HELZ2 KIAA1769 PRIC285	-3.17379
P55211	CASP9 MCH6					Q15555	MAPRE2 RP1	-3.17486
Q96RS0	TGS1 HCA137 NCOA6IP PIMT					Q6ZMV9	KIF6 C6orf102	-3.1753
Q9ULL5	PRR12 KIAA1205					Q9H0X9	OSBPL5 KIAA1534 OBPH1 ORP5	-3.20161
Q9Y5K1	SPO11					Q9NSD9	FARSB FARSLB FRSB HSPC173	-3.20223
P17812	CTPS1 CTPS					Q9ULD5	ZNF777 KIAA1285	-3.20422
Q86W92	PPFIBP1 KIAA1230					Q86YJ7	ANKRD13B	-3.21673
Q92499	DDX1					P10809	HSPD1 HSP60	-3.22019
Q13202	DUSP8 C11orf81 VH5					Q5FWF4	ZRANB3	-3.22034
P19237	TNNI1					Q9BVS4	RIOK2 RIO2	-3.22672
Q8IYK2	CCDC105					Q14055	COL9A2	-3.23037
Q96PV7	FAM193B IRIZIO KIAA1931					Q99442	SEC62 TLOC1	-3.23773
Q96HE7	ERO1A ERO1L UNQ434/PRO865					Q9H6S3	EPS8L2 EPS8R2 PP13181	-3.24113
Q5VV42	CDKAL1					Q15695	ZRSR2P1 U2AF1-RS1 U2AF1L1 U2AF1P U2AF1RS1 U2AFBPL ZRSR1	-3.25008
P56937	HSD17B7 SDR37C1 UNQ2563/PRO6243					Q7Z2Y8	GVINP1 GVIN1 VLIG1	-3.25402
Q13112	CHAF1B CAF1A CAF1P60 MPHOSPH7 MPP7					P35670	ATP7B PWD WC1 WND	-3.25906
Q96JH8	RADIL KIAA1849					Q9NYP9	MIS18A C21orf45 C21orf46 FASP1	-3.27567
Q92560	BAP1 KIAA0272 hucep-6					Q8N4S0	CCDC82 HT025	-3.28363
Q03701	CEBPZ CBF2					Q9HCZ1	ZNF334	-3.29118
P21291	CSRP1 CSRP CYRP					O94827	PLEKHG5 KIAA0720	-3.29798
O75439	PMPCB MPPB					Q02742	GCNT1 NACGT2	-3.30419
P82675	MRPS5					Q12852	MAP3K12 ZPK	-3.30643
Q9NQR7	CCDC177 C14orf162 PLPL					Q9BXL7	CARD11 CARMA1	-3.3081
O00411	POLRMT					Q9NPC7	MYNN OSZF ZBTB31 SBBIZ1	-3.31737
Q86WX3	RPS19BP1 AROS					O95613	PCNT KIAA0402 PCNT2	-3.31891
Q9NYT0	PLEK2					Q96JS3	PGBD1 hucep-4	-3.31941
P46087	NOP2 NOL1 NSUN1					Q05682	CALD1 CAD CDM	-3.31999
Q8WX93	PALLD KIAA0992 CGI-151					P52737	ZNF136	-3.3208
Q13255	GRM1 GPRC1A MGLUR1					O43707	ACTN4	-3.33258
Q6ZWJ8	KCP CRIM2 KCP1					Q6AZW8	ZNF660	-3.33369
Q8N9H8	EXD3 HBE269					Q15573	TAF1A	-3.33734
Q8N653	LZTR1 TCFL2					Q14517	FAT1 CDHF7 FAT	-3.34057
Q99742	NPAS1 BHLHE11 MOP5 PASD5					A0AVI2	FER1L5	-3.35402
Q9H2K8	TAOK3 DPK JIK KDS MAP3K18					A6NN90	C2orf81	-3.3602
P42336	PIK3CA					P32019	INPP5B OCRL2	-3.36682
Q9UKW4	VAV3					Q92618	ZNF516 KIAA0222	-3.36861
Q96AG4	LRRC59 PRO1855					Q9UK13	ZNF221	-3.38015
Q8TC41	RNF217 C6orf172 IBRDC1					P56645	PER3 GIG13	-3.3863
O75129	ASTN2 KIAA0634					P61966	AP1S1 AP19 CLAPS1	-3.4016
P54886	ALDH18A1 GSAS P5CS PYCS					Q3SY17	SLC25A52 MCART2	-3.41197
Q6AHZ1	ZNF518A KIAA0335 ZNF518					P61254	RPL26	-3.41745
O60663	LMX1B					Q7Z5J8	ANKAR	-3.42987
Q86YP4	GATAD2A					P28702	RXRB NR2B2	-3.43117
Q96JB2	COG3 SEC34					Q8IYN0	ZNF100	-3.44751
O95125	ZNF202 ZKSCAN10					Q13428	TCOF1	-3.45712
Q86VZ5	SGMS1 MOB SMS1 TMEM23					O60218	AKR1B10 AKR1B11	-3.46149
P52888	THOP1					Q9H461	FZD8	-3.47147
Q08426	EHHADH ECHD					O00311	CDC7 CDC7L1	-3.49165
Q3KP31	ZNF791					Q49AA0	ZFP69 ZNF642	-3.51099
P0C7V8	DCAF8L2 WDR42C					Q8TF61	FBXO41 FBX41 KIAA1940	-3.52887
Q5TG30	ARHGAP40 C20orf95					Q9Y2I9	TBC1D30 KIAA0984	-3.53037
P24588	AKAP5 AKAP79					Q7Z6Z7	HUWE1 KIAA0312 KIAA1578 UREB1 HSPC272	-3.53437
Q93063	EXT2					Q8IWT3	CUL9 H7AP1 KIAA0708 PARC	-3.54632
P22003	BMP5					P02545	LMNA LMN1	-3.54709
P36956	SREBF1 BHLHD1 SREBP1					Q9BUG6	ZSCAN5A ZNF495 ZSCAN5	-3.5726
P13569	CFTR ABCC7					P63244	RACK1 GNB2L1 HLC7 PIG21	-3.5733
Q9UHK0	NUFIP1					P06127	CD5 LEU1	-3.57762
Q9BXF9	TEKT3					Q6ZWK6	TMPRSS11F HATL4	-3.57913
Q14149	MORC3 KIAA0136 NXP2 ZCWCC3					Q08945	SSRP1 FACT80	-3.58139
P51816	AFF2 FMR2 OX19					O60658	PDE8A	-3.59408
Q9P0K1	ADAM22 MDC2					Q5JSZ5	PRRC2B BAT2L BAT2L1 KIAA0515	-3.59425
Q9UBD0	HSFX1 LW-1; HSFX2					Q14160	SCRIB CRIB1 KIAA0147 LAP4 SCRB1 VARTUL	-3.59866
Q96P31	FCRL3 FCRH3 IFGP3 IRTA3 SPAP2					P42356	PI4KA PIK4 PIK4CA	-3.61147
Q86XI8	ZSWIM9 C19orf68					P08922	ROS1 MCF3 ROS	-3.61328
O94768	STK17B DRAK2					Q86SE5	RALYL HNRPCL3	-3.62716
Q9UDT6	CLIP2 CYLN2 KIAA0291 WBSCR3 WBSCR4 WSCR4					Q9BXP5	SRRT ARS2 ASR2	-3.62892
Q8NCQ7	PROCA1					Q9HB71	CACYBP S100A6BP SIP PNAS-107	-3.6302
Q4G0T1						Q8N4W9	ZNF808	-3.64245
Q5T7N2	L1TD1 ECAT11					O15047	SETD1A KIAA0339 KMT2F SET1 SET1A	-3.64343
P0C7X5	ZNF806					Q8WWZ7	ABCA5 KIAA1888	-3.64377
Q14934	NFATC4 NFAT3					Q9H8U3	ZFAND3 TEX27	-3.64461
Q9NZU7	CABP1					O00423	EML1 EMAP1 EMAPL EMAPL1	-3.64571
Q6ZTQ3	RASSF6					Q8NEE8	TTC16	-3.67283
Q8TD08	MAPK15 ERK7 ERK8					Q7Z2W7	TRPM8 LTRPC6 TRPP8	-3.67784
Q969Y0	NXPE3 FAM55C MSTP115 UNQ5791/PRO19596					Q6KB66	KRT80 KB20	-3.68195
Q9Y267	SLC22A14 OCTL2 ORCTL4					Q96KD3	FAM71F1 FAM137A	-3.68311
Q8NEM1	ZNF680					O75417	POLQ POLH	-3.68382
Q9BS16	CENPK ICEN37 FKSG14					Q2TV78	MST1L D1F15S1A MST1P9 MSTP9	-3.68799
O94763	URI1 C19orf2 NNX3 PPP1R19 RMP URI					Q9NTJ3	SMC4 CAPC SMC4L1	-3.68924
Q9UKU0	ACSL6 ACS2 FACL6 KIAA0837 LACS5					Q2LD37	KIAA1109 FSA KIAA1371	-3.70015
O95436	SLC34A2					O95996	APC2 APCL	-3.71431
Q8NCL4	GALNT6					Q8IYW4	ENTHD1	-3.7166
Q9P2B2	PTGFRN CD9P1 EWIF FPRP KIAA1436					Q3V6T2	CCDC88A APE GRDN KIAA1212	-3.7669
Q16822	PCK2 PEPCK2					A1L4H1	SSC5D	-3.78142
O43781	DYRK3					Q9UNF1	MAGED2 BCG1	-3.81657
Q9NXW2	DNAJB12					Q8IYH5	ZZZ3	-3.81761
Q92569	PIK3R3					P61812	TGFB2	-3.82308
Q9BZE1	MRPL37 MRPL2 RPML2 HSPC235					Q58EX2	SDK2 KIAA1514	-3.8443
Q9UJ83	HACL1 HPCL HPCL2 PHYH2 HSPC279					Q13618	CUL3 KIAA0617	-3.84709
Q14494	NFE2L1 HBZ17 NRF1 TCF11					Q2M218	ZNF630	-3.853
Q8TF46	DIS3L DIS3L1 KIAA1955					Q9UL03	INTS6 DBI1 DDX26 DDX26A	-3.85454
Q8N5P1	ZC3H8 ZC3HDC8					Q9UPW6	SATB2 KIAA1034	-3.85654
Q9HBH5	RDH14 PAN2 SDR7C4 UNQ529/PRO1072					Q9HC16	APOBEC3G MDS019	-3.866
P78552	IL13RA1 IL13R IL13RA					Q86WK9	PAQR7 MRPA	-3.86676
Q9BYQ7	KRTAP4-1 KAP4.10 KRTAP4-10 KRTAP4.1 KRTAP4.10					A6NJR5		-3.86993
Q92845	KIFAP3 KIF3AP SMAP					Q96T21	SECISBP2 SBP2	-3.87064
O14497	ARID1A BAF250 BAF250A C1orf4 OSA1 SMARCF1					O60749	SNX2 TRG9	-3.90263
Q9BTD8	RBM42					Q9C0A1	ZFHX2 KIAA1056 KIAA1762 ZNF409	-3.91986
Q9BRQ6	CHCHD6 CHCM1 MIC25					Q9BXM0	PRX KIAA1620	-3.92101
Q9HC44	GPBP1L1 SP192					Q9Y314	NOSIP CGI-25	-3.93497
Q5UIP0	RIF1					Q7Z7G1	CLNK MIST	-3.93956
Q9H9T3	ELP3					B2RC85	RSPH10B2	-3.94055
P04899	GNAI2 GNAI2B					Q9NVE7	PANK4	-3.94527
Q96MN5	TCEANC2 C1orf83					P08582	MELTF MAP97 MFI2	-3.96216
Q8TC20	CAGE1 CTAG3					Q9P1Q0	VPS54 HCC8	-3.98279
Q15428	SF3A2 SAP62					Q9NYA4	MTMR4 KIAA0647 ZFYVE11	-3.9916
Q8NEY1	NAV1 KIAA1151 KIAA1213 POMFIL3 STEERIN1					O15399	GRIN2D GluN2D NMDAR2D	-4.00042
Q86VQ0	LCA5 C6orf152					Q9H9E3	COG4	-4.02555
P43246	MSH2					Q9NNW5	WDR6	-4.03091
O14628	ZNF195 ZNFP104					Q6PII3	CCDC174 C3orf19	-4.04106
Q96EU6	RRP36 C6orf153 HSPC253					O94762	RECQL5 RECQ5	-4.0442
Q86VR2	RETREG3 FAM134C					P49368	CCT3 CCTG TRIC5	-4.06863
Q8IWF6	DENND6A FAM116A					Q96MR6	CFAP57 WDR65	-4.07135
Q76G19	PDZD4 KIAA1444 PDZK4 PDZRN4L					Q7L590	MCM10 PRO2249	-4.07411
Q9NSB2	KRT84 KRTHB4					Q16531	DDB1 XAP1	-4.08584
Q8IVF4	DNAH10 KIAA2017					Q9NXF1	TEX10 L18 Nbla10363	-4.08865
Q9Y5W7	SNX14					P08183	ABCB1 MDR1 PGY1	-4.1077
P51955	NEK2 NEK2A NLK1					O43283	MAP3K13 LZK	-4.13565
Q8N3X1	FNBP4 FBP30 KIAA1014					P55160	NCKAP1L HEM1	-4.17749
Q9HDC9	APMAP C20orf3 UNQ1869/PRO4305					P56696	KCNQ4	-4.18441
Q9NZ32	ACTR10 ACTR11 ARP11					P55084	HADHB MSTP029	-4.19347
P78347	GTF2I BAP135 WBSCR6					Q9BPU6	DPYSL5 CRMP5 ULIP6	-4.20925
Q15544	TAF11 TAF2I PRO2134					P12111	COL6A3	-4.20938
O95789	ZMYM6 Buster2 KIAA1353 ZNF258					Q9UMS5	PHTF1 PHTF	-4.21199
Q9Y5Y9	SCN10A					A6NN14	ZNF729	-4.21587
Q16186	ADRM1 GP110					A6QL64	ANKRD36 ANKRD36A KIAA1641 UNQ2430/PRO499	-4.22508
Q86TG7	PEG10 EDR KIAA1051 MAR2 MART2 MEF3L1 RGAG3					Q13972	RASGRF1 CDC25 GNRP GRF1	-4.24054
Q5H9U9	DDX60L					Q9P2G9	KLHL8 KIAA1378	-4.28488
Q5TH74	STPG1 C1orf201					Q9UMQ6	CAPN11	-4.31227
Q99732	LITAF PIG7 SIMPLE					A4UGR9	XIRP2 CMYA3	-4.31858
Q9H324	ADAMTS10					P58004	SESN2 Hi95 SEST2	-4.33865
Q9Y291	MRPS33 CGI-139 PTD003					P11021	HSPA5 GRP78	-4.36499
Q5SQ64	LY6G6F C6orf21 G6F LY6G6D NG32					Q9BYB0	SHANK3 KIAA1650 PROSAP2 PSAP2	-4.39828
O94906	PRPF6 C20orf14					O95980	RECK ST15	-4.4056
P32927	CSF2RB IL3RB IL5RB					P02549	SPTA1 SPTA	-4.41074
P03956	MMP1 CLG					P04629	NTRK1 MTC TRK TRKA	-4.4323
Q9Y222	DMTF1 DMP1					Q9HBG6	IFT122 SPG WDR10 WDR140	-4.43413
Q9Y4I1	MYO5A MYH12					P15498	VAV1 VAV	-4.44807
Q69YN2	CWF19L1					P0C0S5	H2AFZ H2AZ	-4.47614
Q9HD45	TM9SF3 SMBP UNQ245/PRO282					Q2M329	CCDC96	-4.48426
O75077	ADAM23 MDC3					Q96JN2	CCDC136 KIAA1793 NAG6	-4.56691
Q8N271	PROM2 PROML2 UNQ2521/PRO6014					O43491	EPB41L2	-4.57147
A6NL88	SHISA7					Q9BSW2	CRACR2A EFCAB4B	-4.57644
Q9H4F8	SMOC1					Q2M389	WASHC4 KIAA1033	-4.59145
Q9UJX4	ANAPC5 APC5					Q15406	NR6A1 GCNF	-4.60374
P35498	SCN1A NAC1 SCN1					Q86UK0	ABCA12 ABC12	-4.62795
O60449	LY75 CD205 CLEC13B					Q5T9S5	CCDC18	-4.66312
Q8N5C6	SRBD1					Q9UIF9	BAZ2A KIAA0314 TIP5	-4.70442
P0C221	CCDC175 C14orf38					P55082	MFAP3	-4.74926
Q9NQ11	ATP13A2 PARK9					P13584	CYP4B1	-4.7637
Q6P0N0	MIS18BP1 C14orf106 KIAA1903 KNL2 M18BP1					Q6ZRR7	LRRC9	-4.8618
Q9Y219	JAG2					Q01850	CDR2 PCD17	-4.86659
Q9HBL0	TNS1 TNS					Q8NB91	FANCB	-4.87166
O95947	TBX6					Q9Y4C2	TCAF1 FAM115A KIAA0738	-4.87484
P08238	HSP90AB1 HSP90B HSPC2 HSPCB					P29401	TKT	-4.87589
Q8TE49	OTUD7A C15orf16 CEZANNE2 OTUD7					P22830	FECH	-4.87612
O00124	UBXN8 D8S2298E REP8 UBXD6					Q5JRA6	MIA3 KIAA0268 TANGO UNQ6077/PRO20088	-4.88361
Q8NEU8	APPL2 DIP13B					Q15149	PLEC PLEC1	-4.99977
Q9UHP6	RSPH14 RTDR1					Q5TYW1	ZNF658	-5.06643
A7MD48	SRRM4 KIAA1853					Q9BWT1	CDCA7 JPO1	-5.11295
Q3KNV8	PCGF3 RNF3 RNF3A					Q14191	WRN RECQ3 RECQL2	-5.14239
P06400	RB1					P15880	RPS2 RPS4	-5.18794
Q9NVL8	CCDC198 C14orf105					O60241	ADGRB2 BAI2	-5.18882
P49746	THBS3 TSP3					Q9P2P6	STARD9 KIAA1300	-5.24374
Q9P2K3	RCOR3 KIAA1343					Q96JB1	DNAH8	-5.25202
Q9P015	MRPL15 HSPC145					O94817	ATG12 APG12 APG12L	-5.32088
Q99965	ADAM2 FTNB					O75486	SUPT3H SPT3	-5.33889
Q9NR81	ARHGEF3					Q86YW9	MED12L KIAA1635 TNRC11L TRALP TRALPUSH PRO0314	-5.35025
P05129	PRKCG PKCG					Q9NQ50	MRPL40 NLVCF URIM	-5.35301
Q86VD1	MORC1 MORC					P39019	RPS19	-5.37301
P35052	GPC1					Q8N6C5	IGSF1 IGDC1 KIAA0364 PGSF2	-5.39961
Q03938	ZNF90					Q8NG92	OR13H1	-5.43575
Q8N9B4	ANKRD42					Q5TKA1	LIN9 BARA TGS	-5.44338
Q15375	EPHA7 EHK3 HEK11					Q9NVU0	POLR3E KIAA1452	-5.46632
Q96QH2	PRAM1					P80303	NUCB2 NEFA	-5.4877
Q9Y5W5	WIF1 UNQ191/PRO217					Q8NFA2	NOXO1 P41NOX SH3PXD5	-5.5513
Q9NYU1	UGGT2 UGCGL2 UGT2					Q12923	PTPN13 PNP1 PTP1E PTPL1	-5.55225
Q8N4B4	FBXO39 FBX39					Q5T0N1	CFAP70 TTC18	-5.6713
Q5JTW2	CEP78 C9orf81					O00186	STXBP3	-5.69947
Q15008	PSMD6 KIAA0107 PFAAP4					Q12965	MYO1E MYO1C	-5.74467
P43652	AFM ALB2 ALBA					Q08050	FOXM1 FKHL16 HFH11 MPP2 WIN	-5.81317
Q9Y468	L3MBTL1 KIAA0681 L3MBT L3MBTL					Q32MH5	FAM214A KIAA1370	-5.8226
D6REC4	CFAP99					Q96BY6	DOCK10 KIAA0694 ZIZ3	-5.84647
Q9NNX1	TUFT1					Q5T4S7	UBR4 KIAA0462 KIAA1307 RBAF600 ZUBR1	-5.86811
Q8N4E4	PDCL2					O00294	TULP1 TUBL1	-5.87435
P23467	PTPRB PTPB					Q8NDI1	EHBP1 KIAA0903 NACSIN	-5.92278
Q9UN19	DAPP1 BAM32 HSPC066					P26358	DNMT1 AIM CXXC9 DNMT	-5.93143
Q53EL6	PDCD4 H731					Q9Y4B4	RAD54L2 ARIP4 KIAA0809	-6.09147
Q6NUN9	ZNF746 PARIS					Q9UDV6	ZNF212 ZNFC150	-6.17691
Q8N988	ZNF557					Q86UQ4	ABCA13	-6.24091
O43916	CHST1					P20645	M6PR MPR46 MPRD	-6.25488
P46777	RPL5 MSTP030					Q92903	CDS1 CDS	-6.28579
Q8N3U4	STAG2 SA2					Q9Y6R9	CCDC61	-6.2969
Q9Y2B4	TP53TG5 C20orf10					Q86XE0	SNX32 SNX6B	-6.32171
Q9UHJ3	SFMBT1 RU1					O94766	B3GAT3	-6.63095
Q7Z6K1	THAP5					Q14789	GOLGB1	-6.64718
Q8IZ83	ALDH16A1					Q13643	FHL3 SLIM2	-6.7383
Q8N6Q1	TMCO5A TMCO5					Q9BRD0	BUD13	-7.02863
O15230	LAMA5 KIAA0533 KIAA1907					P49354	FNTA	-7.27822
P49321	NASP					Q7Z699	SPRED1	-7.78348
Q96C00	ZBTB9
Q96IK5	GMCL1 GCL
Q9BV23	ABHD6
Q9Y6R7	FCGBP
Q5T6F0	DCAF12 KIAA1892 TCC52 WDR40A
P13612	ITGA4 CD49D
P23921	RRM1 RR1
P10072	ZNF875 HKR1
Q96DU7	ITPKC IP3KC
Q9NRX1	PNO1
P17039	ZNF30 KOX28
O95932	TGM6 TGM3L
O95340	PAPSS2 ATPSK2
Q9P2P5	HECW2 KIAA1301 NEDL2
A2RRD8	ZNF320
A4D1F6	LRRD1
Q96N06	SPATA33 C16orf55
Q9H2B2	SYT4 KIAA1342
Q8WVX9	FAR1 MLSTD2 UNQ2423/PRO4981
Q8N0Y2	ZNF444 EZF2 ZSCAN17
[truncated: 375 more rows]

## Sheet: S2DownRegEnrichGOBP
Table S2: GO biological process enrichment analysis results of the significantly downregulated proteins from Enrichr software.
Term	Overlap	P-value	Adjusted P-value	Old P-value	Old Adjusted P-value	Odds Ratio	Combined Score	Genes
regulation of cellular macromolecule biosynthetic process (GO:2000112)	129/632	2.64841e-10	1.35148e-06	0	0	1.72394	38.016	RB1;CYFIP1;ZNF572;ZNF571;NUP107;NAB1;ZMYND8;PRDM2;AHR;SMC3;NR3C1;BACH2;RPS6KA4;SOX1;ZFP30;ZNF607;ZNF728;SALL3;ZNF569;KAT7;ZNF600;ZNF324;SSX2;ZFPL1;SOX6;ZNF320;ZNF681;ZNF284;ESCO1;ZBTB38;DAPK3;MITF;TSC1;ZNF12;ESCO2;MYT1;DMTF1;ZNF837;ZNF317;GEMIN5;ZNF678;LMX1B;ZNF552;ZNF155;ZNF551;ZNF792;ZNF395;ZNF274;AIRE;SUPT6H;SBNO1;ZSCAN10;ZNF548;ZNF668;ZNF546;ZNF304;ZKSCAN5;HIVEP2;ZNF665;PPARGC1A;ZNF268;PPARGC…
regulation of nucleic acid-templated transcription (GO:1903506)	121/608	4.65267e-09	1.18713e-05	0	0	1.68085	32.2486	RB1;ZNF572;ZNF571;NUP107;NAB1;ZMYND8;PRDM2;AHR;NR3C1;BACH2;RPS6KA4;SOX1;ZFP30;ZNF607;ZNF728;SALL3;ZNF569;KAT7;ZNF600;ZNF324;SSX2;ZFPL1;SOX6;ZNF320;ZNF681;ZNF284;DAPK3;MITF;ZNF12;MYT1;DMTF1;ZNF837;ZNF317;ZNF678;LMX1B;ZNF552;ZNF155;ZNF551;ZNF792;ZNF395;ZNF274;AIRE;SUPT6H;SBNO1;ZSCAN10;ZNF548;ZNF668;ZNF546;ZNF304;ZKSCAN5;HIVEP2;ZNF665;PPARGC1A;ZNF268;PPARGC1B;ZNF420;ZNF260;NFATC2;ESR1;MLXIPL;BMP2;GO…
protein phosphorylation (GO:0006468)	97/471	2.81717e-08	4.79201e-05	0	0	1.7394	30.2394	MYLK4;IGF1R;RPS6KA4;LIPE;AKT2;CHEK1;PIM1;NEK2;PIM2;NEK3;PSKH1;PRKCG;CDKL2;CDKL3;PDGFRA;MORC3;CDKL5;DAPK1;EPHA8;DAPK3;ADAM10;VRK2;PRKAB1;CDC25B;DGKQ;ULK3;BTK;ALPK3;SIK2;TXK;WNK4;PIK3R4;PRKCZ;GRK1;NUAK2;IRAK2;MARK4;MARK1;CDK17;PLK4;NEK7;DCLK2;PTK2;CLK3;CDK9;CDK8;BMP2;FES;WNK2;CDK12;CDK13;CDK14;MAP3K11;ALK;SMG1;DYRK3;FLT4;MAST1;PIK3CD;IKBKB;TLK2;TLK1;JAK2;JAK3;JAK1;KSR1;TGFBR3;HCK;LATS2;PIK3CA;MYO3A…
regulation of transcription, DNA-templated (GO:0006355)	254/1599	3.09062e-07	0.000394286	0	0	1.34163	20.1107	RB1;SMARCAL1;NUP107;MYT1L;ZMYND8;EHMT1;GPATCH3;IKZF3;CCAR2;BACH2;ABRA;FERD3L;ELK4;RPS6KA4;SPIC;SOX1;ZNF728;ZNF607;MYC;KAT7;ZNF600;ZFPL1;SOX6;CDK5RAP2;SMARCC2;ZNF284;SFMBT1;DAPK3;ZNF12;ZNF837;PRKAR1A;ZNF711;ZFPM2;L3MBTL1;ZNF155;URI1;ZNF395;ZNF274;AIRE;TXK;TSHZ2;TWIST2;NUP85;ZSCAN10;PRDM16;TP53BP1;HIVEP2;PPARGC1A;ZNF268;PPARGC1B;ZBED4;HEXIM1;ABCA2;AFAP1L2;XRCC6;ZNF260;IL31RA;NFATC2;NR2F2;NR1D1;QARS…
regulation of gene expression (GO:0010468)	174/1038	9.46853e-07	0.000966359	0	0	1.41579	19.6372	RB1;RPL5;ZNF572;ZNF571;NUP107;NAB1;ZMYND8;PRDM2;AHR;NR3C1;BACH2;RIMS2;RPS6KA4;SOX1;ZNF728;ZFP30;ZNF607;SALL3;MYC;ZNF569;ZNF326;KAT7;ZNF600;ZNF324;SSX2;ZFPL1;SOX6;ZNF320;ZNF681;SRRM4;ZNF284;MAP2K2;DAPK3;MITF;ZNF12;PRKAB1;MYT1;STX1B;DMTF1;ZNF837;DGKQ;ZNF317;ZNF678;ALPK3;LMX1B;ZNF552;ZNF155;ZNF551;ZNF792;ZNF274;ZNF395;AIRE;YTHDC1;SUPT6H;SBNO1;WNT6;NLRP6;ZSCAN10;ZNF548;SAFB2;NLRP2;ZNF668;ZKSCAN5;ZNF5…
phosphorylation (GO:0016310)	76/387	5.60686e-06	0.00476863	0	0	1.65864	20.0554	ALK;DGKE;DYRK3;MAST1;PIK3CD;IKBKB;RPS6KA4;LIPE;CHEK1;PIM1;TLK2;TLK1;NEK2;PIM2;NEK3;JAK2;JAK3;JAK1;PRKCG;CDKL2;CDKL3;EPHA7;MORC3;CDKL5;KSR1;DAPK1;DAPK3;ADAM10;VRK2;PRKAB1;CDC25B;HCK;LATS2;PIK3CA;DGKQ;BTK;BIRC6;ALPK3;SGK3;SIK2;PRKAA2;TXK;WNK4;PIK3R4;PRKCZ;CAMKK2;NUAK2;IRAK2;ERBB2;PTK2B;MARK4;MAPK6;MAP4K4;MARK1;CDK17;PLK4;NEK7;CDC42BPA;MTOR;CLK3;HIPK2;CDK9;CDK8;BMP2;TAOK3;FES;WNK2;CAMK4;STK17B;NEK10…
protein autophosphorylation (GO:0046777)	41/176	1.43708e-05	0.0104763	0	0	1.96752	21.9385	ALK;SMG1;TXK;FLT4;IGF1R;CAMKK2;GRK1;ERBB4;ERBB2;PIM1;PTK2B;NEK2;PIM2;JAK2;JAK3;JAK1;PDGFRA;NTRK2;MAP2K2;CDKL5;EPHA8;DAPK1;DAPK3;VRK2;MAPK15;PTK2;MTOR;HCK;TAOK3;FES;WNK2;CAMK4;STK17B;MYO3A;ULK3;BTK;ALPK3;ATP13A2;SIK2;CDK12;MAP3K11
cytoskeleton organization (GO:0007010)	29/127	0.00034905	0.22265	0	0	1.9286	15.3522	LAMA5;MAST1;CAMSAP1;FGD2;FGD3;FGD4;DPYSL2;ZMYM6;DAG1;PAK6;PTK2B;FLNB;MARK1;SUN2;SEMA6A;JUP;TPM1;ARAP3;PTK2;DIAPH1;ARHGAP10;ARC;FMNL2;PALLD;RHOJ;RHOV;TLN1;OBSL1;SIPA1
membrane depolarization during action potential (GO:0086010)	13/39	0.00035787	0.202912	0	0	2.81532	22.3405	CACNA1B;CACNA1D;CACNA1E;NALCN;SLC8A1;TPCN2;CACNA1G;TPCN1;CACNA1I;SCN10A;SCN8A;SCN2A;SCN1A
regulation of telomere maintenance (GO:0032204)	10/26	0.000467456	0.238543	0	0	3.24844	24.9097	UPF1;SMG1;USP7;PPP1R10;MYC;DHX36;HNRNPD;SIRT6;TERF2;SMG5
smooth muscle contraction (GO:0006939)	7/14	0.000519955	0.241212	0	0	4.22297	31.9331	SMTN;HMCN2;MYH11;PIK3C2A;ADRA1A;SLC8A1;TPCN2
clathrin coat assembly (GO:0048268)	7/14	0.000519955	0.221111	0	0	4.22297	31.9331	HIP1;FCHO1;FCHO2;AP2S1;PIK3C2A;EPS15;PICALM
regulation of intracellular signal transduction (GO:1902531)	73/423	0.000586065	0.230053	0	0	1.45757	10.8474	ARHGAP9;RPL5;FAM13B;RASGRF2;EHMT1;ABRA;SYDE2;PREX1;FLCN;ARHGAP40;PPP1R13L;CHEK1;CAPN3;PIP4K2C;VAV3;SUPT16H;ARHGEF17;ARAP3;OCRL;VRK2;GMIP;RHOC;PRKAB1;VAV2;ARHGAP10;ARHGEF9;RHOJ;ARHGEF3;ARHGEF1;RHOV;ARHGEF2;L3MBTL1;HDAC2;PRKAA2;SGMS1;NOP2;AKAP5;AKAP4;RPF2;RHOBTB1;RELA;FGD2;ARHGAP12;FGD3;PKHD1;ABR;FGD4;NLRP6;RBBP8;NLRP2;PAK6;RICTOR;GPAT3;SRGAP3;SRGAP2;GBP1;GDF11;BRPF1;GDF15;TAF11;GDF3;HIPK2;BMP5;NLR…
positive regulation of telomerase activity (GO:0051973)	12/36	0.000599259	0.21843	0	0	2.81532	20.8891	CCT2;HSP90AA1;HSP90AB1;DKC1;MYC;NEK7;HNRNPA2B1;HNRNPD;NEK2;GRHL2;MAPK15;CCT4
neuron migration (GO:0001764)	13/41	0.000618629	0.210458	0	0	2.67798	19.7849	NTRK2;CDKL5;AUTS2;SEMA3A;NAV1;ELP3;SPOCK1;RAPGEF2;NRCAM;DISC1;KIAA0319;MARK1;ADGRL3
regulation of GTPase activity (GO:0043087)	38/189	0.000717163	0.22873	0	0	1.69813	12.2948	DOCK9;DOCK8;ASAP3;SNX13;F11R;CX3CL1;FGD2;SYDE2;FGD3;ABR;FGD4;SIPA1L1;ERBB2;SH3BP4;EVI5L;SRGAP2;BVES;PLXNA4;PLXNA3;PROM2;EPHA5;VAV3;ARFGEF1;BCAS3;NTRK2;CDKL5;CCL20;OCRL;GMIP;PTK2;VAV2;DNMBP;TBC1D7;PLXNB2;RAPGEF2;AGRN;RAB3GAP1;PICALM
regulation of TOR signaling (GO:0032006)	18/68	0.000725587	0.217804	0	0	2.23569	16.1608	DYRK3;PRKAA2;NPRL2;TSC1;UBR2;WDR24;PKHD1;PREX1;FLCN;PIK3CA;DGKQ;RRAGD;TBC1D7;TNFAIP8L1;SH3BP4;RICTOR;GPAT3;DEPDC5
epithelial cell-cell adhesion (GO:0090136)	6/11	0.000744109	0.210955	0	0	4.60688	33.1848	CAMSAP3;JUP;ITGB5;BVES;THBS4;VCL
regulation of cell cycle process (GO:0010564)	22/91	0.000769335	0.206627	0	0	2.04188	14.6402	L3MBTL1;AHCTF1;TIPIN;DAPK3;PIK3R4;KLHL21;KLHL13;MKI67;NEUROD1;FLCN;ZFYVE26;PRC1;AKT2;CDC16;NEK2;BIRC6;E4F1;FSD1;CDK13;OBSL1;MAD1L1;RAB11FIP4
regulation of DNA metabolic process (GO:0051052)	14/47	0.000782586	0.199677	0	0	2.51581	17.9954	UPF1;SMG1;ESCO1;ZBTB38;ESCO2;SMC3;TERF2;GRHL2;SMG5;CDK9;MYC;USP1;HNRNPD;RBBP6
cellular monovalent inorganic anion homeostasis (GO:0030320)	5/8	0.000952096	0.231359	0	0	5.27872	36.7232	SLC34A3;SLC34A2;SLC12A5;ENPP1;XPR1
regulation of small GTPase mediated signal transduction (GO:0051056)	30/141	0.000972502	0.225576	0	0	1.79701	12.4634	ARHGAP9;FAM13B;RASGRF2;RHOBTB1;ARHGAP12;FGD2;SYDE2;FGD3;PREX1;ABR;FGD4;ARHGAP40;SRGAP3;SRGAP2;VAV3;ARHGEF17;ARAP3;OCRL;GMIP;RHOC;VAV2;ARHGAP10;ARHGEF9;ARHGAP30;DLC1;RHOJ;ARHGEF3;ARHGEF1;RHOV;ARHGEF2
positive regulation of transcription, DNA-templated (GO:0045893)	166/1121	0.00120581	0.267532	0	0	1.25069	8.40542	RB1;RORC;PRDM2;YEATS4;GPATCH3;AHR;NR3C1;IKZF3;ABRA;ELK4;RPS6KA4;CDH1;MYC;CHEK1;CAPN3;KAT7;PIM2;CCNL2;CDK5RAP2;LMO1;SUPT16H;SMARCC2;MAP2K2;ZBTB38;MITF;THOC5;PRPF6;GPRIN1;ZNF318;ZNF711;MAML3;LMX1B;ZFPM2;AKNA;AIRE;TXK;RTF1;NPAS1;GLIS1;BCL2L12;NEUROD1;MED30;DEAF1;NUP85;MYO6;DHX36;PRDM16;ZNF304;TP53BP1;PPARGC1A;ZNF268;PPARGC1B;XRCC6;AFAP1L2;BRPF1;JUP;AUTS2;FZD5;IL31RA;PBX2;NFATC2;NR2F2;NR1D1;ESR1;NFKB…
cilium movement (GO:0003341)	14/50	0.00152737	0.324757	0	0	2.36486	15.3343	CCDC39;DNAH11;DNAH17;CCDC114;DNAH9;WDR78;WDR66;CFAP100;MAATS1;TEKT1;TEKT3;CFAP53;DNAI1;CCDC183
long-term synaptic potentiation (GO:0060291)	8/21	0.0018664	0.38097	0	0	3.2175	20.218	SLC8A3;ARC;GRIN2A;RGS14;PTK2B;GRIN2C;PRKCZ;SHANK2
positive regulation of synaptic transmission (GO:0050806)	17/68	0.00198931	0.39044	0	0	2.11149	13.1334	RGS14;FMR1;GRIK2;GRIN2C;ADRA1A;PRKCZ;SHISA7;RIMS2;SLC8A3;STX1B;ARC;GRIN2A;DLG4;GPRIN1;PTK2B;DRD1;SHANK2
CENP-A containing nucleosome assembly (GO:0034080)	10/31	0.00224044	0.423443	0	0	2.7245	16.6224	CENPW;NASP;MIS18BP1;CENPI;CENPK;HJURP;CENPN;KNL1;CENPP;CENPC
CENP-A containing chromatin organization (GO:0061641)	10/31	0.00224044	0.40832	0	0	2.7245	16.6224	CENPW;NASP;MIS18BP1;CENPI;CENPK;HJURP;CENPN;KNL1;CENPP;CENPC
ribosomal large subunit assembly (GO:0000027)	10/31	0.00224044	0.39424	0	0	2.7245	16.6224	RPL5;DHX30;MRPL20;BOP1;FASTKD2;RPL12;NOP2;RPL10L;PPAN;RPF2
phosphorylation of RNA polymerase II C-terminal domain (GO:0070816)	4/6	0.00241222	0.410318	0	0	5.63063	33.937	CDK9;GTF2H1;CDK12;CDK13
negative regulation of calcium ion-dependent exocytosis (GO:0045955)	4/6	0.00241222	0.397082	0	0	5.63063	33.937	SYT4;REST;FMR1;ADRA2A
regulation of cortisol biosynthetic process (GO:2000064)	4/6	0.00241222	0.384673	0	0	5.63063	33.937	BMP2;REST;DGKQ;BMP5
regulation of hydrolase activity (GO:0051336)	19/81	0.00247763	0.383132	0	0	1.98115	11.8878	EPHA5;VAV3;NTRK2;OCRL;PTK2;SERPINA5;VAV2;FGD2;SYDE2;FGD3;FGD4;CFAP100;SIPA1L1;PLXNB2;BVES;PLXNA4;RAB3GAP1;PLXNA3;PROM2
protein O-linked glycosylation via serine (GO:0018242)	8/22	0.00263156	0.394965	0	0	3.07125	18.2438	GALNT6;GALNT14;POGLUT1;GALNT3;GALNT2;GALNT1;GALNTL5;GALNT10
regulation of actin cytoskeleton organization (GO:0032956)	18/76	0.00284053	0.414149	0	0	2.00036	11.7296	EPHA5;PDGFRA;DAPK3;TSC1;GRHL3;F11R;RHOC;BAIAP2;CORO1A;RHOBTB1;MTOR;EPS8;ARHGAP40;DLC1;RHOJ;PTK2B;RICTOR;RHOV
centromere complex assembly (GO:0034508)	11/37	0.00284463	0.403226	0	0	2.51096	14.72	CENPW;NASP;MIS18BP1;CENPI;POGZ;CENPK;HJURP;CENPN;KNL1;CENPP;CENPC
glutamate receptor signaling pathway (GO:0007215)	11/37	0.00284463	0.392328	0	0	2.51096	14.72	TRPM1;GRIN2A;DAGLA;FMR1;GPRIN1;GRIK3;PTK2B;GRIK2;GRIN2C;PLCB1;GRM1
muscle contraction (GO:0006936)	28/138	0.00293525	0.394173	0	0	1.71367	9.99235	MYOM1;OXTR;ITGB5;PXN;ADRA1A;SLC8A1;MYOM2;HMCN2;TNNI1;MYH11;DMD;TPM3;TMOD3;TPM1;MYOF;PGAM2;SORBS3;TPCN2;SMTN;MYH2;MYH3;ASPH;HRC;TLN1;UTRN;OBSL1;VCL;SNTB1
peptidyl-serine modification (GO:0018209)	33/171	0.00309128	0.404482	0	0	1.62992	9.41958	GALNT14;SMG1;POGLUT1;MAST1;PRKCZ;GALNT10;MYLK4;CAMKK2;IKBKB;PHKG1;AKT2;TLK2;RICTOR;CAMK2G;PSKH1;PRKCG;GALNT6;MORC3;GALNT3;GALNT2;GALNT1;DAPK3;DCLK2;VRK2;MTOR;HIPK2;LATS2;SBK1;DGKQ;CAMK4;GALNTL5;SGK3;CSNK1A1L
regulation of telomerase activity (GO:0051972)	12/43	0.00334361	0.426561	0	0	2.35701	13.4366	CCT2;HSP90AA1;HSP90AB1;PARP4;DKC1;MYC;PINX1;NEK7;NEK2;GRHL2;MAPK15;CCT4
cell morphogenesis (GO:0000902)	15/60	0.00356934	0.444253	0	0	2.11149	11.899	CYFIP1;TENM4;SHROOM3;CDH9;SSH1;SCFD1;CDH1;CDH10;CDH22;CDH24;ADAM8;ARHGEF2;CDH26;CDH18;FRYL
regulation of transcription elongation from RNA polymerase II promoter (GO:0034243)	8/23	0.00362121	0.439978	0	0	2.93772	16.5128	CDK9;SUPT16H;AXIN1;PAF1;NELFB;RTF1;ZMYND11;SUPT6H
transcription elongation from RNA polymerase II promoter (GO:0006368)	21/96	0.00372677	0.442272	0	0	1.84755	10.3319	SUPT16H;ADRM1;TAF11;MLLT1;GTF2H1;ELP3;ELOA3;RTF1;SUPT6H;GTF2E2;CDK9;POLR2B;POLR2C;TCEA1;PAF1;NELFB;NELFCD;NELFA;CDK12;CDK13;TAF3
regulation of cytoskeleton organization (GO:0051493)	21/96	0.00372677	0.43222	0	0	1.84755	10.3319	EPHA5;TRAF3IP1;TSC1;GRHL3;RHOC;BAIAP2;CORO1A;SORBS3;RHOBTB1;MTOR;PTK2;CAMSAP3;CYLD;DIAPH1;ARHGAP40;DLC1;RHOJ;RICTOR;RHOV;PHLDB2;CLASP1
substrate adhesion-dependent cell spreading (GO:0034446)	10/33	0.00374885	0.425119	0	0	2.55938	14.2975	LAMA5;ITGA4;ITGA8;RADIL;SRGAP2;ANTXR1;BVES;SRCIN1;FERMT2;FERMT3
chromatin remodeling at centromere (GO:0031055)	10/33	0.00374885	0.415878	0	0	2.55938	14.2975	CENPW;NASP;MIS18BP1;CENPI;CENPK;HJURP;CENPN;KNL1;CENPP;CENPC
DNA-templated transcription, elongation (GO:0006354)	23/109	0.00400124	0.434432	0	0	1.78217	9.83964	SUPT16H;ADRM1;TAF11;ELOA3;MLLT1;GTF2H1;ELP3;RTF1;SUPT6H;GTF2E2;CDK9;TAF1D;POLR2B;POLR2C;UBTF;PAF1;TCEA1;NELFB;CDK12;NELFA;NELFCD;CDK13;TAF3
action potential (GO:0001508)	14/55	0.00402419	0.427821	0	0	2.14988	11.8575	KCNA1;CACNA1B;CACNA1D;NALCN;CACNA1E;TPCN2;CACNA1G;TPCN1;CACNA1I;SCN10A;SCN8A;DMD;SCN2A;SCN1A
RNA processing (GO:0006396)	36/194	0.00407667	0.424556	0	0	1.56729	8.62397	TSEN34;SF3B3;NUFIP1;DDX47;DQX1;CSTF3;WDR62;TSEN2;CCAR2;EFTUD2;DHX30;SYNCRIP;NWD1;DHX36;PPARGC1A;SRSF11;RBM5;ZRSR2;SRRM4;SF3A2;RBPMS;TDRD9;SRRM1;DDX19A;HNRNPK;PRPF6;HNRNPUL1;DKC1;HNRNPA2B1;HNRNPD;MPHOSPH10;RP9;CDK12;HNRNPC;AURKAIP1;SRSF7
membrane depolarization (GO:0051899)	12/44	0.00411085	0.419553	0	0	2.30344	12.6554	CACNA1I;SCN10A;SCN8A;CACNA1B;CACNA1D;SCN2A;CACNA1E;NALCN;TPCN2;CACNA1G;SCN1A;TPCN1
ciliary basal body-plasma membrane docking (GO:0097711)	21/97	0.00423748	0.423998	0	0	1.8285	9.99055	PLK4;YWHAE;HSP90AA1;TUBB;SSNA1;SCLT1;HAUS6;HAUS5;CENPJ;CEP250;NEK2;NPHP4;MARK4;MAPRE1;CEP76;CC2D2A;NINL;CLASP1;CDK5RAP2;CEP78;SDCCAG8
mitotic cell cycle phase transition (GO:0044772)	40/222	0.00438755	0.430571	0	0	1.52179	8.26178	RB1;YWHAE;PRIM2;SSNA1;KDM8;CUL2;EPS8;CCNB2;RANBP3L;CCNB1;CCND1;ORC1;MYC;CEP250;NEK2;PIM2;CEP76;NINL;CLASP1;CDK5RAP2;CEP78;PLK4;HSP90AA1;TUBB;HAUS6;HAUS5;CDC25B;CUL4A;LATS2;NASP;CENPJ;POLE2;TACC3;MCM4;PLCB1;MAPRE1;CDK14;NES;ANAPC1;SDCCAG8
regulation of cell cycle G2/M phase transition (GO:1902749)	19/85	0.00439259	0.422931	0	0	1.88792	10.2473	YWHAE;PLK4;HSP90AA1;H2AFY;TUBB;SSNA1;HAUS6;HAUS5;CENPJ;NEK10;CEP250;NEK2;MAPRE1;NINL;CEP76;CLASP1;CDK5RAP2;SDCCAG8;CEP78
positive regulation of excitatory postsynaptic potential (GO:2000463)	7/19	0.00446971	0.422387	0	0	3.11166	16.8354	RIMS2;STX1B;DLG4;GPRIN1;PTK2B;PRKCZ;SHANK2
regulation of neuron migration (GO:2001222)	7/19	0.00446971	0.414707	0	0	3.11166	16.8354	SHTN1;SEMA6A;SEMA3A;RAPGEF2;PLXNB2;ARHGEF2;SRGAP2
calcium ion transport into cytosol (GO:0060402)	7/19	0.00446971	0.407302	0	0	3.11166	16.8354	TRPM1;GRIN2A;GPRIN1;GRIN2C;JPH1;ADRA1A;SLC8A1
RNA methylation (GO:0001510)	13/50	0.00450965	0.403732	0	0	2.19595	11.8615	TRMT10A;TRMT10C;NSUN4;NSUN5;NOP2;BCDIN3D;MRM1;ALKBH8;METTL14;TGS1;TRMT13;TRMT44;CMTR1
transcription from RNA polymerase II promoter (GO:0006366)	77/486	0.00464517	0.408695	0	0	1.33814	7.18841	TCERG1;THRB;RORC;ZC3H8;AKR1B1;YBX2;AHR;TTF2;NR3C1;BACH2;MED17;CCND1;SALL3;TRPS1;NELFB;NELFCD;NELFA;PKNOX1;ZNF202;GTF2I;SUPT16H;THOC5;MED26;SRRM1;KAT2A;NCOR1;IRF3;MAML3;SRSF6;SRSF7;NOTCH3;NFAT5;CBFB;RNMT;NR1I3;CSTF3;ZBTB1;DTX1;MLLT1;RTF1;SUPT6H;GTF2E2;GLIS1;RELA;CCNB1;MED30;POLR2B;POLR2C;HIVEP2;PPARGC1A;SRSF11;TCFL5;CPSF7;ADRM1;TAF11;NFATC2;NR1H3;GTF2H1;ELP3;ELOA3;NR1D1;RPRD2;NR0B2;ESR1;NFKB1;NFAT…
transcription, DNA-templated (GO:0006351)	59/357	0.00499413	0.43195	0	0	1.39583	7.39718	TCERG1;THRB;AKR1B1;YBX2;AHR;TTF2;NR3C1;BACH2;SALL3;TRPS1;UBTF;NELFB;NELFCD;NELFA;PKNOX1;ZNF202;LZTS1;GTF2I;NCOA1;SUPT16H;BAZ1A;POLRMT;TOPORS;KAT2A;NCOR1;IRF3;GTF3C2;NFAT5;SMARCD3;CBFB;RNMT;DTX1;MLLT1;RTF1;SUPT6H;GTF2E2;GLIS1;POLR2B;POLR2C;HIVEP2;TCFL5;TAF11;NFATC2;GTF2H1;ELOA3;ESR1;NFKB1;NFATC4;CDK9;XAB2;POLR3A;KLF5;DRG1;PAF1;TCEA1;POLR3G;CEBPZ;TAF3;NFE2L1
positive regulation of mRNA binding (GO:1902416)	4/7	0.00510082	0.433825	0	0	4.82625	25.4747	CDK9;FMR1;LARP6;EIF4G1
negative regulation of epidermal cell differentiation (GO:0045605)	4/7	0.00510082	0.426713	0	0	4.82625	25.4747	GDF3;SRSF6;GRHL2;DLL1
cellular phosphate ion homeostasis (GO:0030643)	4/7	0.00510082	0.419831	0	0	4.82625	25.4747	SLC34A3;SLC34A2;ENPP1;XPR1
cellular divalent inorganic anion homeostasis (GO:0072501)	4/7	0.00510082	0.413167	0	0	4.82625	25.4747	SLC34A3;SLC34A2;ENPP1;XPR1
negative regulation of production of miRNAs involved in gene silencing by miRNA (GO:1903799)	4/7	0.00510082	0.406711	0	0	4.82625	25.4747	NCOR2;NCOR1;BCDIN3D;ESR1
cellular trivalent inorganic anion homeostasis (GO:0072502)	4/7	0.00510082	0.400454	0	0	4.82625	25.4747	SLC34A3;SLC34A2;ENPP1;XPR1
regulation of G2/M transition of mitotic cell cycle (GO:0010389)	29/150	0.00516834	0.399607	0	0	1.63288	8.59746	YWHAE;PSMD11;SSNA1;PINX1;FHL1;PSMA8;PSMD6;CCNB1;CCND1;PSMD5;PSMD2;CEP250;NEK2;CEP76;NINL;CLASP1;CDK5RAP2;CEP78;PLK4;HSP90AA1;TUBB;HAUS6;HAUS5;PSMA6;PSMC6;CENPJ;PSME4;MAPRE1;SDCCAG8
ribonucleoprotein complex assembly (GO:0022618)	30/157	0.00536931	0.408949	0	0	1.61388	8.43581	RPL5;DDX3X;HSP90AB1;YTHDC1;DDX1;RPL12;RPL10L;NOP2;PPAN;RPF2;MRPL20;TGS1;RPS10;SRSF10;RBM5;ABT1;ZRSR2;HSP90AA1;SF3A2;MRPS7;CRNKL1;TICRR;BOP1;XAB2;SHQ1;PRPF6;EIF2S3;GEMIN5;SRSF6;RPS23
neurogenesis (GO:0022008)	13/51	0.00540946	0.405948	0	0	2.15289	11.2372	DAGLA;SIX1;WDR62;BTBD6;KIF17;CIT;NEUROD1;METTL14;CDH1;SALL3;SPOCK1;DCHS1;CDK5RAP2
positive regulation of protein localization to chromosome, telomeric region (GO:1904816)	5/11	0.00577928	0.427415	0	0	3.83907	19.7845	CCT2;GNL3L;DKC1;CCT7;CCT4
regulation of cell migration (GO:0030334)	53/317	0.00593934	0.432978	0	0	1.4121	7.23864	ZMYND8;PIK3CD;PTPRK;CX3CL1;IGF1R;FLCN;AKT2;DAG1;HMCN2;ARID2;PDGFRA;SUN2;ANXA1;TPM1;MAGI2;ADAM10;ARAP3;RHOC;SRCIN1;GTPBP4;ADRA2A;NAV3;SGK3;MAPRE1;VCL;SEMA3A;SEMA3G;RHOBTB1;CORO1C;ERBB4;PDGFD;PTK2B;ZNF304;SRGAP3;DRD1;SRGAP2;ZNF268;PLXNA4;PLXNA3;ARHGEF39;ELP3;SULF1;PTK2;VIL1;CAMSAP3;BMP2;DLC1;PLXNB2;SPRY2;EPPK1;AMOTL2;TRIM32;FERMT3
cellular protein complex assembly (GO:0043623)	28/145	0.00602633	0.433132	0	0	1.63094	8.33675	AHCTF1;NUP107;PSMD11;AARS2;HIP1;HSP90AB1;PXN;PIK3C2A;CENPC;TESPA1;FCHO1;POGZ;FCHO2;AP2S1;EPS15;NDC1;FGB;CCDC39;CCT2;HSP90AA1;CENPW;ANGPT1;DNAAF2;ADRM1;TMEM250;SPAG1;CHMP4A;PICALM
regulation of chromosome organization (GO:0033044)	8/25	0.0064377	0.456272	0	0	2.7027	13.6367	RB1;UPF1;SMG1;MYC;HNRNPD;MKI67;TERF2;SMG5
membrane protein intracellular domain proteolysis (GO:0031293)	8/25	0.0064377	0.450022	0	0	2.7027	13.6367	JAG2;NOTCH3;MBTPS1;SPPL2B;ADAM10;DLL1;RELA;NFKB1
gene expression (GO:0010467)	66/412	0.00647993	0.446852	0	0	1.35299	6.81779	RPL5;HBS1L;SMG1;MRPS15;NUP107;THRB;DQX1;RPLP0;RPL10L;AKR1B1;MRPL37;NR3C1;MRPL35;SMG5;RPL7A;SYNCRIP;RPL18A;LZTS1;RPS10;RBM5;NUP214;NDC1;NCOA1;UPF1;NUP210;RPS3A;BAZ1A;THOC5;MRPS7;TOPORS;MRPS5;SRRM1;DDX19A;HNRNPUL1;DKC1;SRSF6;SRSF7;GTF3C2;NUFIP1;SMARCD3;RPL12;MRPS33;IGHMBP2;DTX1;DHX30;NUP85;POLR2B;POLR2C;DHX36;RPL14;RPL15;SRSF10;SRSF11;RPL19;RBPMS;TDRD9;ESR1;XAB2;HNRNPK;POLR3A;HNRNPA2B1;HNRNPD;DRG1;…
regulation of microtubule polymerization (GO:0031113)	10/36	0.00740032	0.503518	0	0	2.3461	11.5105	CAMSAP3;NAV3;FES;ANKRD53;MAPRE1;MET;CAMSAP1;CLASP1;EML2;CDK5RAP2
regulation of energy homeostasis (GO:2000505)	6/16	0.00763675	0.512767	0	0	3.16723	15.4396	FLCN;MLXIPL;PRKAA2;DLL1;PPARGC1A;EIF4G1
negative regulation of response to stimulus (GO:0048585)	25/128	0.00786657	0.521339	0	0	1.6496	7.99253	ALK;HHIP;FLT4;IGF1R;NLRP6;ERBB4;ERBB2;NLRP2;UBASH3A;EPHA5;PDGFRA;NTRK2;EPHA7;EPHA6;EPHA8;ESR1;TERF2;ADRA2A;NCOR2;NLRP14;RBL1;NCOR1;NLRP11;NLRP10;MET
regulation of actin cytoskeleton reorganization (GO:2000249)	9/31	0.00797403	0.521686	0	0	2.45205	11.8472	PDGFRA;BCAS3;HCK;FES;DAPK3;PTK2B;HCLS1;F11R;BAIAP2
extracellular matrix organization (GO:0030198)	40/230	0.00807067	0.521324	0	0	1.46886	7.0792	COL18A1;LAMA5;ITGB5;LAMA4;COL12A1;COL11A2;ITGA2B;LAMA3;TNC;F11R;ITGAL;ACAN;CDH1;SPOCK2;SH3PXD2B;DAG1;HAS3;ITGAX;TNR;CAPN1;ADAMTS9;FGB;EXOC8;ITGA4;MMP1;ADAM10;MMP12;ADAM19;COL2A1;COL4A2;COL4A1;COL4A4;ADAM12;COL4A3;COL5A2;ITGA8;ITGA7;COL9A3;ADAM8;AGRN
protein O-linked glycosylation via threonine (GO:0018243)	7/21	0.00834123	0.532066	0	0	2.81532	13.4756	GALNT6;GALNT14;GALNT3;GALNT2;GALNT1;GALNTL5;GALNT10
regulation of nuclear division (GO:0051783)	7/21	0.00834123	0.525498	0	0	2.81532	13.4756	L3MBTL1;DAPK3;CDC16;NEK2;MKI67;CDK13;OBSL1
RNA-dependent DNA biosynthetic process (GO:0006278)	7/21	0.00834123	0.519089	0	0	2.81532	13.4756	HSP90AA1;HSP90AB1;RFC1;DKC1;PINX1;PPIA;SMG5
negative regulation of macroautophagy (GO:0016242)	7/21	0.00834123	0.512835	0	0	2.81532	13.4756	SCFD1;PIK3CA;TSC1;QSOX1;CHMP4A;LZTS1;MTOR
positive regulation of neuron migration (GO:2001224)	5/12	0.00895067	0.543753	0	0	3.51914	16.5964	SHTN1;SEMA6A;SEMA3A;RAPGEF2;ARHGEF2
histone exchange (GO:0043486)	10/37	0.00908762	0.545578	0	0	2.28269	10.7306	CENPW;NASP;MIS18BP1;CENPI;CENPK;HJURP;CENPN;KNL1;CENPP;CENPC
cell junction assembly (GO:0034329)	14/60	0.0091264	0.541535	0	0	1.97072	9.25566	CDH9;GRHL2;TJP1;FLCN;CDH1;CDH10;CDH22;DSG1;CDH24;CDH26;TLN1;CDH18;VCL;FERMT2
phosphatidylinositol-3-phosphate biosynthetic process (GO:0036092)	4/8	0.00924957	0.542535	0	0	4.22297	19.7769	PIK3CA;PIK3CD;PIK3C2A;PIK3C2B
tRNA aminoacylation for mitochondrial protein translation (GO:0070127)	4/8	0.00924957	0.53637	0	0	4.22297	19.7769	AARS2;POLG2;GARS;TARS2
nervous system development (GO:0007399)	71/456	0.00950793	0.545157	0	0	1.31505	6.12238	SEMA5A;CHRM2;CHRM3;ANKLE2;DAGLA;MYT1L;GDA;FMR1;VLDLR;HAPLN3;KIF17;CDH1;SALL3;DPYSL2;NRCAM;CDK5RAP2;SRRM4;SEMA6A;PCDHGA5;APAF1;PCDHGA2;NAV1;NAV2;BTD;CYP26C1;NAV3;SCN8A;GFRAL;ZNF358;SHANK2;HDAC4;PRPS1;INTU;SHOX2;ADAM22;NRXN2;WDR62;NPAS1;PCDH17;NEUROD1;ACAN;ERBB4;SPOCK2;ADAM23;SPOCK1;DRD1;MARK4;CAMK2G;GDF11;MBD5;FZD5;PSPN;PCDHGC5;LSAMP;CABLES1;ELP3;BTBD6;GRHL2;FGF17;PCDHGA11;NELL1;RNF103;TAOK3;DLG3;…
cell morphogenesis involved in differentiation (GO:0000904)	13/55	0.0105317	0.597149	0	0	1.99631	9.08995	RB1;LAMA5;ITGA4;PROX2;ANTXR1;SRCIN1;GRHL2;ITGA8;RADIL;SRGAP2;BVES;FERMT2;FERMT3
generation of neurons (GO:0048699)	25/131	0.0105436	0.591252	0	0	1.61182	7.33739	RB1;MYT1L;SEMA3A;SIX1;DLL1;WNT6;CDH1;SPOCK1;NRCAM;DISC1;KIAA0319;MARK1;NTRK2;CDKL5;AUTS2;FZD5;WNT7B;DCLK2;NAV1;PROX2;ELP3;CIT;RAPGEF2;LMX1B;ADGRL3
positive regulation of interferon-beta production (GO:0032728)	8/27	0.0106593	0.591241	0	0	2.5025	11.3647	DDX3X;POLR3A;IRF3;POLR3C;POLR3D;POLR3G;TLR8;TLR4
positive regulation of transferase activity (GO:0051347)	26/138	0.010888	0.597436	0	0	1.59127	7.19266	ALK;HSP90AB1;DCUN1D3;FLT4;IGF1R;ERBB4;MYC;ERBB2;NEK2;CCT4;EPHA5;PDGFRA;CCT2;NTRK2;EPHA7;HSP90AA1;EPHA6;EPHA8;NEK7;AXIN1;GRHL2;MAPK15;TOPORS;CD4;DKC1;MET
regulation of interferon-gamma-mediated signaling pathway (GO:0060334)	7/22	0.0110058	0.597472	0	0	2.68735	12.1182	HSP90AB1;STAT1;TXK;NR1H3;JAK2;IRGM;JAK1
cell-cell junction assembly (GO:0007043)	17/80	0.0114152	0.613176	0	0	1.79476	8.02764	JUP;F11R;RHOC;CDH9;GRHL2;TJP1;FLCN;CDH1;CDH10;CDH22;DSG1;CDH24;STRN;CDH26;TLN1;CDH18;VCL
peptidyl-serine phosphorylation (GO:0018105)	27/146	0.0122212	0.649633	0	0	1.56192	6.87961	SMG1;PRKAA2;MAST1;PRKCZ;MYLK4;CAMKK2;IKBKB;PHKG1;AKT2;TLK2;RICTOR;CAMK2G;PSKH1;PRKCG;MORC3;MAP2K2;DAPK3;DCLK2;VRK2;MTOR;HIPK2;LATS2;SBK1;DGKQ;CAMK4;SGK3;CSNK1A1L
positive regulation of telomere maintenance (GO:0032206)	9/33	0.012279	0.645976	0	0	2.30344	10.1348	SLX4;PPP1R10;DHX36;NEK7;HNRNPA2B1;HNRNPD;NEK2;SIRT6;MAPK15
calcium ion transmembrane transport (GO:0070588)	18/87	0.0123952	0.645434	0	0	1.74744	7.67203	ANO6;CACNA1D;ATP2C2;TRPV1;GRIN2C;NALCN;RYR3;SLC8A1;CACNA1G;TMCO1;TRPM1;SLC8A3;GRIN2A;TRPV6;GPRIN1;PMPCB;TRPM5;TRPM3
cellular response to DNA damage stimulus (GO:0006974)	53/330	0.012919	0.665918	0	0	1.35647	5.89936	SMARCAL1;FEN1;SMG1;TRRAP;PHF1;FMR1;SMC5;ALKBH8;CASP9;CCND1;MYC;CHCHD6;CHEK1;MACROD1;TLK2;POLI;VAV3;UPF1;PARP4;ZBTB38;TOPORS;DDB2;MSH2;POLG2;IRF3;FANCD2;PSME4;NUPR2;UBA6;BOD1L1;ZBTB1;IGHMBP2;SLX4;POLD1;RBBP8;RAD54L;RBBP6;TP53BP1;APBB1;SLF1;NFATC2;GTF2H1;MTOR;FBXO31;TICRR;CUL4A;RAD52;TAOK3;BCL6;POLE2;UBA1;MNDA;RAD18
RNA splicing (GO:0008380)	21/107	0.0132962	0.678506	0	0	1.65762	7.16136	ZRSR2;SF3B3;SF3A2;DDX47;WDR62;CCAR2;SRRM1;EFTUD2;SYNCRIP;DDX19A;NWD1;PRPF6;RNF113B;MPHOSPH10;RP9;CDK12;HNRNPC;SRSF7;PPARGC1A;SRSF10;SRSF11
regulation of cilium assembly (GO:1902017)	8/28	0.0134075	0.677412	0	0	2.41313	10.4053	TCHP;CYLD;IFT88;CROCC;CEP120;TBC1D7;EVI5L;TAPT1
G2/M transition of mitotic cell cycle (GO:0000086)	24/127	0.0135298	0.676889	0	0	1.59608	6.86773	PLK4;YWHAE;HSP90AA1;TUBB;SSNA1;KDM8;HAUS6;HAUS5;CDC25B;CCNB2;CCNB1;CENPJ;CEP250;NEK2;PLCB1;MAPRE1;CEP76;CDK14;NES;NINL;CLASP1;CDK5RAP2;CEP78;SDCCAG8
regulation of dendrite morphogenesis (GO:0048814)	11/45	0.0139292	0.690101	0	0	2.06456	8.82348	CDKL3;ARC;SIPA1L1;CDKL5;FMR1;HECW2;SARM1;NEDD4L;RAPGEF2;SRCIN1;OBSL1
cellular macromolecule biosynthetic process (GO:0034645)	58/368	0.0140206	0.687951	0	0	1.33115	5.68034	RPL5;HBS1L;MRPS15;FEN1;THRB;RPLP0;RPL10L;AKR1B1;MRPL37;NR3C1;MRPL35;EFTUD2;RPL7A;RPL18A;CHEK1;KAT7;RPS10;LZTS1;NCOA1;UPF1;TIPIN;RPS3A;BAZ1A;GTPBP2;MRPS7;TOPORS;MRPS5;EEF1G;POLG2;EEF1D;MCM4;GTF3C2;SMARCD3;RPL12;MRPS33;IGHMBP2;DTX1;TYMS;ORC1;POLR2B;POLD1;POLR2C;RPL14;RBBP8;RPL15;RPL19;EEF2;ESR1;TICRR;EXT2;XAB2;POLR3A;NASP;A4GNT;POLE2;DRG1;RPS23;EIF4G1
regulation of actin filament-based process (GO:0032970)	14/63	0.0140484	0.682753	0	0	1.87688	8.00534	EPHA5;TSC1;GRHL3;RHOC;BAIAP2;CORO1A;ABRA;RHOBTB1;MTOR;ARHGAP40;DLC1;RHOJ;RICTOR;RHOV
positive regulation of type I interferon production (GO:0032481)	14/63	0.0140484	0.676312	0	0	1.87688	8.00534	XRCC6;DDX3X;STAT1;DDX41;RELA;NFKB1;PQBP1;POLR3A;IRF3;POLR3C;POLR3D;DHX36;POLR3G;TLR4
protein K48-linked deubiquitination (GO:0071108)	7/23	0.0142365	0.678961	0	0	2.57051	10.9297	USP8;USP5;USP20;USP34;OTUD7A;OTUD7B;BAP1
cellular response to interleukin-6 (GO:0071354)	7/23	0.0142365	0.672675	0	0	2.57051	10.9297	STAT1;IL6ST;JAK2;ST18;RELA;NFKB1;JAK1
rRNA methylation (GO:0031167)	7/23	0.0142365	0.666503	0	0	2.57051	10.9297	NSUN4;NSUN5;NOP2;METTL16;MRM1;METTL15;MRM3
neuronal action potential (GO:0019228)	7/23	0.0142365	0.660444	0	0	2.57051	10.9297	CACNA1I;SCN10A;KCNA1;SCN8A;SCN2A;CACNA1G;SCN1A
cell-cell adhesion mediated by cadherin (GO:0044331)	7/23	0.0142365	0.654494	0	0	2.57051	10.9297	CDH1;CDH10;CDH22;CDH24;CDH26;CDH9;CDH18
negative regulation of cell cycle process (GO:0010948)	17/82	0.0145255	0.661819	0	0	1.75099	7.40992	HSP90AB1;RRM2;APAF1;PPP1R10;EHMT1;SMC3;CDK9;MLXIPL;STAG2;CCND1;ZFYVE19;CHEK1;RBBP8;NUPR2;AURKAIP1;YAF2;ZNF268
cell cycle G2/M phase transition (GO:0044839)	24/128	0.0148367	0.670016	0	0	1.58361	6.66805	PLK4;YWHAE;HSP90AA1;TUBB;SSNA1;KDM8;HAUS6;HAUS5;CDC25B;CCNB2;CCNB1;CENPJ;CEP250;NEK2;MAPRE1;PLCB1;CEP76;CDK14;NES;NINL;CLASP1;CDK5RAP2;CEP78;SDCCAG8
oligosaccharide biosynthetic process (GO:0009312)	9/34	0.014987	0.670867	0	0	2.23569	9.39118	GALNT6;GALNT14;FUT8;GALNT3;GALNT2;GALNT1;B3GALT1;GALNTL5;GALNT10
positive regulation of organelle organization (GO:0010638)	9/34	0.014987	0.665033	0	0	2.23569	9.39118	ANXA1;SYNJ1;AKT2;STX18;PPARGC1A;SORBS3;IRGM;PPARGC1B;RAB3GAP1
positive regulation of establishment of protein localization to telomere (GO:1904851)	4/9	0.0151026	0.664386	0	0	3.75375	15.7391	CCT2;DKC1;CCT7;CCT4
cytoskeletal anchoring at plasma membrane (GO:0007016)	4/9	0.0151026	0.658708	0	0	3.75375	15.7391	JUP;DAG1;FLNB;TLN1
regulation of defense response (GO:0031347)	16/76	0.0151101	0.65345	0	0	1.77809	7.45446	ANXA1;OTUD7A;OTUD7B;SAMHD1;RELA;HERC5;NLRP14;HCK;PSMA6;NLRP11;NLRP6;BCL6;NLRP10;NLRP2;NLRP1;JAK2
regulation of kinase activity (GO:0043549)	20/102	0.0155775	0.667998	0	0	1.65607	6.89244	RB1;EPHA5;TSPYL2;ALK;PDGFRA;NTRK2;EPHA7;EPHA6;EPHA8;NPRL2;FLT4;SMG8;IGF1R;CAMKK2;RBL2;CD4;RBL1;ERBB4;ERBB2;MET
positive regulation of neurogenesis (GO:0050769)	15/70	0.0156374	0.664982	0	0	1.80985	7.5255	SEMA6A;SMARCD3;RGS14;SEMA3A;TCF12;ADRA2C;NEUROD1;SHTN1;BMP2;ZEB1;RAPGEF2;NRCAM;ARHGEF2;DISC1;TRIM32
regulation of cell differentiation (GO:0045595)	23/122	0.0158109	0.666802	0	0	1.59227	6.60323	SKOR1;HSP90AB1;CBFB;RORC;AKR1B1;GDF3;NR1D1;SUPT6H;DLL1;PTK2;NEUROD1;CDK9;PURB;BCL6;FES;TRPS1;SPOCK2;SMOC1;DAG1;PHLDB2;ZNF268;CLASP1;TCFL5
DNA replication-independent nucleosome assembly (GO:0006336)	10/40	0.0159309	0.666357	0	0	2.11149	8.74048	CENPW;NASP;MIS18BP1;CENPI;CENPK;HJURP;CENPN;KNL1;CENPP;CENPC
ribosomal large subunit biogenesis (GO:0042273)	14/64	0.0160774	0.667016	0	0	1.84755	7.63101	RPL5;RPL12;RPL10L;NOP2;PPAN;SDAD1;RPF2;WDR55;RPL7A;MRPL20;BOP1;LAS1L;PES1;RPL14
positive regulation of transcription from RNA polymerase II promoter (GO:0045944)	121/849	0.0167447	0.6891	0	0	1.20372	4.92282	RORC;PRDM2;YEATS4;AHR;NR3C1;IKZF3;ABRA;ELK4;RPS6KA4;MYC;KAT7;CCNL2;LMO1;SUPT16H;ZBTB38;MITF;PRPF6;GPRIN1;MAML3;LMX1B;ZFPM2;NOTCH3;AKNA;AIRE;TXK;RTF1;NPAS1;SUPT6H;GLIS1;BCL2L12;NEUROD1;MYO6;DHX36;PRDM16;ZNF304;TP53BP1;PPARGC1A;ZNF268;PPARGC1B;XRCC6;JUP;AUTS2;FZD5;PBX2;NFATC2;NR1D1;ESR1;NFKB1;ST18;BMP5;NFATC4;CDK9;MLXIPL;CDK8;BMP2;HNRNPK;REL;PAF1;SP7;CDK12;CDK13;SIM2;NFE2L1;CSRNP2;DDX3X;THRB;AKR1B1…
nucleic acid-templated transcription (GO:0097659)	16/77	0.0170379	0.695554	0	0	1.755	7.14692	NCOA1;GTF3C2;THRB;SMARCD3;AKR1B1;DTX1;BAZ1A;NR3C1;ESR1;TOPORS;XAB2;POLR3A;POLR2B;POLR2C;DRG1;LZTS1
regulation of mitotic cell cycle phase transition (GO:1901990)	32/185	0.0176832	0.716169	0	0	1.46092	5.89502	YWHAE;PSMD11;SSNA1;PSMA8;PSMD6;CCNB1;PSMD5;PSMD2;CEP250;KNTC1;NEK2;CEP76;NINL;CLASP1;CDK5RAP2;CEP78;PLK4;HSP90AA1;TUBB;HAUS6;HAUS5;PSMA6;PSMC6;HECW2;CENPJ;PSME4;CDC16;ANAPC4;ANAPC5;MAPRE1;ANAPC1;SDCCAG8
regulation of axon extension (GO:0030516)	9/35	0.0181099	0.727676	0	0	2.17181	8.71179	CDKL3;SHTN1;CDKL5;CTTN;SEMA3A;SEMA3G;NRCAM;PLXNA4;PLXNA3
regulation of gastrulation (GO:0010470)	5/14	0.0184881	0.737068	0	0	3.01641	12.0374	POGLUT1;TENM4;DAG1;PHLDB2;CLASP1
interleukin-6-mediated signaling pathway (GO:0070102)	5/14	0.0184881	0.731354	0	0	3.01641	12.0374	STAT1;IL6ST;JAK2;ST18;JAK1
negative regulation of Rho protein signal transduction (GO:0035024)	5/14	0.0184881	0.725728	0	0	3.01641	12.0374	FLCN;DLC1;ARAP3;ADRA1A;MET
sodium ion transport (GO:0006814)	13/59	0.0188092	0.732696	0	0	1.86097	7.3944	SLC34A3;ATP1A4;NEDD4L;ANO6;SLC4A4;NALCN;SLC8A1;SLC8A3;SCN10A;SCN8A;SCN2A;SCN1A;ASIC1
negative regulation of TOR signaling (GO:0032007)	10/41	0.018895	0.730463	0	0	2.05999	8.1758	FLCN;PREX1;PRKAA2;NPRL2;TBC1D7;TNFAIP8L1;SH3BP4;UBR2;TSC1;DEPDC5
MAPK cascade (GO:0000165)	45/279	0.0192624	0.739066	0	0	1.36225	5.38034	YWHAE;SPTBN5;PSMD11;SHC3;RASGRF2;CSF2RB;FGF3;CAMKK2;PSMA8;IKBKB;PSMD6;GRIN2A;SYNGAP1;PSMD5;ERBB4;MYC;PSMD2;ERBB2;JAK2;JAK3;SPTAN1;CAMK2G;SPTBN2;JAK1;MAP4K4;PDGFRA;MAP2K2;PSPN;KSR1;ANGPT1;IL31RA;GRIN2C;PTK2;NFKB1;FGF17;PSMA6;PSMC6;TAOK3;RASA3;DLG4;GPRIN1;PSME4;RAPGEF2;KRAS;MET
cell-matrix adhesion (GO:0007160)	18/91	0.0193164	0.735608	0	0	1.67063	6.59363	FGB;LAMA5;ITGB5;ITGA4;TSC1;PTPRK;ITGAL;THBS3;CTTN;DLC1;ITGA8;ITGA7;STRCP1;HPSE;ADAMTS9;VCL;FERMT2;PPFIA2
regulation of mitotic cell cycle (GO:0007346)	29/166	0.0203753	0.770185	0	0	1.4755	5.74475	RB1;L3MBTL1;GPSM2;MKI67;TTC28;CCNB1;PIM1;ANKRD53;PAK6;NEK2;PIM2;FSD1;ZNF268;MAP4K4;AFAP1L2;MAP2K2;DAPK3;NEK7;ASNS;CDC25B;RBL2;CDK8;CYLD;RBL1;TAOK3;CDC16;TACC3;CDK13;OBSL1
positive regulation of cellular protein metabolic process (GO:0032270)	18/92	0.0214399	0.804471	0	0	1.65247	6.34961	RPL5;HSP90AA1;HDAC2;DDX3X;FMR1;SAMD4A;NR1H3;LARP4B;EEF2;LARP6;MTOR;ASPH;ERBB2;HNRNPD;CAPN3;AURKAIP1;TRIM32;EIF4G1
lipid phosphorylation (GO:0046834)	9/36	0.0216798	0.807532	0	0	2.11149	8.0899	DGKE;SMG1;PIKFYVE;PIK3CA;DGKQ;PIK3CD;PIK3R3;PIK3C2A;PIK3C2B
calcium-dependent cell-cell adhesion via plasma membrane cell adhesion molecules (GO:0016339)	10/42	0.022244	0.822545	0	0	2.01094	7.653	CDH1;CDH10;CDH22;PCDHB16;CDH24;DSG1;DCHS1;CDH26;CDH9;CDH18
polyol metabolic process (GO:0019751)	11/48	0.0223045	0.818848	0	0	1.93553	7.36075	IPPK;ITPKC;PLCB3;SYNJ1;PPIP5K2;PLCG2;OCRL;PLCH2;PLCB1;PLCB2;PLCD1
inositol phosphate metabolic process (GO:0043647)	11/48	0.0223045	0.812999	0	0	1.93553	7.36075	IPPK;ITPKC;PLCB3;SYNJ1;PPIP5K2;PLCG2;OCRL;PLCH2;PLCB1;PLCB2;PLCD1
cilium assembly (GO:0060271)	46/289	0.0224626	0.812955	0	0	1.34434	5.10298	YWHAE;INTU;TRAF3IP1;SSNA1;FNBP1L;KIF17;SPATA6;RPGR;PKHD1;IFT74;ABLIM1;TEKT1;DZIP1L;CEP250;TEKT3;NEK2;NPHP4;E2F4;KIFAP3;DISC1;MARK4;CEP76;CC2D2A;NINL;PIBF1;CLASP1;CDK5RAP2;CEP78;PLK4;ACTR3;CCDC39;HSP90AA1;TUBB;DNAH14;WDR19;SCLT1;IFT80;OCRL;HAUS6;HAUS5;TMEM250;IFT88;CENPJ;ALPK3;MAPRE1;SDCCAG8
receptor clustering (GO:0043113)	7/25	0.0226227	0.812984	0	0	2.36486	8.96	ITGA4;DLG3;DLG4;MAGI2;NRXN2;ITGAL;AGRN
positive regulation of microtubule polymerization or depolymerization (GO:0031112)	7/25	0.0226227	0.807299	0	0	2.36486	8.96	NAV3;FES;ANKRD53;MAPRE1;MET;CLASP1;CDK5RAP2
positive regulation of microtubule polymerization (GO:0031116)	7/25	0.0226227	0.801693	0	0	2.36486	8.96	NAV3;FES;ANKRD53;MAPRE1;MET;CLASP1;CDK5RAP2
regulation of response to stress (GO:0080134)	4/10	0.022844	0.803953	0	0	3.37838	12.7671	DYRK3;H2AFY;MLC1;EIF4G1
regulation of chromatin organization (GO:1902275)	4/10	0.022844	0.798446	0	0	3.37838	12.7671	CDK9;TLK2;TLK1;MKI67
regulation of histone phosphorylation (GO:0033127)	4/10	0.022844	0.793015	0	0	3.37838	12.7671	CDK9;RPS6KA4;H2AFY;FMR1
regulation of establishment of protein localization to telomere (GO:0070203)	4/10	0.022844	0.787657	0	0	3.37838	12.7671	CCT2;DKC1;CCT7;CCT4
actin filament-based transport (GO:0099515)	4/10	0.022844	0.78237	0	0	3.37838	12.7671	SUN2;MLPH;MYO5A;FNBP1L
positive regulation of transcription from RNA polymerase III promoter (GO:0045945)	4/10	0.022844	0.777155	0	0	3.37838	12.7671	ERBB2;AKR1B1;ZC3H8;MTOR
telomere maintenance via telomerase (GO:0007004)	6/20	0.0244398	0.825934	0	0	2.53378	9.40425	HSP90AA1;HSP90AB1;RFC1;DKC1;PINX1;SMG5
small GTPase mediated signal transduction (GO:0007264)	19/100	0.0246115	0.826266	0	0	1.60473	5.94479	RB1;DIRAS3;USP8;SHC3;KSR1;PLD1;RUNDC3A;ADRA2A;CNKSR2;SHTN1;ABR;RASSF1;ARHGAP30;DNMBP;RAPGEF2;ZNF304;KRAS;RALGDS;SAMD3
regulation of developmental growth (GO:0048638)	8/31	0.0247154	0.824331	0	0	2.1796	8.06523	MBD5;LATS2;CTTN;SIX1;NRCAM;EPPK1;PLCB1;DLL1
phosphatidylinositol 3-kinase signaling (GO:0014065)	8/31	0.0247154	0.818978	0	0	2.1796	8.06523	NYAP1;PIK3CA;ERBB2;PIK3CD;NYAP2;PIK3C2A;PIK3C2B;IGF1R
cellular protein modification process (GO:0006464)	139/1002	0.0249175	0.820348	0	0	1.17164	4.32592	ERO1A;CHRM3;TNC;F13A1;HERC5;GOLGA2;RPS6KA4;LIPE;C4A;PSMD6;STS;KIAA1586;PSMD5;AKT2;PSMD2;CHEK1;PIM1;MACROD1;NEK2;PIM2;NEK3;SBF1;SKP2;CDKL2;FBXW4;PRKCG;CDKL3;MORC3;CDKL5;WSB2;DAPK1;DAPK3;COG3;ADAM10;P3H1;VRK2;PRKAB1;FBXW2;CDC25B;PSME4;BTK;ALPK3;PADI4;SIK2;OBSL1;PSMD11;TXK;DCUN1D3;CUL2;WNK4;PIK3R4;DAPP1;KLHL13;EVPL;PRKCZ;NUAK2;MAN2A2;FUT9;IRAK2;SOCS6;MARK4;MARK1;CDK17;PLK4;NEK7;TMEM132A;KLHL21;BTBD6…
mitotic sister chromatid cohesion (GO:0007064)	5/15	0.0250835	0.82052	0	0	2.81532	10.376	RB1;SGO1;CHTF8;CDCA5;POGZ
positive regulation of transcription elongation from RNA polymerase II promoter (GO:0032968)	5/15	0.0250835	0.815294	0	0	2.81532	10.376	CDK9;SUPT16H;PAF1;RTF1;SUPT6H
positive regulation of telomerase RNA localization to Cajal body (GO:1904874)	5/15	0.0250835	0.810133	0	0	2.81532	10.376	CCT2;SHQ1;DKC1;CCT7;CCT4
regulation of centriole replication (GO:0046599)	5/15	0.0250835	0.805038	0	0	2.81532	10.376	PLK4;KAT2A;CENPJ;CEP76;CDK5RAP2
regulation of cell-substrate junction assembly (GO:0090109)	5/15	0.0250835	0.800007	0	0	2.81532	10.376	CAMSAP3;DAPK3;PTK2;CLASP1;CORO1C
regulation of histone H3-K27 methylation (GO:0061085)	3/6	0.0251422	0.796897	0	0	4.22297	15.5541	H2AFY;PHF1;SUPT6H
adenylate cyclase-inhibiting G-protein coupled acetylcholine receptor signaling pathway (GO:0007197)	3/6	0.0251422	0.791978	0	0	4.22297	15.5541	CHRM2;CHRM3;CHRM4
establishment of endothelial intestinal barrier (GO:0090557)	3/6	0.0251422	0.787119	0	0	4.22297	15.5541	TJP1;RAPGEF2;F11R
regulation of mesenchymal stem cell differentiation (GO:2000739)	3/6	0.0251422	0.78232	0	0	4.22297	15.5541	PDGFRA;REST;SOX6
regulation of wound healing, spreading of epidermal cells (GO:1903689)	3/6	0.0251422	0.777578	0	0	4.22297	15.5541	PHLDB2;CLASP1;MTOR
forebrain regionalization (GO:0021871)	3/6	0.0251422	0.772894	0	0	4.22297	15.5541	BMP2;WNT7B;AXIN1
regulation of mitotic spindle checkpoint (GO:1903504)	3/6	0.0251422	0.768266	0	0	4.22297	15.5541	CCNB1;USP44;CDK5RAP2
positive regulation of histone phosphorylation (GO:0033129)	3/6	0.0251422	0.763693	0	0	4.22297	15.5541	CDK9;RPS6KA4;FMR1
regulation of aldosterone biosynthetic process (GO:0032347)	3/6	0.0251422	0.759174	0	0	4.22297	15.5541	BMP2;REST;BMP5
monoubiquitinated protein deubiquitination (GO:0035520)	3/6	0.0251422	0.754708	0	0	4.22297	15.5541	USP7;USP1;BAP1
protein localization to nucleolus (GO:1902570)	3/6	0.0251422	0.750295	0	0	4.22297	15.5541	PINX1;NOL8;RPF2
phospholipase C-activating G-protein coupled acetylcholine receptor signaling pathway (GO:0007207)	3/6	0.0251422	0.745933	0	0	4.22297	15.5541	CHRM2;CHRM3;CHRM4
negative regulation of catecholamine secretion (GO:0033604)	3/6	0.0251422	0.741621	0	0	4.22297	15.5541	SYT4;ADRA2C;ADRA2A
regulation of thymocyte apoptotic process (GO:0070243)	3/6	0.0251422	0.737359	0	0	4.22297	15.5541	ZC3H8;ADAM8;JAK3
nucleobase metabolic process (GO:0009112)	3/6	0.0251422	0.733145	0	0	4.22297	15.5541	PRPS1;UCK1;UCKL1
carbohydrate biosynthetic process (GO:0016051)	9/37	0.0257273	0.745945	0	0	2.05442	7.51959	GALNT6;GALNT14;FUT8;GALNT3;GALNT2;GALNT1;B3GALT1;GALNTL5;GALNT10
sodium ion transmembrane transport (GO:0035725)	9/37	0.0257273	0.74173	0	0	2.05442	7.51959	SLC8A3;SCN10A;SCN8A;ANO6;SCN2A;NALCN;SLC8A1;SCN1A;ASIC1
calcium ion transmembrane import into cytosol (GO:0097553)	9/37	0.0257273	0.737563	0	0	2.05442	7.51959	ERO1A;GRIN2A;TRPV6;GPRIN1;PLCG2;ITPR2;TRPV1;GRIN2C;RYR3
plasma membrane organization (GO:0007009)	9/37	0.0257273	0.733443	0	0	2.05442	7.51959	CAVIN2;MYOF;PLSCR4;CXCR4;ANO6;CHMP4A;SNX33;DMKN;FNBP1L
regulation of cell morphogenesis involved in differentiation (GO:0010769)	9/37	0.0257273	0.729368	0	0	2.05442	7.51959	SIPA1L1;FMR1;HECW2;SARM1;NEDD4L;SSH2;PTK2;CORO1C;SSH1
glycoprotein metabolic process (GO:0009100)	11/49	0.0257794	0.726807	0	0	1.89603	6.93602	NEU4;FUT8;MAN2A2;A4GNT;EDEM2;MAN2C1;HPSE;PCSK6;ADAMTS9;GAL3ST4;ENGASE
regulation of signal transduction (GO:0009966)	38/234	0.0268211	0.752021	0	0	1.37156	4.9631	SEMA5A;ALK;SASH3;INTU;CBFB;HHIP;FLT4;PXN;DTX1;TULP3;DLL1;ABRA;IGF1R;GRK1;IRAK2;ERBB4;GRK6;ERBB2;RSPO3;RGS20;UBASH3A;EPHA5;TSPYL2;PDGFRA;NTRK2;EPHA7;EPHA6;USP20;EPHA8;AXIN1;SULF1;ESR1;DGKQ;VWA2;BIRC6;SIK2;PLCB1;MET
ribosome biogenesis (GO:0042254)	37/227	0.0271731	0.757729	0	0	1.37665	4.96356	RPL5;DDX47;RPL12;WDR3;DIS3L;RPLP0;NOL8;SDAD1;RPF2;RRP9;RPL7A;XPO1;RPL18A;MTG1;PES1;BMS1;RPL14;RRP36;UTP20;RPL15;RPS10;DCAF13;RPL19;WDR36;PNO1;PIH1D1;TSC1;RPS3A;UTP18;SENP3;WDR55;BOP1;GNL3L;LAS1L;DKC1;MPHOSPH10;RPS23
regulation of response to external stimulus (GO:0032101)	20/108	0.0277458	0.769494	0	0	1.56406	5.60665	PDGFRA;ANXA1;OTUD7A;OTUD7B;CXCR4;GP1BA;RELA;HERC5;GRK1;NLRP14;HCK;PSMA6;NLRP11;NLRP6;BCL6;NLRP10;NLRP2;NLRP1;JAK2;CNGB1
negative regulation of cellular protein localization (GO:1903828)	7/26	0.0278808	0.769059	0	0	2.27391	8.14017	FLCN;H2AFY;OTUD7B;NEDD4L;SNX33;LZTFL1;PICALM
modulation of excitatory postsynaptic potential (GO:0098815)	7/26	0.0278808	0.764924	0	0	2.27391	8.14017	RIMS2;STX1B;DLG4;GPRIN1;PTK2B;PRKCZ;SHANK2
RNA metabolic process (GO:0016070)	32/192	0.0286756	0.782521	0	0	1.40766	4.99959	DDX3X;NUFIP1;DDX47;DQX1;DDX1;DIS3L;DDX41;TBRG4;DHX30;SYNCRIP;METTL14;POLR2B;PAPOLG;POLR2C;DHX36;RBM5;DDX18;DDX59;RBPMS;RNASET2;TDRD9;SND1;LRPPRC;DDX19A;HNRNPK;HNRNPUL1;AGO3;DKC1;HNRNPA2B1;HNRNPD;MPHOSPH10;HNRNPC
lysosome organization (GO:0007040)	8/32	0.0296363	0.804438	0	0	2.11149	7.4298	MBTPS1;HOOK2;HOOK1;HPS1;HPS4;HOOK3;CORO1A;TPCN2
nucleobase-containing small molecule interconversion (GO:0015949)	8/32	0.0296363	0.800181	0	0	2.11149	7.4298	RRM1;RRM2;GSR;AK4;CTPS1;AK5;TYMS;NUDT13
negative regulation of hydrolase activity (GO:0051346)	20/109	0.0303281	0.814548	0	0	1.54971	5.41731	ARFGEF1;EGLN1;BCAS3;URI1;CSRNP2;RBM26;PPP1R35;ZCCHC9;KNL1;F11R;GMIP;TERF2;SERPINA5;SPOCD1;CAMSAP3;DLG3;MPHOSPH10;SH3BP4;NEIL1;ARFGEF3
mesoderm development (GO:0007498)	6/21	0.0308792	0.825008	0	0	2.41313	8.39207	GDF11;HCK;BTK;TBX6;JAK2;IKZF3
protein-DNA complex disassembly (GO:0032986)	6/21	0.0308792	0.820711	0	0	2.41313	8.39207	SUPT16H;SMARCD3;SMARCC2;MYC;ARID1A;ARID2
cellular response to alkaloid (GO:0071312)	6/21	0.0308792	0.816458	0	0	2.41313	8.39207	HTR1B;TRPV1;RYR3;RELA;NFKB1;SLC8A1
negative regulation of cell cycle arrest (GO:0071157)	6/21	0.0308792	0.81225	0	0	2.41313	8.39207	CDK9;MLXIPL;HSP90AB1;CCND1;NUPR2;ZNF268
regulation of transcription from RNA polymerase II promoter (GO:0006357)	198/1479	0.0320841	0.839616	0	0	1.13069	3.88891	RB1;SMARCAL1;TCERG1;MYT1L;IKZF3;ABRA;ELK4;RPS6KA4;SPIC;MYC;KAT7;CCNL2;SMARCC2;PRKAR1A;MAML3;ZFPM2;URI1;ZNF395;AIRE;TXK;TSHZ2;ZBTB1;NEDD4L;RTF1;MYO6;DHX36;PRDM16;TP53BP1;PPARGC1A;ZNF268;PPARGC1B;ZBED4;HEXIM1;ABCA2;XRCC6;JUP;FZD5;PDE2A;PBX2;NFATC2;NR2F2;NR1D1;GDF3;NR0B2;ST18;NFATC4;GDF9;HNRNPK;REL;PAF1;CDK12;RCOR3;CDK13;SIM2;CC2D1B;ZNF254;CSRNP2;OTUD7B;AKR1B1;CTCF;VLDLR;ZCCHC18;PCSK6;LITAF;MED17;IK…
interleukin-27-mediated signaling pathway (GO:0070106)	4/11	0.0325954	0.848644	0	0	3.07125	10.5147	STAT1;IL6ST;JAK2;JAK1
regulation of mitotic centrosome separation (GO:0046602)	4/11	0.0325954	0.844336	0	0	3.07125	10.5147	RANBP3L;CHEK1;NEK2;CEP85
rRNA base methylation (GO:0070475)	4/11	0.0325954	0.840071	0	0	3.07125	10.5147	NSUN5;NOP2;METTL16;METTL15
positive regulation of chromosome segregation (GO:0051984)	4/11	0.0325954	0.83585	0	0	3.07125	10.5147	FEN1;CCNB1;SMC5;RAD18
regulation of short-term neuronal synaptic plasticity (GO:0048172)	4/11	0.0325954	0.831671	0	0	3.07125	10.5147	GRIK2;SHISA9;RAB3GAP1;SHISA7
phosphate ion homeostasis (GO:0055062)	4/11	0.0325954	0.827533	0	0	3.07125	10.5147	SLC34A3;SLC34A2;ENPP1;XPR1
establishment of synaptic vesicle localization (GO:0097480)	4/11	0.0325954	0.823436	0	0	3.07125	10.5147	TOR1A;SYNJ1;KIF5C;SPG11
positive regulation of fatty acid oxidation (GO:0046321)	4/11	0.0325954	0.81938	0	0	3.07125	10.5147	AKT2;MLYCD;PPARGC1A;PPARGC1B
interleukin-35-mediated signaling pathway (GO:0070757)	4/11	0.0325954	0.815363	0	0	3.07125	10.5147	STAT1;IL6ST;JAK2;JAK1
negative regulation of morphogenesis of an epithelium (GO:1905331)	4/11	0.0325954	0.811386	0	0	3.07125	10.5147	STAT1;SULF1;PHLDB2;CLASP1
regulation of lipid kinase activity (GO:0043550)	4/11	0.0325954	0.807447	0	0	3.07125	10.5147	RB1;RBL2;RBL1;PIK3R3
internal protein amino acid acetylation (GO:0006475)	4/11	0.0325954	0.803547	0	0	3.07125	10.5147	KAT2A;MDH2;EHHADH;PCK1
DNA-templated transcription, initiation (GO:0006352)	31/187	0.032964	0.808728	0	0	1.40013	4.77772	NOTCH3;THRB;CBFB;NR1I3;RORC;AKR1B1;NR3C1;GTF2E2;MED17;CCNB1;TAF1D;CCND1;MED30;POLR2B;POLR2C;UBTF;PPARGC1A;GTF2I;TAF11;NR1H3;GTF2H1;NR1D1;POLRMT;NR0B2;ESR1;MED26;CDK9;CDK8;DMTF1;MAML3;TAF3
protein transport along microtubule (GO:0098840)	5/16	0.0330138	0.806075	0	0	2.63936	9.0024	CAMSAP3;IFT74;TRAF3IP1;ALPK3;RPGR
regulation of protein homodimerization activity (GO:0043496)	5/16	0.0330138	0.802237	0	0	2.63936	9.0024	STPG1;GNL3L;ITGA4;TRAF4;AIDA
G-protein coupled acetylcholine receptor signaling pathway (GO:0007213)	5/16	0.0330138	0.798434	0	0	2.63936	9.0024	CHRM2;CHRM3;CHRM4;PLCB1;AGRN
regulation of microtubule-based process (GO:0032886)	7/27	0.0339084	0.816201	0	0	2.18969	7.41011	CAMSAP3;DIAPH1;CYLD;TRAF3IP1;ERBB2;PHLDB2;CLASP1
cytoskeleton-dependent intracellular transport (GO:0030705)	7/27	0.0339084	0.812369	0	0	2.18969	7.41011	HOOK2;KIF5C;HOOK1;TUBB;KIF1C;KIF1B;HOOK3
peptidyl-threonine modification (GO:0018210)	17/90	0.03394	0.809327	0	0	1.59535	5.39731	GALNT6;GALNT14;GALNT3;GALNT2;GALNT1;DAPK3;DCLK2;GALNT10;MYLK4;CAMKK2;HIPK2;SBK1;PHKG1;CHEK1;GALNTL5;CAMK2G;PSKH1
axon guidance (GO:0007411)	27/159	0.0339455	0.805693	0	0	1.43422	4.85196	CYFIP1;SPTBN5;SHC3;SEMA3A;PIK3CD;CXCR4;VLDLR;ART4;KIF5C;GPC1;TNR;SLIT3;SPTAN1;PLXNA4;PLXNA3;SPTBN2;EPHA5;SEMA6A;UNC5A;PSPN;EPHA8;GAB2;PTK2;PIK3CA;DOK6;PLXNB2;KRAS
protein localization to nucleus (GO:0034504)	18/97	0.034827	0.822788	0	0	1.56729	5.26196	NUP214;MORC3;NUP107;TOR1A;PPP1R10;PINX1;SIX1;NOL8;RPF2;TOPORS;NPAP1;MMP12;RANBP3L;PIKFYVE;IPO9;NUP85;PAF1;TAF3
endodermal cell differentiation (GO:0035987)	8/33	0.0351907	0.827549	0	0	2.0475	6.85293	ITGB5;ITGA4;COL4A2;LAMA3;COL12A1;ITGA7;PAF1;RTF1
rRNA processing (GO:0006364)	33/203	0.036499	0.854377	0	0	1.37299	4.54523	RPL5;DDX47;RPL12;WDR3;DIS3L;RPLP0;NOP2;NOL8;RRP9;RPL7A;RPL18A;PES1;BMS1;RPL14;RRP36;UTP20;RPL15;RPS10;DCAF13;RPL19;WDR36;PNO1;PIH1D1;RPS3A;UTP18;SENP3;WDR55;BOP1;LAS1L;DKC1;MPHOSPH10;SRFBP1;RPS23
epidermal growth factor receptor signaling pathway (GO:0007173)	12/58	0.0368669	0.859049	0	0	1.74744	5.76731	EPS8;VIL1;SHC3;PIK3CA;KIF16B;FES;PXN;PTK2B;KRAS;PIK3C2A;EPS15;PTK2
positive regulation of nucleic acid-templated transcription (GO:1903508)	73/503	0.0379504	0.880278	0	0	1.22575	4.01002	RB1;PHF1;KDM8;RORC;AKR1B1;SIX1;YEATS4;GPATCH3;CTCF;AHR;ABRA;MED17;IKBKB;CDH1;MYC;CD38;CAPN3;PIM2;YAF2;MYBL1;CDK5RAP2;NCOA1;MAP2K2;SMARCC2;AXIN1;MITF;ARID1A;ZFP90;DNAJC2;ZNF318;ZNF711;PLCB1;HDAC4;HDAC2;SMARCD3;AIRE;ZBTB48;CXXC1;RELA;CAMKK2;NEUROD1;MED30;NUP85;DEAF1;ERBB4;PRDM16;HAS3;TP53BP1;APBB1;PPARGC1A;AFAP1L2;XRCC6;BRPF1;STAT1;ATAD2;IL31RA;NFATC2;NR1H3;NR2F2;NR1D1;HNRNPAB;ESR1;NFKB1;HIPK2;MLXI…
negative regulation of cell cycle G1/S phase transition (GO:1902807)	6/22	0.0383317	0.885098	0	0	2.30344	7.51262	RB1;RBL2;RBL1;SLFN11;DCUN1D3;FHL1
regulation of transcription from RNA polymerase III promoter (GO:0006359)	6/22	0.0383317	0.881112	0	0	2.30344	7.51262	POLR3C;ERBB2;AKR1B1;ZC3H8;POLR3G;MTOR
regulation of microtubule depolymerization (GO:0031114)	6/22	0.0383317	0.87716	0	0	2.30344	7.51262	CAMSAP3;NAV3;MAP1A;ARHGEF2;CAMSAP1;CLASP1
lipid translocation (GO:0034204)	6/22	0.0383317	0.873244	0	0	2.30344	7.51262	ABCC1;ATP8A2;ATP8B2;ATP8B1;ABCB4;RFT1
regulation of telomere maintenance via telomerase (GO:0032210)	11/52	0.0385289	0.873835	0	0	1.78664	5.81793	CCT2;GNL3L;PINX1;NEK7;NEK2;HNRNPC;CCT7;TERF2;MAPK15;SMG5;CCT4
regulation of cytokinesis (GO:0032465)	15/78	0.0386699	0.873153	0	0	1.62422	5.28309	AHCTF1;PIK3R4;KLHL21;KIF23;KLHL13;CDC25B;CIT;FLCN;ZFYVE26;PRC1;ZFYVE19;ANKRD53;BIRC6;FSD1;RAB11FIP4
regulation of MAPK cascade (GO:0043408)	33/204	0.0387674	0.871498	0	0	1.36626	4.44057	ALK;FLT4;ADRA1A;IGF1R;PKHD1;ERBB4;ERBB2;DAG1;PAK6;EPHA5;GDF11;PDGFRA;NTRK2;EPHA7;EPHA6;MAP2K2;KSR1;EPHA8;GDF15;FCRL3;TNFRSF10B;GDF3;VRK2;ADRA2C;ADRA2A;TNFRSF10D;BMP5;GDF9;BMP2;CD4;NEK10;CDK12;MET
transcription initiation from RNA polymerase II promoter (GO:0006367)	27/161	0.0389682	0.87217	0	0	1.4164	4.59623	NOTCH3;THRB;CBFB;NR1I3;RORC;AKR1B1;NR3C1;GTF2E2;MED17;CCNB1;CCND1;MED30;POLR2B;POLR2C;PPARGC1A;GTF2I;TAF11;NR1H3;GTF2H1;NR1D1;NR0B2;ESR1;MED26;CDK9;CDK8;MAML3;TAF3
peptidyl-tyrosine autophosphorylation (GO:0038083)	10/46	0.0399651	0.890576	0	0	1.83608	5.9117	HCK;FES;TXK;BTK;PTK2B;JAK2;JAK3;PTK2;IGF1R;JAK1
cellular response to interleukin-18 (GO:0071351)	3/7	0.0401732	0.891321	0	0	3.61969	11.6357	IL18RAP;ALOX5;IL18R1
regulation of isotype switching (GO:0045191)	3/7	0.0401732	0.887462	0	0	3.61969	11.6357	TFRC;TP53BP1;SUPT6H
regulation of pinocytosis (GO:0048548)	3/7	0.0401732	0.883637	0	0	3.61969	11.6357	NR1H3;ANKFY1;PROM2
activation of cysteine-type endopeptidase activity involved in apoptotic process by cytochrome c (GO:0008635)	3/7	0.0401732	0.879845	0	0	3.61969	11.6357	CASP9;APAF1;CYCS
negative regulation of cardiac muscle tissue development (GO:0055026)	3/7	0.0401732	0.876084	0	0	3.61969	11.6357	BMP2;SOX6;FGF3
excitatory chemical synaptic transmission (GO:0098976)	3/7	0.0401732	0.872356	0	0	3.61969	11.6357	GRIN2A;GPRIN1;GRIN2C
membrane invagination (GO:0010324)	3/7	0.0401732	0.86866	0	0	3.61969	11.6357	FCHO2;CHMP4A;FNBP1L
skeletal muscle myosin thick filament assembly (GO:0030241)	3/7	0.0401732	0.864995	0	0	3.61969	11.6357	MYOM1;MYH11;MYOM2
vesicle transport along actin filament (GO:0030050)	3/7	0.0401732	0.86136	0	0	3.61969	11.6357	MLPH;MYO5A;FNBP1L
positive regulation of histone H4 acetylation (GO:0090240)	3/7	0.0401732	0.857756	0	0	3.61969	11.6357	AUTS2;PIH1D1;KAT7
phosphatidylinositol phosphorylation (GO:0046854)	7/28	0.040742	0.866277	0	0	2.11149	6.7578	SMG1;PIKFYVE;PIK3CA;PIK3CD;PIK3R3;PIK3C2A;PIK3C2B
negative regulation of organelle assembly (GO:1902116)	7/28	0.040742	0.862683	0	0	2.11149	6.7578	TCHP;SCFD1;KAT2A;TBC1D7;CHMP4A;EVI5L;CDK5RAP2
protein localization to chromosome (GO:0034502)	7/28	0.040742	0.859118	0	0	2.11149	6.7578	RB1;SLF1;PINX1;CTCF;TERF2;ESR1;LEMD2
telomere maintenance via telomere lengthening (GO:0010833)	7/28	0.040742	0.855583	0	0	2.11149	6.7578	HSP90AA1;HSP90AB1;RFC1;DKC1;ZBTB48;PINX1;SMG5
negative regulation of microtubule polymerization or depolymerization (GO:0031111)	7/28	0.040742	0.852076	0	0	2.11149	6.7578	CAMSAP3;NAV3;ARHGEF2;MAPRE1;CAMSAP1;CLASP1;EML2
platelet aggregation (GO:0070527)	8/34	0.0414072	0.862453	0	0	1.98728	6.3281	FGB;PDGFRA;FIBP;CSRP1;GNAS;TLN1;VCL;FERMT3
regulation of autophagosome assembly (GO:2000785)	8/34	0.0414072	0.858948	0	0	1.98728	6.3281	LRSAM1;SCFD1;IFT88;PIKFYVE;NPRL2;CHMP4A;PIP4K2C;RAB3GAP1
response to UV (GO:0009411)	18/99	0.0416197	0.859859	0	0	1.53563	4.88204	FEN1;FMR1;DCUN1D3;ZBTB1;UBE4B;PTPRK;CCAR2;RELA;DDB2;CASP9;CCND1;MSH2;MYC;POLD1;USP1;TRIM32;N4BP1;RAD18
phosphatidylinositol biosynthetic process (GO:0006661)	18/99	0.0416197	0.856392	0	0	1.53563	4.88204	PLEKHA2;PIK3R4;MTMR9;PIK3R3;PIK3CD;OCRL;CWH43;PLEKHA4;PIK3C2A;PIK3C2B;RUFY1;PIKFYVE;SYNJ1;PIK3CA;PITPNM3;PLCG2;PIP4K2C;SBF1
positive regulation of fatty acid metabolic process (GO:0045923)	5/17	0.0423374	0.867661	0	0	2.4841	7.85494	MLXIPL;NR1H3;MLYCD;PPARGC1A;PPARGC1B
negative regulation of stress fiber assembly (GO:0051497)	5/17	0.0423374	0.86419	0	0	2.4841	7.85494	DLC1;PHLDB2;MET;WASF2;CLASP1
regulation of cardiac muscle contraction by regulation of the release of sequestered calcium ion (GO:0010881)	5/17	0.0423374	0.860747	0	0	2.4841	7.85494	GSTO1;HRC;DMD;CLIC2;SLC8A1
cellular response to glucocorticoid stimulus (GO:0071385)	5/17	0.0423374	0.857332	0	0	2.4841	7.85494	REST;ANXA1;NR3C1;PCK1;PCK2
regulation of telomere maintenance via telomere lengthening (GO:1904356)	5/17	0.0423374	0.853943	0	0	2.4841	7.85494	SLX4;PINX1;HNRNPA2B1;TERF2;SMG5
phosphatidylinositol metabolic process (GO:0046488)	20/113	0.0424791	0.853429	0	0	1.49486	4.72187	SMG1;PLEKHA2;C2ORF66;PIK3R4;MTMR9;PIK3R3;PIK3CD;OCRL;PLEKHA4;PIK3C2A;PIK3C2B;RUFY1;PIKFYVE;SYNJ1;PIK3CA;PITPNM3;PLCG2;PIP4K2C;SBF1;PLCB1
regulation of type I interferon production (GO:0032479)	16/86	0.0438645	0.877806	0	0	1.57134	4.91303	XRCC6;TRAF3IP1;GPATCH3;DDX41;RELA;NFKB1;PQBP1;HERC5;CYLD;POLR3A;IRF3;POLR3C;POLR3D;DHX36;POLR3G;TRIM32
positive regulation of establishment of protein localization (GO:1904951)	4/12	0.0444177	0.885405	0	0	2.81532	8.76722	CCT2;DKC1;CCT7;CCT4
cellular glucan metabolic process (GO:0006073)	4/12	0.0444177	0.88196	0	0	2.81532	8.76722	PHKG1;PPP1R3C;PYGM;PYGL
vasoconstriction (GO:0042310)	4/12	0.0444177	0.878541	0	0	2.81532	8.76722	ADRA1D;PIK3C2A;ADRA1A;SLC8A1
regulation of T cell differentiation in thymus (GO:0033081)	4/12	0.0444177	0.875149	0	0	2.81532	8.76722	TESPA1;CAMK4;ZC3H8;ADAM8
plasma membrane tubulation (GO:0097320)	4/12	0.0444177	0.871783	0	0	2.81532	8.76722	CAVIN2;CHMP4A;SNX33;FNBP1L
regulation of sister chromatid cohesion (GO:0007063)	4/12	0.0444177	0.868443	0	0	2.81532	8.76722	RB1;FEN1;CDCA5;CTCF
regulation of transcription of nuclear large rRNA transcript from RNA polymerase I promoter (GO:1901836)	4/12	0.0444177	0.865128	0	0	2.81532	8.76722	IPPK;H2AFY;PIH1D1;MTOR
skeletal myofibril assembly (GO:0014866)	4/12	0.0444177	0.861839	0	0	2.81532	8.76722	MYOM1;MYH11;CFLAR;MYOM2
maturation of SSU-rRNA (GO:0030490)	10/47	0.0455813	0.881066	0	0	1.79701	5.54963	WDR3;BMS1;UTP23;RRP36;MPHOSPH10;UTP20;NOL10;SRFBP1;UTP18;DCAF13
negative regulation of autophagy (GO:0010507)	10/47	0.0455813	0.877741	0	0	1.79701	5.54963	GOLGA2;PIK3CA;TLK2;MTMR9;QSOX1;TSC1;LZTS1;MET;MTOR;EIF4G1
regulation of phosphatase activity (GO:0010921)	14/73	0.0456323	0.87542	0	0	1.61977	5.00046	CSRNP2;URI1;RBM26;PPP1R35;ZCCHC9;MTMR9;TSC1;KNL1;SPOCD1;CAMSAP3;BMP2;DLG3;MPHOSPH10;ARFGEF3
chromosome condensation (GO:0030261)	6/23	0.0468359	0.895145	0	0	2.20329	6.7445	DFFB;CDCA5;NCAPG;PHF13;ACIN1;NCAPD3
regulation of telomere capping (GO:1904353)	6/23	0.0468359	0.891805	0	0	2.20329	6.7445	USP7;NEK7;HNRNPD;NEK2;TERF2;MAPK15
regulation of smooth muscle contraction (GO:0006940)	6/23	0.0468359	0.88849	0	0	2.20329	6.7445	CHRM2;CHRM3;CTTN;DAPK3;ADRA1D;ADRA1A
maturation of LSU-rRNA (GO:0000470)	6/23	0.0468359	0.885199	0	0	2.20329	6.7445	BOP1;RPL7A;LAS1L;PES1;NOP2;RPF2
divalent inorganic cation homeostasis (GO:0072507)	6/23	0.0468359	0.881933	0	0	2.20329	6.7445	SELENON;TRPV6;KCNA1;GPRIN1;ATP13A2;SLC8A1
negative regulation of mitotic cell cycle phase transition (GO:1901991)	15/80	0.0470292	0.882317	0	0	1.58361	4.84109	RB1;PSMD11;DCUN1D3;PINX1;FHL1;PSMA8;RBL2;PSMA6;PSMD6;RBL1;SLFN11;PSMC6;PSMD5;PSMD2;PSME4
anaphase-promoting complex-dependent catabolic process (GO:0031145)	15/80	0.0470292	0.879085	0	0	1.58361	4.84109	PSMD11;PSMA8;FBXO31;PSMA6;PSMD6;CCNB1;PSMC6;PSMD5;PSMD2;PSME4;CDC16;ANAPC4;ANAPC5;SKP2;ANAPC1
regulation of wound healing (GO:0061041)	8/35	0.0483101	0.899732	0	0	1.9305	5.84964	ARFGEF1;VIL1;ANXA1;CD109;GP1BA;EPPK1;SRSF6;ADRA2A
regulation of interferon-beta production (GO:0032648)	8/35	0.0483101	0.896461	0	0	1.9305	5.84964	DDX3X;POLR3A;IRF3;POLR3C;POLR3D;REL;POLR3G;TLR4
regulation of mRNA processing (GO:0050684)	7/29	0.0484112	0.895081	0	0	2.03868	6.17316	RBM26;YTHDC1;SAFB2;METTL16;SAFB;SUPT6H;SRSF10
lytic vacuole organization (GO:0080171)	7/29	0.0484112	0.89185	0	0	2.03868	6.17316	MBTPS1;HOOK2;HOOK1;HPS1;HPS4;HOOK3;TPCN2
calcium ion import (GO:0070509)	7/29	0.0484112	0.888642	0	0	2.03868	6.17316	CACNA1I;CACNA1B;CACNA1D;CACNA1E;NALCN;SLC8A1;CACNA1G
regulation of cell cycle (GO:0051726)	34/216	0.0507658	0.928523	0	0	1.32945	3.96248	RB1;L3MBTL1;PTPRK;TTC28;CCNB2;CCNB1;CCND1;PES1;CHEK1;PIM1;PAK6;E4F1;PIM2;ZNF268;MAP4K4;TSPYL2;AFAP1L2;MAP2K2;DAPK3;NEK7;TSC1;HIPK2;RBL2;CYLD;BOP1;CDK8;BMP2;THAP5;RBL1;TAOK3;PDCD4;TRIM32;BAP1;SIPA1
ERBB signaling pathway (GO:0038127)	15/81	0.0516519	0.941357	0	0	1.56406	4.63468	HSP90AA1;SHC3;PXN;PIK3C2A;PTK2;EPS8;VIL1;PIK3CA;KIF16B;ERBB4;FES;ERBB2;PTK2B;KRAS;EPS15
negative regulation of cellular process (GO:0048523)	76/535	0.0522331	0.948561	0	0	1.1998	3.54185	SEMA5A;COL18A1;TES;ATP8A2;DDX3X;FHL1;PINX1;AKR1B1;CTCF;PTPRK;ADRA1A;CCAR2;TCHP;FLCN;MYC;ENPP1;PIM2;JAK2;ARID2;MYBL1;RBM5;ENPP7;TSPYL2;MAGI2;P3H1;ADAM10;TSC1;GTPBP4;TGFBR3;THAP5;ASTL;COL4A3;RAPGEF2;NUPR2;SRSF6;ZBTB49;DCUN1D3;CUL2;ADAM22;NEDD4L;UBR2;DLL1;PKHD1;ERBB4;SH3BP4;PTK2B;TP53TG5;UTP20;SLIT3;APBB1;ZNF268;PLXNA4;PLXNA3;APOBEC3D;SKOR1;ANGPT1;NOS3;TDRD9;SMAD6;PTPN14;ST18;BMP5;CUL4A;BMP2;REST;BC…
glucan catabolic process (GO:0009251)	5/18	0.0530879	0.960665	0	0	2.3461	6.88768	MGAM;PHKG1;PYGM;PYGL;GYG1
regulation of adherens junction organization (GO:1903391)	5/18	0.0530879	0.957271	0	0	2.3461	6.88768	CAMSAP3;DAPK3;PTK2;CLASP1;CORO1C
regulation of telomerase RNA localization to Cajal body (GO:1904872)	5/18	0.0530879	0.9539	0	0	2.3461	6.88768	CCT2;SHQ1;DKC1;CCT7;CCT4
negative regulation of microtubule depolymerization (GO:0007026)	5/18	0.0530879	0.950553	0	0	2.3461	6.88768	CAMSAP3;NAV3;ARHGEF2;CAMSAP1;CLASP1
positive regulation of actin cytoskeleton reorganization (GO:2000251)	5/18	0.0530879	0.947229	0	0	2.3461	6.88768	BCAS3;HCK;FES;HCLS1;BAIAP2
cell-substrate adherens junction assembly (GO:0007045)	5/18	0.0530879	0.943929	0	0	2.3461	6.88768	LAMA5;CTTN;DLC1;PTPRK;FERMT2
piRNA metabolic process (GO:0034587)	5/18	0.0530879	0.940651	0	0	2.3461	6.88768	TDRD1;ASZ1;TDRD9;MOV10L1;MYBL1
focal adhesion assembly (GO:0048041)	5/18	0.0530879	0.937397	0	0	2.3461	6.88768	LAMA5;CTTN;DLC1;PTPRK;FERMT2
actin filament polymerization (GO:0030041)	5/18	0.0530879	0.934164	0	0	2.3461	6.88768	VIL1;PREX1;WASF1;JAK2;TTC17
spliceosomal complex assembly (GO:0000245)	9/42	0.054045	0.947737	0	0	1.80985	5.28102	ZRSR2;SF3A2;PRPF6;YTHDC1;DDX1;SRSF6;SRSF10;CRNKL1;RBM5
maturation of SSU-rRNA from tricistronic rRNA transcript (SSU-rRNA, 5.8S rRNA, LSU-rRNA) (GO:0000462)	8/36	0.0559188	0.977239	0	0	1.87688	5.41264	ABT1;BMS1;UTP23;RRP36;UTP20;NOL10;UTP18;DCAF13
protein oligomerization (GO:0051259)	34/218	0.0565618	0.985102	0	0	1.31726	3.78372	SPTBN5;TOR2A;NUFIP1;SHMT2;PEX11B;ATL2;RASEF;ZBTB1;IGHMBP2;MLC1;AKR1B1;MALT1;ACMSD;SLC6A4;IGF1R;TRIM4;TRPS1;HACL1;TP53BP1;FSD1;GBP1;CAMK2G;DFFB;CPSF7;TOR1A;AMFR;MAGI2;RAD52;EHD4;VWA2;CHMP4A;PFKM;DGKH;TRIM34
cardiac muscle cell action potential (GO:0086001)	7/30	0.0569379	0.988279	0	0	1.97072	5.64768	YWHAE;SCN10A;CACNA1D;DMD;SLC8A1;CACNA1G;SCN1A
positive regulation of cellular amide metabolic process (GO:0034250)	12/62	0.0576769	0.997712	0	0	1.6347	4.66363	RPL5;DDX3X;LRRTM3;FMR1;ERBB2;SAMD4A;HNRNPD;LARP4B;EEF2;LARP6;MTOR;PICALM
positive regulation of cellular biosynthetic process (GO:0031328)	26/160	0.0582172	1	0	0	1.37247	3.90271	RPL5;DDX3X;HSP90AB1;FMR1;TYRP1;IGF1R;MYC;AKT2;ERBB2;PPARGC1A;PDGFRA;SREBF1;HSP90AA1;PRMT1;SAMD4A;NR1H3;LARP4B;NR1D1;EEF2;LARP6;NFKB1;MTOR;MLXIPL;HNRNPD;TLR6;TLR4
regulation of production of miRNAs involved in gene silencing by miRNA (GO:1903798)	4/13	0.0583166	1	0	0	2.59875	7.38532	NCOR2;MAP2K2;NCOR1;ESR1
cellular response to interleukin-15 (GO:0071350)	4/13	0.0583166	0.998622	0	0	2.59875	7.38532	CD4;PLCB1;JAK3;JAK1
synaptic vesicle localization (GO:0097479)	4/13	0.0583166	0.995282	0	0	2.59875	7.38532	TOR1A;SYNJ1;KIF5C;SPG11
mRNA modification (GO:0016556)	4/13	0.0583166	0.991965	0	0	2.59875	7.38532	METTL14;TRMT10C;DKC1;CMTR1
mammary gland epithelium development (GO:0061180)	4/13	0.0583166	0.988669	0	0	2.59875	7.38532	ERBB4;WNT7B;AKT2;JAK2
semaphorin-plexin signaling pathway involved in neuron projection guidance (GO:1902285)	4/13	0.0583166	0.985395	0	0	2.59875	7.38532	SEMA3A;PLXNB2;PLXNA4;PLXNA3
interleukin-15-mediated signaling pathway (GO:0035723)	4/13	0.0583166	0.982143	0	0	2.59875	7.38532	CD4;PLCB1;JAK3;JAK1
tRNA splicing, via endonucleolytic cleavage and ligation (GO:0006388)	4/13	0.0583166	0.978912	0	0	2.59875	7.38532	TSEN34;DDX1;RTCB;TSEN2
regulation of lymphocyte activation (GO:0051249)	4/13	0.0583166	0.975703	0	0	2.59875	7.38532	CD4;KAT2A;FCRL3;IKZF3
regulation of NMDA receptor activity (GO:2000310)	4/13	0.0583166	0.972514	0	0	2.59875	7.38532	DAPK1;DLG4;PTK2B;CAPN1
Notch receptor processing, ligand-dependent (GO:0035333)	4/13	0.0583166	0.969347	0	0	2.59875	7.38532	JAG2;NOTCH3;ADAM10;DLL1
striated muscle myosin thick filament assembly (GO:0071688)	4/13	0.0583166	0.966199	0	0	2.59875	7.38532	MYOM1;MYH11;OBSL1;MYOM2
interleukin-18-mediated signaling pathway (GO:0035655)	3/8	0.0587274	0.969857	0	0	3.16723	8.97862	IL18RAP;ALOX5;IL18R1
cellular response to interleukin-21 (GO:0098757)	3/8	0.0587274	0.966729	0	0	3.16723	8.97862	STAT1;JAK3;JAK1
interleukin-21-mediated signaling pathway (GO:0038114)	3/8	0.0587274	0.96362	0	0	3.16723	8.97862	STAT1;JAK3;JAK1
protein localization to microtubule (GO:0035372)	3/8	0.0587274	0.960532	0	0	3.16723	8.97862	DIAPH1;MAPRE1;MID2
positive regulation of protein localization to cell surface (GO:2000010)	3/8	0.0587274	0.957463	0	0	3.16723	8.97862	HSP90AB1;SNX33;STX3
protein localization to microtubule cytoskeleton (GO:0072698)	3/8	0.0587274	0.954414	0	0	3.16723	8.97862	DIAPH1;MAPRE1;MID2
kinetochore assembly (GO:0051382)	3/8	0.0587274	0.951384	0	0	3.16723	8.97862	CENPW;POGZ;CENPC
histone H4 deacetylation (GO:0070933)	3/8	0.0587274	0.948373	0	0	3.16723	8.97862	HDAC4;REST;HDAC2
membrane fusion involved in viral entry into host cell (GO:0039663)	3/8	0.0587274	0.945381	0	0	3.16723	8.97862	CD4;CXCR4;PPIA
fusion of virus membrane with host plasma membrane (GO:0019064)	3/8	0.0587274	0.942408	0	0	3.16723	8.97862	CD4;CXCR4;PPIA
negative regulation of cilium assembly (GO:1902018)	3/8	0.0587274	0.939454	0	0	3.16723	8.97862	TCHP;TBC1D7;EVI5L
regulation of protein localization to Cajal body (GO:1904869)	3/8	0.0587274	0.936518	0	0	3.16723	8.97862	CCT2;CCT7;CCT4
positive regulation of protein homodimerization activity (GO:0090073)	3/8	0.0587274	0.933601	0	0	3.16723	8.97862	STPG1;GNL3L;TRAF4
interleukin-1 beta secretion (GO:0050702)	3/8	0.0587274	0.930701	0	0	3.16723	8.97862	GBP5;TLR6;TLR4
regulation of vascular associated smooth muscle cell migration (GO:1904752)	3/8	0.0587274	0.92782	0	0	3.16723	8.97862	DOCK5;DOCK4;TPM1
exocyst localization (GO:0051601)	3/8	0.0587274	0.924956	0	0	3.16723	8.97862	EXOC3L4;EXOC8;EXOC3
positive regulation of extracellular matrix assembly (GO:1901203)	3/8	0.0587274	0.92211	0	0	3.16723	8.97862	DAG1;PHLDB2;CLASP1
positive regulation of protein localization to Cajal body (GO:1904871)	3/8	0.0587274	0.919282	0	0	3.16723	8.97862	CCT2;CCT7;CCT4
regulation of autophagy (GO:0010506)	32/204	0.0588781	0.918823	0	0	1.32485	3.75237	PRKAA2;NPRL2;MTMR9;WDR24;GOLGA2;FLCN;ATP6V0A2;TLK2;ATP6V1H;SH3BP4;PIP4K2C;CAPN1;PIM2;SREBF1;OSBPL7;FZD5;EXOC8;DAPK1;DAPK3;PRKAB1;IRGM;MID2;TPCN2;MTOR;TPCN1;KAT2A;RRAGD;ULK3;ATP13A2;DEPDC5;MET;EIF4G1
positive regulation of DNA biosynthetic process (GO:2000573)	11/56	0.0615592	0.957734	0	0	1.65903	4.62496	CCT2;HSP90AA1;HSP90AB1;DKC1;MYC;NEK7;NEK2;CCT7;GRHL2;MAPK15;CCT4
platelet degranulation (GO:0002576)	21/125	0.0617491	0.957768	0	0	1.41892	3.95123	LGALS3BP;FGB;ITGA2B;STXBP2;OLA1;F13A1;GTPBP2;SYTL4;F5;SCCPDH;MMRN1;CD109;SELENOP;ALB;HABP4;PHACTR2;QSOX1;TLN1;VCL;LY6G6F;FERMT3
endosome organization (GO:0007032)	8/37	0.0642475	0.993501	0	0	1.82615	5.0128	USP8;EXOC8;HOOK2;HOOK1;VPS33B;SNX33;HOOK3;PLEKHJ1
regulation of ubiquitin protein ligase activity (GO:1904666)	8/37	0.0642475	0.990499	0	0	1.82615	5.0128	GOLGA2;RPL5;CCNB1;USP44;CDC16;ANAPC4;ANAPC5;ANAPC1
ncRNA processing (GO:0034470)	35/228	0.0646775	0.994125	0	0	1.29653	3.55033	RPL5;DDX47;RPL12;WDR3;DIS3L;RPLP0;NOL8;RRP9;FARS2;RPL7A;RPL18A;PES1;BMS1;RPL14;RRP36;UTP20;RPL15;RPS10;DCAF13;RPL19;WDR36;PNO1;PIH1D1;RPS3A;UTP18;SENP3;WDR55;BOP1;LAS1L;AGO3;DKC1;HNRNPA2B1;MPHOSPH10;INTS9;RPS23
acetylcholine receptor signaling pathway (GO:0095500)	5/19	0.0652755	1	0	0	2.22262	6.06583	CHRM2;CHRM3;CHRM4;PLCB1;AGRN
nucleosome disassembly (GO:0006337)	5/19	0.0652755	0.997308	0	0	2.22262	6.06583	SUPT16H;SMARCD3;SMARCC2;ARID1A;ARID2
chromatin disassembly (GO:0031498)	5/19	0.0652755	0.994331	0	0	2.22262	6.06583	SUPT16H;SMARCD3;SMARCC2;ARID1A;ARID2
triglyceride biosynthetic process (GO:0019432)	5/19	0.0652755	0.991372	0	0	2.22262	6.06583	GPAM;LPL;GPAT3;PCK1;PCK2
negative regulation of cell junction assembly (GO:1901889)	5/19	0.0652755	0.98843	0	0	2.22262	6.06583	IKBKB;BCAS3;DLC1;PHLDB2;CORO1C
regulation of release of sequestered calcium ion into cytosol (GO:0051279)	10/50	0.0655362	0.989442	0	0	1.68919	4.6033	SELENON;DIAPH1;GSTO1;HRC;CAPN3;PTK2B;DMD;DRD1;CLIC2;JPH1
negative regulation of intracellular signal transduction (GO:1902532)	26/162	0.065795	0.990418	0	0	1.35552	3.68866	URI1;DDX3X;PRKAA2;NPRL2;OTUD7A;OTUD7B;UBR2;RELA;ARHGAP12;HDAC7;PKHD1;PREX1;FLCN;DAG1;TNFAIP8L1;SH3BP4;NLRP1;STAT1;MAGI2;PDE2A;TSC1;ESR1;TNIP3;TBC1D7;ZMYND11;DEPDC5
bile acid and bile salt transport (GO:0015721)	7/31	0.0663361	0.995627	0	0	1.90715	5.17413	ABCC3;NCOA1;NCOA2;ATP8B1;ABCB4;ALB;SLCO1B7
negative regulation of G1/S transition of mitotic cell cycle (GO:2000134)	6/25	0.0670897	1	0	0	2.02703	5.47647	RB1;RBL2;RBL1;SLFN11;DCUN1D3;FHL1
positive regulation of DNA-templated transcription, elongation (GO:0032786)	6/25	0.0670897	1	0	0	2.02703	5.47647	CDK9;SUPT16H;PAF1;RTF1;THOC5;SUPT6H
cilium-dependent cell motility (GO:0060285)	6/25	0.0670897	0.99813	0	0	2.02703	5.47647	CCDC39;DNAH17;DNAAF2;TEKT1;TEKT3;CFAP44
regulation of neuronal synaptic plasticity (GO:0048168)	6/25	0.0670897	0.995229	0	0	2.02703	5.47647	ARC;DLG4;GRIK2;SHISA9;SHISA7;RAB3GAP1
fatty acid derivative biosynthetic process (GO:1901570)	6/25	0.0670897	0.992344	0	0	2.02703	5.47647	SLC25A1;ACSS3;BDH2;FASN;FAR1;FAR2
mRNA transport (GO:0051028)	18/105	0.0676373	0.997552	0	0	1.44788	3.89999	NUP214;NDC1;UPF1;SMG1;NUP107;NUP210;FMR1;THOC5;SMG5;SRRM1;DDX19A;KIF5C;NUP85;HNRNPA2B1;SRSF6;SRSF7;SRSF10;SRSF11
regulation of JNK cascade (GO:0046328)	16/91	0.0677288	0.996023	0	0	1.485	3.99799	FLT4;SEMA3A;WNT7B;TNFRSF19;AXIN1;IGF1R;HIPK2;NCOR1;TRAF4;TAOK3;PTK2B;AIDA;ZMYND11;PLCB1;MAP3K11;MAP4K4
negative regulation of cell motility (GO:2000146)	17/98	0.0677966	0.994155	0	0	1.46511	3.94298	ZMYND8;TPM1;MAGI2;ARAP3;PTPRK;SULF1;GTPBP4;CX3CL1;FLCN;NAV3;DLC1;DAG1;EPPK1;SRGAP3;ARID2;SRGAP2;VCL
chordate embryonic development (GO:0043009)	11/57	0.068477	1	0	0	1.62992	4.37023	FLCN;FUT8;BMP2;DEAF1;WNT7B;ADAM10;ZNF358;LMX1B;SULF1;GRHL2;BMP5
ribosome assembly (GO:0042255)	11/57	0.068477	0.998395	0	0	1.62992	4.37023	RPL5;MRPL20;BOP1;DDX3X;RPL12;RPL10L;NOP2;PPAN;MRPS7;RPF2;RPS10
positive regulation of Wnt signaling pathway (GO:0030177)	23/141	0.0689762	1	0	0	1.37771	3.68398	USP8;PSMD11;DDX3X;JUP;DAPK3;USP34;AXIN1;SULF1;CCAR2;NFKB1;PSMA8;PSMA6;PSMD6;BMP2;PSMC6;PSMD5;DAAM2;PSMD2;WNK2;PSME4;RSPO3;DISC1;RSPO4
regulation of B cell proliferation (GO:0030888)	9/44	0.0695095	1	0	0	1.72758	4.60623	SASH3;VAV3;TFRC;FCRL3;CD38;NFATC2;MNDA;AHR;IKZF3
oligosaccharide metabolic process (GO:0009311)	12/64	0.0705501	1	0	0	1.58361	4.19885	GALNT6;GALNT14;NEU4;FUT8;GALNT3;GALNT2;GALNT1;B3GALT1;GALNTL5;MAN2C1;GALNT10;GAL3ST4
transmembrane receptor protein tyrosine kinase signaling pathway (GO:0007169)	57/397	0.0708977	1	0	0	1.21264	3.20928	CYFIP1;FLT4;IRS4;PIK3C2A;FGF3;IGF1R;SIPA1L1;AKT2;BLNK;ANKS1A;JAK2;JAK3;JAK1;ACTR3;EPHA5;VAV3;PDGFRA;HSP90AA1;EPHA7;EPHA6;EPHA8;VAV2;HCK;PIK3CA;KIF16B;GPRIN1;BTK;RAPGEF2;ELMO2;PLCB1;SHC3;RGS14;TXK;PXN;PIK3R3;POLR2B;ERBB4;PDGFD;POLR2C;ERBB2;AP2S1;ATP6V0A2;ATP6V1H;PTK2B;ZNF106;WASF2;NTRK2;ANGPT1;GALNT3;IL31RA;SULF1;BAIAP2;PTK2;FGF17;FIBP;CD4;FES
RNA export from nucleus (GO:0006405)	20/120	0.071624	1	0	0	1.40766	3.71104	NUP214;NDC1;UPF1;SMG1;NUP107;NUP210;TSC1;THOC5;SMG5;SRRM1;NPAP1;DDX19A;RANBP3L;XPOT;NUP85;HNRNPA2B1;SRSF6;SRSF7;SRSF10;SRSF11
vascular endothelial growth factor receptor signaling pathway (GO:0048010)	13/71	0.0719482	1	0	0	1.54644	4.06994	VAV3;CYFIP1;HSP90AA1;FLT4;PXN;BAIAP2;SULF1;PTK2;VAV2;PIK3CA;ELMO2;PTK2B;WASF2
positive regulation of GTPase activity (GO:0043547)	30/193	0.0721603	1	0	0	1.31284	3.45128	TBC1D9B;DOCK9;DOCK8;ASAP3;SNX13;F11R;CX3CL1;CORO1C;SYDE2;ABR;SIPA1L1;ERBB2;EVI5L;SRGAP2;TBC1D22A;TBC1D22B;TBC1D16;ARHGEF10;BCAS3;RABGAP1L;CDKL5;CCL20;TSC1;DNMBP;TBC1D7;RAPGEF2;TBC1D25;AGRN;RAB3GAP1;PICALM
positive regulation of cytoskeleton organization (GO:0051495)	14/78	0.0728163	1	0	0	1.51594	3.97148	SEMA5A;GPSM2;BCAS3;BAIAP2;SORBS3;VIL1;HCK;SYNPO2L;CTTN;CDC42EP5;FES;HCLS1;PTK2B;NES
translational elongation (GO:0006414)	18/106	0.0728531	1	0	0	1.43422	3.75666	PTCD3;MRPS15;MRPS33;MRPL58;MRPL15;MRPL37;GTPBP2;EEF2;MRPS7;MRPL35;MRPS5;EFTUD2;EEF1G;MRPL20;EEF1D;AURKAIP1;CHCHD1;DAP3
inflammatory response (GO:0006954)	38/253	0.0731389	1	0	0	1.26856	3.31779	HDAC4;PTGER1;LY75;CXCR4;PIK3CD;AOAH;F11R;LIAS;ITGAL;CX3CL1;RELA;IKBKB;IL18RAP;NLRP6;NLRP2;BLNK;JAK3;AFAP1L2;ANXA1;PARP4;CCL20;TNFRSF10B;NFKB1;NFATC4;TNFRSF10D;NLRP14;BMP2;NLRP11;CD40LG;NLRP10;PIK3CA;DLC1;REL;TLR8;ADAM8;CDO1;TLR4;NFE2L1
positive regulation of neuron differentiation (GO:0045666)	17/99	0.0732235	1	0	0	1.45031	3.79147	NTRK2;RETREG3;MAGI2;TCF12;P3H1;ADRA2C;CX3CL1;NEUROD1;BMP2;ZEB1;FES;PLXNB2;RAPGEF2;PTK2B;NRCAM;ARHGEF2;TRIM32
positive regulation of supramolecular fiber organization (GO:1902905)	15/85	0.0732645	1	0	0	1.49046	3.89559	SEMA5A;BAIAP2;VIL1;HCK;NAV3;SYNPO2L;CTTN;CDC42EP5;FES;ANKRD53;PTK2B;MAPRE1;MET;CLASP1;CDK5RAP2
regulation of dendrite development (GO:0050773)	8/38	0.0733053	1	0	0	1.77809	4.64638	CDKL5;FMR1;HECW2;SARM1;NEDD4L;VLDLR;KIAA0319;BMP5
negative regulation of Ras protein signal transduction (GO:0046580)	8/38	0.0733053	1	0	0	1.77809	4.64638	FLCN;SYNGAP1;RASA3;DLC1;ARAP3;SPRY2;ADRA1A;MET
negative regulation of focal adhesion assembly (GO:0051895)	4/14	0.074248	1	0	0	2.41313	6.27496	BCAS3;DLC1;PHLDB2;CORO1C
RNA splicing, via endonucleolytic cleavage and ligation (GO:0000394)	4/14	0.074248	1	0	0	2.41313	6.27496	TSEN34;DDX1;RTCB;TSEN2
regulation of response to interferon-gamma (GO:0060330)	4/14	0.074248	1	0	0	2.41313	6.27496	HSP90AB1;STAT1;JAK2;JAK1
response to ATP (GO:0033198)	4/14	0.074248	1	0	0	2.41313	6.27496	DGKQ;TRPV1;RYR3;SSH1
pore complex assembly (GO:0046931)	4/14	0.074248	1	0	0	2.41313	6.27496	NDC1;AHCTF1;NUP107;ANO6
rRNA metabolic process (GO:0016072)	31/201	0.074426	1	0	0	1.30261	3.38411	RPL5;DDX47;RPL12;WDR3;DIS3L;RPLP0;NOL8;RRP9;RPL7A;RPL18A;PES1;BMS1;RPL14;RRP36;UTP20;RPL15;RPS10;DCAF13;RPL19;WDR36;PNO1;PIH1D1;RPS3A;UTP18;SENP3;WDR55;BOP1;LAS1L;DKC1;MPHOSPH10;RPS23
positive regulation of sequence-specific DNA binding transcription factor activity (GO:0051091)	33/216	0.0748361	1	0	0	1.29035	3.34518	ALK;HDAC4;AKR1B1;PRKCZ;ABRA;RELA;MALT1;RPS6KA4;IKBKB;NEUROD1;IRAK2;CAPN3;TP53BP1;PPARGC1A;PPARGC1B;EPHA5;JUP;CFLAR;PPRC1;ESR1;MID2;NFKB1;HIPK2;PSMA6;CD40LG;BTK;ADAM8;ARHGEF2;TLR6;RAB7B;TLR4;TRIM32;TRIM34
mRNA processing (GO:0006397)	42/284	0.075731	1	0	0	1.24905	3.22325	SF3B3;RNMT;DQX1;CSTF3;CWC25;DDX41;PQBP1;TBRG4;EFTUD2;SYNCRIP;METTL14;POLR2B;POLR2C;PPARGC1A;SRSF10;CMTR1;SRSF11;CMTR2;RBM5;ZRSR2;SRRM4;CPSF7;SF3A2;RBPMS;CDC5L;GTF2H1;THOC5;CRNKL1;U2SURP;SRRM1;XAB2;HNRNPK;PRPF6;HNRNPUL1;HNRNPA2B1;HNRNPD;GEMIN5;HNRNPC;PABPC1;AURKAIP1;SRSF6;SRSF7
axonogenesis (GO:0007409)	34/224	0.0767992	1	0	0	1.28197	3.29026	CYFIP1;SPTBN5;SHC3;SEMA3A;CXCR4;PIK3CD;VLDLR;ART4;EPYC;KIF5C;GPC1;SLITRK3;TNR;SLITRK5;NRCAM;SLIT3;APBB1;SPTAN1;SPTBN2;EPHA5;LINGO2;SEMA6A;UNC5A;AUTS2;PSPN;EPHA8;GAB2;BAIAP2;PTK2;SHTN1;PIK3CA;DOK6;MAP1A;KRAS
positive regulation of kinase activity (GO:0033674)	19/114	0.07757	1	0	0	1.40766	3.59878	EPHA5;ALK;PDGFRA;NTRK2;EPHA7;XRCC6;EPHA6;EPHA8;FLT4;PTK2;IGF1R;CAMKK2;CD4;TRAF4;ERBB4;ERBB2;RAPGEF2;PTK2B;MET
positive regulation of protein polymerization (GO:0032273)	12/65	0.0776306	1	0	0	1.55925	3.98513	HCK;NAV3;CTTN;CDC42EP5;FES;ANKRD53;PTK2B;MAPRE1;BAIAP2;MET;CLASP1;CDK5RAP2
hexose biosynthetic process (GO:0019319)	9/45	0.0781763	1	0	0	1.68919	4.30539	SLC25A1;GPI;MDH2;PGAM2;AKR1B1;ENO2;PCK1;PPARGC1A;PCK2
inorganic anion transport (GO:0015698)	9/45	0.0781763	1	0	0	1.68919	4.30539	SLC34A3;SLC34A2;CLCN4;SLC26A8;ENPP1;ANO9;ANO6;ANO4;ANO5
regulation of focal adhesion assembly (GO:0051893)	9/45	0.0781763	1	0	0	1.68919	4.30539	CAMSAP3;BCAS3;DLC1;DAPK3;TSC1;PHLDB2;CLASP1;PTK2;CORO1C
adherens junction organization (GO:0034332)	9/45	0.0781763	1	0	0	1.68919	4.30539	JUP;CDH1;CDH10;CDH22;CDH24;CDH26;CDH9;CDH18;VCL
regulation of protein ubiquitination involved in ubiquitin-dependent protein catabolic process (GO:2000058)	6/26	0.0788523	1	0	0	1.94906	4.95097	RPL5;TRIM39;AXIN1;PTK2B;PTK2;HIPK2
in utero embryonic development (GO:0001701)	6/26	0.0788523	1	0	0	1.94906	4.95097	FLCN;FUT8;BMP2;WNT7B;ADAM10;LMX1B
regulation of interleukin-10 production (GO:0032653)	6/26	0.0788523	1	0	0	1.94906	4.95097	CD40LG;IL23R;DLL1;PIBF1;JAK3;TLR4
positive regulation of embryonic development (GO:0040019)	6/26	0.0788523	1	0	0	1.94906	4.95097	TENM4;DAG1;SIX1;PLCB1;PHLDB2;CLASP1
regulation of ryanodine-sensitive calcium-release channel activity (GO:0060314)	6/26	0.0788523	1	0	0	1.94906	4.95097	SELENON;GSTO1;HRC;DMD;CLIC2;JPH1
negative regulation of actin filament bundle assembly (GO:0032232)	5/20	0.0788874	1	0	0	2.11149	5.36261	DLC1;PHLDB2;MET;WASF2;CLASP1
cellular polysaccharide catabolic process (GO:0044247)	5/20	0.0788874	1	0	0	2.11149	5.36261	MGAM;PHKG1;PYGM;PYGL;GYG1
regulation of DNA-templated transcription, elongation (GO:0032784)	5/20	0.0788874	1	0	0	2.11149	5.36261	SUPT16H;ZNF326;THOC5;ZMYND11;CCAR2
negative regulation of protein depolymerization (GO:1901880)	5/20	0.0788874	1	0	0	2.11149	5.36261	CAMSAP3;NAV3;ARHGEF2;CAMSAP1;CLASP1
positive regulation of interferon-alpha production (GO:0032727)	5/20	0.0788874	1	0	0	2.11149	5.36261	IRF3;STAT1;DHX36;TLR8;TLR4
adrenergic receptor signaling pathway (GO:0071875)	5/20	0.0788874	1	0	0	2.11149	5.36261	RAPGEF2;ADRA1D;ADRA2C;ADRA1A;ADRA2A
heparan sulfate proteoglycan metabolic process (GO:0030201)	5/20	0.0788874	1	0	0	2.11149	5.36261	EXT2;GPC1;HPSE;SULF1;HS6ST1
negative regulation of macromolecule biosynthetic process (GO:0010558)	5/20	0.0788874	1	0	0	2.11149	5.36261	HDAC2;AKR1B1;NR1D1;APBB1;ASB1
adenylate cyclase-activating adrenergic receptor signaling pathway (GO:0071880)	5/20	0.0788874	1	0	0	2.11149	5.36261	RAPGEF2;ADRA1D;ADRA2C;ADRA1A;ADRA2A
negative regulation of cell communication (GO:0010648)	14/79	0.0793018	1	0	0	1.49675	3.7935	ALK;EPHA5;PDGFRA;NTRK2;EPHA7;EPHA6;EPHA8;FLT4;HHIP;IGF1R;ERBB4;ERBB2;UBASH3A;MET
integrin activation (GO:0033622)	3/9	0.0805398	1	0	0	2.81532	7.09179	FERMT2;CX3CL1;FERMT3
nuclear migration (GO:0007097)	3/9	0.0805398	1	0	0	2.81532	7.09179	SUN2;DCTN4;HOOK3
Cdc42 protein signal transduction (GO:0032488)	3/9	0.0805398	1	0	0	2.81532	7.09179	SHTN1;RHOJ;RHOV
small nucleolar ribonucleoprotein complex assembly (GO:0000491)	3/9	0.0805398	1	0	0	2.81532	7.09179	SHQ1;NUFIP1;PIH1D1
semaphorin-plexin signaling pathway involved in axon guidance (GO:1902287)	3/9	0.0805398	1	0	0	2.81532	7.09179	PLXNB2;PLXNA4;PLXNA3
response to leucine (GO:0043201)	3/9	0.0805398	1	0	0	2.81532	7.09179	RRAGD;UBR2;MTOR
maturation of LSU-rRNA from tricistronic rRNA transcript (SSU-rRNA, 5.8S rRNA, LSU-rRNA) (GO:0000463)	3/9	0.0805398	1	0	0	2.81532	7.09179	BOP1;PES1;RPF2
interleukin-1 secretion (GO:0050701)	3/9	0.0805398	1	0	0	2.81532	7.09179	GBP5;TLR6;TLR4
positive regulation of autophagosome assembly (GO:2000786)	3/9	0.0805398	1	0	0	2.81532	7.09179	LRSAM1;PIP4K2C;RAB3GAP1
negative regulation of histone methylation (GO:0031061)	3/9	0.0805398	1	0	0	2.81532	7.09179	H2AFY;PHF1;SUPT6H
positive regulation of cytokine production involved in inflammatory response (GO:1900017)	3/9	0.0805398	1	0	0	2.81532	7.09179	GBP5;TLR6;TLR4
mRNA methylation (GO:0080009)	3/9	0.0805398	1	0	0	2.81532	7.09179	METTL14;TRMT10C;CMTR1
cellular response to leucine (GO:0071233)	3/9	0.0805398	1	0	0	2.81532	7.09179	RRAGD;UBR2;MTOR
detection of mechanical stimulus involved in sensory perception (GO:0050974)	3/9	0.0805398	1	0	0	2.81532	7.09179	KCNA1;PIEZO2;SCN1A
fatty acid homeostasis (GO:0055089)	3/9	0.0805398	1	0	0	2.81532	7.09179	MLXIPL;PRKAA2;POLD1
positive regulation of transcription of nuclear large rRNA transcript from RNA polymerase I promoter (GO:1901838)	3/9	0.0805398	1	0	0	2.81532	7.09179	IPPK;PIH1D1;MTOR
interleukin-1 beta production (GO:0032611)	3/9	0.0805398	0.999987	0	0	2.81532	7.09179	GBP5;TLR6;TLR4
positive regulation of ion transmembrane transport (GO:0034767)	3/9	0.0805398	0.997559	0	0	2.81532	7.09179	WNK2;WNK4;ANO6
positive regulation of NF-kappaB transcription factor activity (GO:0051092)	21/129	0.0807714	0.998006	0	0	1.37492	3.45948	ALK;AKR1B1;CFLAR;PRKCZ;MID2;NFKB1;RELA;MALT1;RPS6KA4;IKBKB;PSMA6;CD40LG;IRAK2;BTK;CAPN3;ADAM8;ARHGEF2;TLR6;RAB7B;TLR4;TRIM32
peptidyl-tyrosine modification (GO:0018212)	10/52	0.0815279	1	0	0	1.62422	4.07161	PDGFRA;HCK;ERBB4;FES;FLT4;BTK;PTK2B;JAK2;JAK3;PTK2
negative regulation of cell migration (GO:0030336)	20/122	0.0819701	1	0	0	1.38458	3.46339	ZMYND8;TPM1;MAGI2;ARAP3;PTPRK;SULF1;GTPBP4;CX3CL1;CORO1C;FLCN;NAV3;DLC1;DAG1;EPPK1;SRGAP3;ARID2;SRGAP2;PHLDB2;VCL;CLASP1
homotypic cell-cell adhesion (GO:0034109)	8/39	0.0830956	1	0	0	1.7325	4.31005	FGB;PDGFRA;FIBP;CSRP1;GNAS;TLN1;VCL;FERMT3
integrin-mediated signaling pathway (GO:0007229)	11/59	0.083758	1	0	0	1.57467	3.9049	HCK;LAMA5;ITGB5;TXK;ITGA2B;ADAM10;PTK2B;ZNF304;PTK2;FERMT2;FERMT3
regulation of cell division (GO:0051302)	12/66	0.0851462	1	0	0	1.53563	3.78284	FLCN;AHCTF1;ZFYVE26;PRC1;MYC;PIK3R4;KLHL21;BIRC6;KLHL13;FSD1;DLL1;RAB11FIP4
negative regulation of cell adhesion (GO:0007162)	12/66	0.0851462	1	0	0	1.53563	3.78284	SEMA5A;ANGPT1;CDH1;ADAM22;ADAM10;SPOCK1;PLXNB2;GTPBP4;PLXNA4;PTK2;SIPA1;PLXNA3
peptidyl-tyrosine phosphorylation (GO:0018108)	14/80	0.0861476	1	0	0	1.47804	3.6237	PDGFRA;FLT4;TXK;PTK2;IGF1R;HCK;ERBB4;FES;BTK;PTK2B;JAK2;JAK3;PIBF1;JAK1
regulation of glutamate receptor signaling pathway (GO:1900449)	7/33	0.087764	1	0	0	1.79156	4.35906	DAPK1;DLG4;PTK2B;CAPN1;SHISA9;SHISA7;SHANK2
cyclic-nucleotide-mediated signaling (GO:0019935)	7/33	0.087764	1	0	0	1.79156	4.35906	RIMS2;EPHA5;KSR1;DGKQ;PDE2A;RAPGEF2;AHR
positive regulation of dendrite development (GO:1900006)	7/33	0.087764	1	0	0	1.79156	4.35906	CDKL3;CDKL5;FMR1;VLDLR;OBSL1;SHANK2;BMP5
protein O-linked glycosylation (GO:0006493)	19/116	0.0888402	1	0	0	1.38339	3.34907	GALNT6;GALNT14;SPON1;POGLUT1;FKRP;MUC16;GALNT3;GALNT2;GALNT1;MUC19;TET2;MUC5B;GALNT10;ADAMTSL1;A4GNT;B3GALT1;DAG1;GALNTL5;POMK
regulation of cell-matrix adhesion (GO:0001952)	10/53	0.0903457	1	0	0	1.59357	3.83113	CAMSAP3;JUP;PLEKHA2;DAPK3;PTK2B;TSC1;UTRN;CLASP1;PTK2;CORO1C
positive regulation of secretion by cell (GO:1903532)	10/53	0.0903457	1	0	0	1.59357	3.83113	FGB;MYOM1;STX1B;ADAM8;ATP13A2;SYTL4;PPIA;CFTR;CLASP1;EXPH5
positive regulation of proteolysis (GO:0045862)	10/53	0.0903457	1	0	0	1.59357	3.83113	HDAC2;ASTL;ASPH;NRDC;CAPN3;ADAM8;SNX33;AURKAIP1;TRIM32;ADRA2A
regulation of I-kappaB kinase/NF-kappaB signaling (GO:0043122)	31/205	0.0910369	1	0	0	1.27719	3.06078	OTUD7A;OTUD7B;LITAF;RELA;MALT1;IKBKB;NLRP6;CASP10;NLRP2;CAPN3;PIM2;NLRP1;STAT1;TNFRSF19;MIB2;TNFRSF10B;CFLAR;RHOC;ZDHHC17;ESR1;MID2;NLRP14;CD4;NLRP11;NLRP10;EEF1D;TNIP3;REL;TLR6;ZMYND11;TRIM32
tRNA methylation (GO:0030488)	6/27	0.0916935	1	0	0	1.87688	4.48443	TRMT10A;TRMT10C;TRMT13;TRMT44;TRMT1L;ALKBH8
regulation of mRNA metabolic process (GO:1903311)	4/15	0.092126	1	0	0	2.25225	5.37072	RBM26;SAFB2;SAFB;SUPT6H
maintenance of protein location in nucleus (GO:0051457)	4/15	0.092126	1	0	0	2.25225	5.37072	SUN2;MORC3;TAF3;TOPORS
G-protein coupled glutamate receptor signaling pathway (GO:0007216)	4/15	0.092126	1	0	0	2.25225	5.37072	TRPM1;DAGLA;GRIK3;GRM1
regulation of establishment of cell polarity (GO:2000114)	4/15	0.092126	1	0	0	2.25225	5.37072	ARFGEF1;BCAS3;SHTN1;PTK2B
mitotic chromosome condensation (GO:0007076)	4/15	0.092126	1	0	0	2.25225	5.37072	CDCA5;NCAPG;PHF13;NCAPD3
positive regulation of membrane protein ectodomain proteolysis (GO:0051044)	4/15	0.092126	1	0	0	2.25225	5.37072	NRDC;ADAM8;SNX33;ADRA2A
filopodium assembly (GO:0046847)	4/15	0.092126	1	0	0	2.25225	5.37072	FGD3;FGD4;SRGAP2;FGD2
negative regulation of RNA metabolic process (GO:0051253)	4/15	0.092126	1	0	0	2.25225	5.37072	NCOR2;SHQ1;NCOR1;ESR1
regulation of cartilage development (GO:0061035)	4/15	0.092126	1	0	0	2.25225	5.37072	BMP2;TRPS1;SOX6;TAPT1
regulation of mast cell degranulation (GO:0043304)	4/15	0.092126	1	0	0	2.25225	5.37072	CD84;FES;STXBP2;GAB2
negative regulation of adherens junction organization (GO:1903392)	4/15	0.092126	1	0	0	2.25225	5.37072	BCAS3;DLC1;PHLDB2;CORO1C
positive regulation of vasoconstriction (GO:0045907)	4/15	0.092126	1	0	0	2.25225	5.37072	FGB;OXTR;ADRA1D;ADRA1A
positive regulation of protein ubiquitination involved in ubiquitin-dependent protein catabolic process (GO:2000060)	15/88	0.092894	1	0	0	1.43965	3.42103	PSMD11;AXIN1;PTK2;PSMA8;PSMA6;PSMD6;CCNB1;PSMC6;PSMD5;PSMD2;PSME4;CDC16;ANAPC4;ANAPC5;ANAPC1
NIK/NF-kappaB signaling (GO:0038061)	14/81	0.0933556	1	0	0	1.45979	3.46166	PSMD11;TNFRSF10B;RELA;MALT1;NFKB1;PSMA8;PSMA6;PSMD6;PSMC6;PSMD5;PSMD2;PSME4;REL;TLR6
clathrin-dependent endocytosis (GO:0072583)	8/40	0.0936169	1	0	0	1.68919	4.00092	GAK;FCHO1;SYNJ1;FCHO2;AP2S1;FNBP1L;DLL1;PICALM
positive regulation of transcription from RNA polymerase I promoter (GO:0045943)	5/21	0.09389	1	0	0	2.01094	4.75714	IPPK;PIH1D1;ERBB2;UBTF;MTOR
energy reserve metabolic process (GO:0006112)	5/21	0.09389	1	0	0	2.01094	4.75714	PHKG1;PPP1R3C;MYC;PYGM;PYGL
phospholipid translocation (GO:0045332)	5/21	0.09389	1	0	0	2.01094	4.75714	ABCC1;ATP8A2;ATP8B2;ATP8B1;ABCB4
meiosis I (GO:0007127)	5/21	0.09389	1	0	0	2.01094	4.75714	MSH4;TDRD9;MOV10L1;MEIKIN;MYBL1
positive regulation of cysteine-type endopeptidase activity involved in apoptotic process (GO:0043280)	18/110	0.0963671	1	0	0	1.38206	3.23346	EGLN3;DDX3X;HIP1;APAF1;DAPK1;TNFRSF10B;CFLAR;GRAMD4;ST18;REST;CASP10;MYC;DLC1;COL4A3;NLRP2;CYCS;NLRP1;JAK2
intraciliary transport (GO:0042073)	9/47	0.0973922	1	0	0	1.61731	3.76673	IFT74;IFT88;TRAF3IP1;WDR19;IFT80;ALPK3;KIFAP3;KIF17;RPGR
RNA secondary structure unwinding (GO:0010501)	9/47	0.0973922	1	0	0	1.61731	3.76673	DDX18;DDX19A;DDX59;DDX3X;AGO3;DDX47;DDX1;DHX36;DDX41
regulation of G1/S transition of mitotic cell cycle (GO:2000045)	9/47	0.0973922	1	0	0	1.61731	3.76673	RB1;RBL2;DDX3X;RBL1;SLFN11;DCUN1D3;FHL1;PLCB1;EIF4G1
axonemal dynein complex assembly (GO:0070286)	7/34	0.0997824	1	0	0	1.73887	4.00769	CCDC39;CFAP100;DNAAF2;CCDC114;SPAG1;DNAI1;CCDC183
regulation of neurotransmitter receptor activity (GO:0099601)	7/34	0.0997824	1	0	0	1.73887	4.00769	DAPK1;DLG4;PTK2B;CAPN1;SHISA9;SHISA7;SHANK2
regulation of stress fiber assembly (GO:0051492)	11/61	0.100984	1	0	0	1.52304	3.49201	ARHGEF10;DLC1;TPM1;PXN;ASAP3;TSC1;PHLDB2;MET;WASF2;SORBS3;CLASP1
muscle organ development (GO:0007517)	11/61	0.100984	1	0	0	1.52304	3.49201	SMTN;MYH3;FHL1;TCF12;CAPN3;ITGA7;ZBTB42;DMD;SOX6;UTRN;BVES
positive regulation of defense response (GO:0031349)	13/75	0.101423	1	0	0	1.46396	3.35021	GBP5;LRSAM1;PDE2A;LPL;CX3CL1;NLRP10;POLR3C;POLR3D;PDCD4;TLR8;POLR3G;ADAM8;TLR4
protein polyubiquitination (GO:0000209)	41/284	0.103901	1	0	0	1.21931	2.7609	LRSAM1;PSMD11;UBE3C;CBFB;RNF180;NEDD4L;UBR2;PSMA8;HERC5;PSMD6;PSMD5;PSMD2;RNF217;ARIH2;TRIM69;LONRF3;RBBP6;ARIH1;SKP2;UNKL;FBXW4;AMFR;MIB2;UBE4B;TOPORS;FBXW2;DDB2;FBXO31;FBXL8;PSMA6;PSMC6;HECW2;PSME4;CDC16;ANAPC4;UBE2O;ANAPC5;BLMH;THOP1;TRIM32;ANAPC1
ameboidal-type cell migration (GO:0001667)	8/41	0.104862	1	0	0	1.64799	3.7164	ITGA4;ERBB4;SEMA3A;SEMA3G;FAT2;AMOTL2;SRGAP2;CORO1C
positive regulation of mitotic cell cycle phase transition (GO:1901992)	8/41	0.104862	1	0	0	1.64799	3.7164	RB1;CCNB1;DDX3X;CCND1;CDCA5;ANAPC5;PLCB1;EIF4G1
regulation of viral transcription (GO:0046782)	8/41	0.104862	1	0	0	1.64799	3.7164	CDK9;POLR2B;POLR2C;NELFB;NELFA;NELFCD;TRIM32;MID2
male meiosis I (GO:0007141)	3/10	0.105267	1	0	0	2.53378	5.70421	TDRD9;MOV10L1;MYBL1
cellular response to growth hormone stimulus (GO:0071378)	3/10	0.105267	1	0	0	2.53378	5.70421	PXN;JAK2;PTK2
regulation of Arp2/3 complex-mediated actin nucleation (GO:0034315)	3/10	0.105267	1	0	0	2.53378	5.70421	CYFIP1;ARFIP1;WASF1
protein K11-linked deubiquitination (GO:0035871)	3/10	0.105267	1	0	0	2.53378	5.70421	OTUD7A;OTUD7B;OTUD6A
nuclear pore complex assembly (GO:0051292)	3/10	0.105267	1	0	0	2.53378	5.70421	NDC1;AHCTF1;NUP107
negative regulation of gene silencing by miRNA (GO:0060965)	3/10	0.105267	1	0	0	2.53378	5.70421	NCOR2;NCOR1;ESR1
DNA dealkylation involved in DNA repair (GO:0006307)	3/10	0.105267	1	0	0	2.53378	5.70421	ALKBH2;MPG;ASCC2
glycoprotein catabolic process (GO:0006516)	3/10	0.105267	1	0	0	2.53378	5.70421	NEU4;EDEM2;ADAMTS9
protein localization to synapse (GO:0035418)	3/10	0.105267	1	0	0	2.53378	5.70421	DLG4;KIF5C;NRXN2
endosomal vesicle fusion (GO:0034058)	3/10	0.105267	1	0	0	2.53378	5.70421	VPS8;ANKFY1;VPS39
cellular response to ATP (GO:0071318)	3/10	0.105267	1	0	0	2.53378	5.70421	TRPV1;RYR3;SSH1
DNA dealkylation (GO:0035510)	3/10	0.105267	1	0	0	2.53378	5.70421	ALKBH2;MPG;ASCC2
regulation of gene expression by genetic imprinting (GO:0006349)	3/10	0.105267	1	0	0	2.53378	5.70421	DIRAS3;PCGF5;PCGF3
regulation of immunoglobulin production (GO:0002637)	3/10	0.105267	1	0	0	2.53378	5.70421	SASH3;FCRL3;SUPT6H
positive regulation of adaptive immune response based on somatic recombination of immune receptors built from immunoglobulin superfamily domains (GO:0002824)	3/10	0.105267	1	0	0	2.53378	5.70421	NLRP10;IL23R;ZBTB1
positive regulation of vacuole organization (GO:0044090)	3/10	0.105267	1	0	0	2.53378	5.70421	LRSAM1;PIP4K2C;RAB3GAP1
protein deglycosylation (GO:0006517)	3/10	0.105267	1	0	0	2.53378	5.70421	MAN2A2;MAN2C1;ENGASE
negative regulation of cytosolic calcium ion concentration (GO:0051481)	3/10	0.105267	1	0	0	2.53378	5.70421	HRC;ADRA1D;SLC8A1
regulation of actin filament length (GO:0030832)	3/10	0.105267	1	0	0	2.53378	5.70421	EPS8;SSH2;SSH1
regulation of NLRP3 inflammasome complex assembly (GO:1900225)	3/10	0.105267	1	0	0	2.53378	5.70421	GBP5;TLR6;TLR4
positive regulation of glial cell differentiation (GO:0045687)	3/10	0.105267	1	0	0	2.53378	5.70421	BMP2;TENM4;CXCR4
regulation of protein localization to cell surface (GO:2000008)	6/28	0.105589	1	0	0	1.80985	4.06889	HSP90AB1;TOR1A;NEDD4L;SNX33;STX3;PICALM
regulation of calcium ion transmembrane transporter activity (GO:1901019)	6/28	0.105589	1	0	0	1.80985	4.06889	YWHAE;SELENON;HRC;DMD;JPH1;ADRA2A
regulation of intracellular steroid hormone receptor signaling pathway (GO:0033143)	6/28	0.105589	1	0	0	1.80985	4.06889	CBFB;GPAM;SAFB2;AXIN1;UFSP2;ESR1
cardiac muscle cell development (GO:0055013)	6/28	0.105589	1	0	0	1.80985	4.06889	MYOM1;PDGFRA;MYH11;OBSL1;MYOM2;SLC8A1
positive regulation of apoptotic process (GO:0043065)	44/308	0.107583	1	0	0	1.20656	2.69002	DDX3X;DCUN1D3;FAF1;RASGRF2;GRAMD4;CCAR2;FGD2;FGD3;NEUROD1;CASP9;PREX1;ABR;FGD4;FLCN;MYC;NLRP2;APBB1;ZNF268;RBM5;VAV3;STPG1;EPHA7;APAF1;DAPK1;ARHGEF17;DAPK3;ANO6;VAV2;ARHGEF9;BMP2;REST;SHQ1;LATS2;FAP;BCL6;TRIM39;STK17B;DLC1;ARHGEF3;CYCS;ARHGEF1;MNDA;ARHGEF2;MAP3K11
negative regulation of I-kappaB kinase/NF-kappaB signaling (GO:0043124)	9/48	0.107935	1	0	0	1.58361	3.52548	CYLD;STAT1;FAF1;TNIP3;OTUD7A;OTUD7B;NLRP1;ZMYND11;ESR1
positive regulation of organelle assembly (GO:1902117)	9/48	0.107935	1	0	0	1.58361	3.52548	PLK4;GPSM2;LRSAM1;CROCC;STX18;CEP120;PIP4K2C;TAPT1;RAB3GAP1
myofibril assembly (GO:0030239)	9/48	0.107935	1	0	0	1.58361	3.52548	MYOM1;PDGFRA;MYH3;TMOD3;TPM1;CAPN3;CFLAR;OBSL1;MYOM2
protein modification by small protein removal (GO:0070646)	38/262	0.108226	1	0	0	1.22498	2.7238	INO80C;PSMD11;TRRAP;USP11;USP34;OTUD7A;OTUD7B;AKR1B1;PSMA8;PSMD6;SENP5;PSMD5;MYC;PSMD2;USP1;SKP2;USP8;MBD5;USP7;TOR1A;USP5;USP20;USP43;MCRS1;USP44;ADRM1;AXIN1;ESR1;SENP3;DDB2;CYLD;PSMA6;KAT2A;PSMC6;TNIP3;PSME4;CFTR;BAP1
regulation of anatomical structure morphogenesis (GO:0022603)	14/83	0.108861	1	0	0	1.42462	3.15934	EGLN1;POGLUT1;FLT4;DLL1;CAMSAP1;STRIP1;ARC;FMNL2;BCL6;ZMYM6;ERBB2;DAG1;PHLDB2;CLASP1
positive regulation of ubiquitin protein ligase activity (GO:1904668)	14/83	0.108861	1	0	0	1.42462	3.15934	PSMD11;PSMA8;GOLGA2;PSMA6;PSMD6;CCNB1;PSMC6;PSMD5;PSMD2;PSME4;CDC16;ANAPC4;ANAPC5;ANAPC1
cellular response to nerve growth factor stimulus (GO:1990090)	5/22	0.110231	1	0	0	1.91953	4.23292	NTRK2;ACAP2;MAGI2;RAPGEF2;WASF1
regulation of cardiac muscle contraction by calcium ion signaling (GO:0010882)	5/22	0.110231	1	0	0	1.91953	4.23292	GSTO1;HRC;DMD;CLIC2;SLC8A1
regulation of DNA biosynthetic process (GO:2000278)	5/22	0.110231	1	0	0	1.91953	4.23292	PARP4;MYC;PINX1;TERF2;SMG5
positive regulation of biosynthetic process (GO:0009891)	5/22	0.110231	1	0	0	1.91953	4.23292	MLXIPL;GPRIN1;TLR6;TLR4;MTOR
negative regulation of GTPase activity (GO:0034260)	5/22	0.110231	1	0	0	1.91953	4.23292	ARFGEF1;BCAS3;SH3BP4;F11R;GMIP
positive regulation of phosphatase activity (GO:0010922)	5/22	0.110231	1	0	0	1.91953	4.23292	BMP2;HSP90AB1;MAGI2;MTMR9;MTOR
negative regulation of phosphatase activity (GO:0010923)	12/69	0.110316	1	0	0	1.46886	3.23797	SPOCD1;CAMSAP3;CSRNP2;URI1;RBM26;DLG3;PPP4R4;PPP1R35;ZCCHC9;MPHOSPH10;KNL1;ARFGEF3
regulated exocytosis (GO:0045055)	23/149	0.110626	1	0	0	1.30374	2.87031	LGALS3BP;FGB;ITGA2B;STXBP2;OLA1;F13A1;GTPBP2;SYTL4;F5;RIMS2;SCCPDH;MMRN1;CD109;SELENOP;ALB;HABP4;PHACTR2;QSOX1;TLN1;STEAP2;VCL;LY6G6F;FERMT3
apoptotic process (GO:0006915)	34/232	0.110885	1	0	0	1.23777	2.72218	HIP1;PLAG1;CXCR4;AHR;DDX41;ADRA1A;CASP9;TCHP;CASP10;MYC;PLAGL1;CHEK1;PAK6;CAPN3;PTK2B;NLRP1;JAK2;EGLN3;SEMA6A;APAF1;DAPK1;DAPK3;TNFRSF19;MX1;TNFRSF10B;CFLAR;MTOR;CIT;CD2;FAP;PIK3CA;IRF3;DLC1;PDCD4
regulation of cellular response to stress (GO:0080135)	17/105	0.111775	1	0	0	1.36744	2.99642	NUP214;YWHAE;NDC1;DYRK3;SMG1;HSP90AA1;NUP107;HSP90AB1;NUP210;CCAR2;MTOR;CASP9;DNAJC2;NUP85;BAG3;CAMK2G;EIF4G1
Notch receptor processing (GO:0007220)	4/16	0.11183	1	0	0	2.11149	4.62579	JAG2;NOTCH3;ADAM10;DLL1
regulation of bicellular tight junction assembly (GO:2000810)	4/16	0.11183	1	0	0	2.11149	4.62579	TJP1;IKBKB;CBFB;NPHP4
positive regulation of cell migration involved in sprouting angiogenesis (GO:0090050)	4/16	0.11183	1	0	0	2.11149	4.62579	ANXA1;RHOJ;PIK3C2A;HDAC7
odontogenesis of dentin-containing tooth (GO:0042475)	4/16	0.11183	1	0	0	2.11149	4.62579	WNT6;HDAC2;BMP2;ANKRD11
protein localization to chromatin (GO:0071168)	4/16	0.11183	1	0	0	2.11149	4.62579	H2AFY;PIH1D1;ESR1;LEMD2
C21-steroid hormone biosynthetic process (GO:0006700)	4/16	0.11183	1	0	0	2.11149	4.62579	CYP11A1;FDXR;AKR1B1;TSPOAP1
positive regulation of telomere maintenance via telomere lengthening (GO:1904358)	7/35	0.11265	1	0	0	1.68919	3.68829	CCT2;NEK7;HNRNPA2B1;NEK2;CCT7;MAPK15;CCT4
positive regulation of neuron projection development (GO:0010976)	16/98	0.113718	1	0	0	1.37893	2.99784	SYT4;NTRK2;RETREG3;MAGI2;P3H1;NEDD4L;VLDLR;CX3CL1;BMP5;RIMS2;FES;PLXNB2;RAPGEF2;PTK2B;PLXNA4;PLXNA3
cellular response to organonitrogen compound (GO:0071417)	16/98	0.113718	1	0	0	1.37893	2.99784	JUP;PDE2A;HTR1B;AHR;TRPV1;RYR3;RELA;MTOR;IPO5;SSH1;DIAPH1;CDH1;RRAGD;RAPGEF2;SH3BP4;CFTR
regulation of neuron projection development (GO:0010975)	19/120	0.114417	1	0	0	1.33727	2.89909	NTRK2;HDAC2;RETREG3;CDKL5;SEMA3A;MAGI2;P3H1;RTN4RL2;SSH2;CX3CL1;SSH1;GAK;STX1B;SIPA1L1;FES;PLXNB2;RAPGEF2;SPOCK1;PTK2B
brain development (GO:0007420)	19/120	0.114417	1	0	0	1.33727	2.89909	EPHA7;ABCB6;GRIN2C;GRHL2;SHROOM4;SLC6A4;AFF2;GRIN2A;QARS;COL4A1;GPRIN1;POMK;PLXNB2;RAPGEF2;NES;SHANK2;PAFAH1B2;RAB3GAP1;CDK5RAP2
gluconeogenesis (GO:0006094)	8/42	0.116819	1	0	0	1.60875	3.4542	SLC25A1;GPI;MDH2;PGAM2;ENO2;PCK1;PPARGC1A;PCK2
central nervous system development (GO:0007417)	32/218	0.117063	1	0	0	1.23977	2.65937	ANKLE2;ABCB6;FMR1;ADAM22;HAPLN3;NPAS1;DLL1;AFF2;ACAN;GRIN2A;ADAM23;SPOCK1;NRCAM;CDK5RAP2;EPHA7;PSPN;ELP3;GRIN2C;GRHL2;SHROOM4;SLC8A3;BTD;RNF103;CYP26C1;QARS;COL4A1;GPRIN1;POMK;PLXNB2;NES;PAFAH1B2;RAB3GAP1
negative regulation of signaling (GO:0023057)	14/84	0.117157	1	0	0	1.40766	3.01835	ALK;EPHA5;PDGFRA;NTRK2;EPHA7;EPHA6;EPHA8;FLT4;HHIP;IGF1R;ERBB4;ERBB2;UBASH3A;MET
positive regulation of ubiquitin-protein ligase activity involved in regulation of mitotic cell cycle transition (GO:0051437)	13/77	0.118537	1	0	0	1.42594	3.04086	PSMD11;PSMA8;PSMA6;PSMD6;CCNB1;PSMC6;PSMD5;PSMD2;PSME4;CDC16;ANAPC4;ANAPC5;ANAPC1
vesicle organization (GO:0016050)	20/128	0.118704	1	0	0	1.31968	2.8124	USP8;SYT4;EXOC8;VPS33B;LRMP;HOOK3;SNX33;FNBP1L;SYT9;SYTL4;CORO1A;STX1B;HOOK2;HOOK1;CHMP4A;STX3;SNX7;EPS15;PLEKHJ1;PICALM
cytoplasmic microtubule organization (GO:0031122)	9/49	0.119091	1	0	0	1.5513	3.30096	CAMSAP3;HOOK2;TUBGCP2;HOOK1;AXIN1;FSD1;HOOK3;CAMSAP1;CLASP1
regulation of cell cycle arrest (GO:0071156)	9/49	0.119091	1	0	0	1.5513	3.30096	NEUROD1;CDK9;MLXIPL;HSP90AB1;CCND1;FAP;AKT2;NUPR2;ZNF268
negative regulation of cell cycle G2/M phase transition (GO:1902750)	12/70	0.119575	1	0	0	1.44788	3.07502	PSMA6;PSMD6;PSMD11;PSMC6;H2AFY;PSMD5;PSMD2;PINX1;FHL1;CHEK1;PSME4;PSMA8
positive regulation of macromolecule biosynthetic process (GO:0010557)	22/143	0.119668	1	0	0	1.29938	2.75862	RPL5;PDGFRA;HDAC2;DDX3X;PRMT1;FMR1;SAMD4A;AKR1B1;NR1H3;LARP4B;EEF2;LARP6;NFKB1;MTOR;IGF1R;MYC;AKT2;ERBB2;HNRNPD;JAK2;TLR4;RAB3GAP1
positive regulation of hydrolase activity (GO:0051345)	26/173	0.119733	1	0	0	1.26933	2.69415	MTCL1;DOCK9;DOCK8;ASAP3;MTMR9;SNX13;F11R;CX3CL1;ABR;ERBB2;EVI5L;SRGAP2;BCAS3;CDKL5;CCL20;TPM1;RHOC;BMP2;DNMBP;MSH2;TBC1D7;RAPGEF2;DNAJC9;AGRN;RAB3GAP1;PICALM
positive regulation of cysteine-type endopeptidase activity (GO:2001056)	10/56	0.12007	1	0	0	1.5082	3.19691	GRIN2A;REST;DDX3X;ASPH;DAPK1;MYC;GPRIN1;NLRP2;CYCS;GRAMD4
negative regulation of G2/M transition of mitotic cell cycle (GO:0010972)	11/63	0.120145	1	0	0	1.47469	3.12494	PSMA6;PSMD6;PSMD11;PSMC6;PSMD5;PSMD2;ZFYVE19;PINX1;FHL1;PSME4;PSMA8
positive regulation of sprouting angiogenesis (GO:1903672)	6/29	0.120505	1	0	0	1.74744	3.69768	ANXA1;RHOJ;PIK3C2A;DLL1;HDAC7;JAK1
protein K63-linked deubiquitination (GO:0070536)	6/29	0.120505	1	0	0	1.74744	3.69768	USP8;CYLD;USP20;SHMT2;OTUD7A;OTUD7B
regulation of cell morphogenesis (GO:0022604)	6/29	0.120505	1	0	0	1.74744	3.69768	VIL1;STRIP1;ARC;FMNL2;ZMYM6;CAMSAP1
regulation of actin polymerization or depolymerization (GO:0008064)	6/29	0.120505	1	0	0	1.74744	3.69768	EPS8;FCHSD1;ARHGAP40;HCLS1;SSH2;SSH1
primary neural tube formation (GO:0014020)	6/29	0.120505	1	0	0	1.74744	3.69768	MTHFD1L;DEAF1;DLC1;PLXNB2;GRHL3;GRHL2
negative regulation of proteasomal protein catabolic process (GO:1901799)	6/29	0.120505	1	0	0	1.74744	3.69768	PRKCG;USP7;HSP90AB1;TLK2;CCAR2;N4BP1
enzyme linked receptor protein signaling pathway (GO:0007167)	19/121	0.121446	1	0	0	1.32622	2.79606	SHC3;TXK;NPR2;FLT4;IL31RA;PTK2;PTPRF;HCK;CD4;FES;ERBB4;ERBB2;BTK;BLNK;PTK2B;IL6ST;JAK2;JAK3;JAK1
positive regulation of protein phosphorylation (GO:0001934)	57/413	0.122231	1	0	0	1.16566	2.45004	ALK;FMR1;FLT4;ADRA1A;IGF1R;RPS6KA4;FLCN;CCND3;CCND1;AKT2;CCNL2;JAK2;EPHA5;PDGFRA;EPHA7;EPHA6;KSR1;EPHA8;FCRL3;AXIN1;ADRA2C;ADRA2A;TRAF4;DGKQ;RAPGEF2;HCLS1;ARHGEF2;MET;THBS4;CAMKK2;ERBB4;PDGFD;ERBB2;PTK2B;PROM2;NTRK2;GDF11;XRCC6;RBPMS;ANGPT1;GDF15;TNFRSF10B;GDF3;IRGM;MTOR;PTK2;TNFRSF10D;BMP5;CDK9;MARCO;GDF9;BMP2;CD4;NEK10;SPRY2;KRAS;EIF4G1
negative regulation of gene expression (GO:0010629)	83/619	0.123165	1	0	0	1.13249	2.3717	RB1;ZNF253;DDX3X;PHF1;NAB1;FMR1;NKAP;EHMT1;ZC3H8;CTCF;AHR;PTPRK;CCAR2;FERD3L;SYNCRIP;FLCN;SCMH1;CD38;CAPN3;CIR1;METTL16;YAF2;MAP2K2;SMARCC2;H2AFY;DAPK1;SFMBT1;ZBTB38;DAPK3;TSC1;ZNF12;TERF2;ZFP90;NCOR2;RBL2;ZEB1;NCOR1;SHQ1;RBL1;DGKQ;ZNF318;DEPDC1;PLCB1;ZFPM2;ZNF674;ZNF552;HDAC4;L3MBTL1;HDAC2;CIPC;TWIST2;TYMS;RELA;BTAF1;ZNF749;DEAF1;ZSCAN10;PRDM16;ZNF746;HEXIM1;MSR1;XRCC6;CBX4;ATP8B1;SAMD4A;NR2F2;N…
positive regulation of canonical Wnt signaling pathway (GO:0090263)	18/114	0.124194	1	0	0	1.33357	2.78171	USP8;PSMD11;DDX3X;JUP;DAPK3;USP34;AXIN1;CCAR2;NFKB1;PSMA8;PSMA6;PSMD6;PSMC6;PSMD5;DAAM2;PSMD2;WNK2;PSME4
protein deubiquitination (GO:0016579)	37/258	0.125454	1	0	0	1.21124	2.51431	INO80C;PSMD11;TRRAP;SHMT2;USP11;USP34;OTUD7A;OTUD7B;AKR1B1;PSMA8;PSMD6;PSMD5;MYC;PSMD2;USP1;SKP2;USP8;MBD5;USP7;USP5;USP20;USP43;MCRS1;USP44;ADRM1;AXIN1;OTUD6A;ESR1;DDB2;CYLD;PSMA6;KAT2A;PSMC6;TNIP3;PSME4;CFTR;BAP1
activation of GTPase activity (GO:0090630)	14/85	0.125812	1	0	0	1.3911	2.88369	BCAS3;ARHGEF10;RABGAP1L;TBC1D9B;TSC1;CORO1C;SYDE2;SIPA1L1;TBC1D7;TBC1D25;EVI5L;TBC1D22A;TBC1D22B;TBC1D16
positive regulation of peptide secretion (GO:0002793)	7/36	0.126344	1	0	0	1.64227	3.39743	FGB;MYOM1;ATP13A2;ADAM8;SYTL4;PPIA;EXPH5
flagellated sperm motility (GO:0030317)	7/36	0.126344	1	0	0	1.64227	3.39743	CCDC39;DNAH11;TEKT1;ATP1A4;TEKT3;AKAP4;DNAI1
DNA-dependent DNA replication maintenance of fidelity (GO:0045005)	7/36	0.126344	1	0	0	1.64227	3.39743	CDK9;SMARCAL1;MMS22L;TIPIN;POLD1;BOD1L1;TONSL
erythrocyte differentiation (GO:0030218)	7/36	0.126344	1	0	0	1.64227	3.39743	TGFBR3;DYRK3;HCLS1;ACIN1;JAK2;JAK3;HIPK2
positive regulation of cellular catabolic process (GO:0031331)	17/107	0.126932	1	0	0	1.34188	2.76978	UPF1;HSP90AA1;PRKAA2;DAPK1;NPRL2;NRDC;SNX33;IRGM;MID2;ADRA2A;TPCN1;MLXIPL;FLCN;AKT2;SH3BP4;ADAM8;PIM2
water-soluble vitamin metabolic process (GO:0006767)	13/78	0.127681	1	0	0	1.40766	2.89727	CUBN;ABCC1;GSTO1;SHMT2;ALDH1L2;SLC5A6;LMBRD1;BTD;MTHFD1L;FASN;MTHFD2L;ENPP1;ABCD1
negative regulation of ubiquitin protein ligase activity (GO:1904667)	13/78	0.127681	1	0	0	1.40766	2.89727	RPL5;PSMD11;USP44;PSMA6;PSMD6;CCNB1;PSMC6;PSMD5;PSMD2;CDC16;ANAPC4;ANAPC5;ANAPC1
lamellipodium assembly (GO:0030032)	5/23	0.12784	1	0	0	1.83608	3.77676	CYFIP1;ABLIM1;ABLIM2;SRGAP2;VCL
positive regulation of blood circulation (GO:1903524)	5/23	0.12784	1	0	0	1.83608	3.77676	FGB;OXTR;HRC;ADRA1D;ADRA1A
regulation of interleukin-8 secretion (GO:2000482)	5/23	0.12784	1	0	0	1.83608	3.77676	CD2;TLR1;ANXA1;NLRP10;TLR6
folic acid-containing compound metabolic process (GO:0006760)	5/23	0.12784	1	0	0	1.83608	3.77676	MTHFD1L;SHMT2;MTHFD2L;GGH;ALDH1L2
regulation of release of sequestered calcium ion into cytosol by sarcoplasmic reticulum (GO:0010880)	5/23	0.12784	1	0	0	1.83608	3.77676	GSTO1;HRC;DMD;CLIC2;SLC8A1
regulation of microtubule cytoskeleton organization (GO:0070507)	5/23	0.12784	1	0	0	1.83608	3.77676	CAMSAP3;CYLD;TRAF3IP1;PHLDB2;CLASP1
regulation of ion homeostasis (GO:2000021)	5/23	0.12784	1	0	0	1.83608	3.77676	WNK2;FHL1;WNK4;NEDD4L;CORIN
regulation of axon extension involved in axon guidance (GO:0048841)	5/23	0.12784	1	0	0	1.83608	3.77676	SEMA5A;SEMA3A;SEMA3G;PLXNA4;PLXNA3
positive regulation of protein localization to nucleus (GO:1900182)	8/43	0.129471	1	0	0	1.57134	3.21229	CCT2;JUP;MCRS1;PINX1;KAT7;CCT7;IPO5;CCT4
negative regulation of apoptotic process (GO:0043066)	66/486	0.129862	1	0	0	1.14698	2.34131	ALK;YWHAE;ANKLE2;DDX3X;FLT4;SIX1;IGF1R;IKBKB;MYC;AKT2;PIM1;CD38;CAPN3;PIM2;PRKCG;EPHA5;PDGFRA;EPHA7;ANXA1;EPHA6;EPHA8;RPS3A;ATAD3A;TOPORS;HCK;ARHGAP10;MSH2;PIK3CA;HCLS1;NAA35;ADAM8;BIRC6;IL6ST;MET;HDAC2;PRKAA2;AGAP2;DLL1;MALT1;RELA;PKHD1;NUAK2;BAG3;ERBB4;ERBB2;PTK2B;ZNF304;PPARGC1A;ZNF268;MAP4K4;NTRK2;ANGPT1;CBX4;IL31RA;TNFRSF10B;ASNS;CFLAR;SMAD6;NFKB1;PTK2;TNFRSF10D;HNRNPK;CD40LG;QARS;ALB;SPRY2
negative regulation of dephosphorylation (GO:0035305)	11/64	0.130439	1	0	0	1.45165	2.95679	SPOCD1;CAMSAP3;CSRNP2;URI1;RBM26;DLG3;PPP1R35;ZCCHC9;MPHOSPH10;KNL1;ARFGEF3
positive regulation of cell projection organization (GO:0031346)	11/64	0.130439	1	0	0	1.45165	2.95679	NTRK2;RETREG3;NAV3;FES;MAGI2;P3H1;RAPGEF2;PTK2B;PLXNB2;CX3CL1;PROM2
phosphatidylinositol-mediated signaling (GO:0048015)	10/57	0.131047	1	0	0	1.48174	3.0112	PDGFRA;NYAP1;PIK3CA;ERBB2;PIK3CD;GAB2;PIK3C2A;NYAP2;PIK3C2B;IGF1R
negative regulation of leukocyte activation (GO:0002695)	3/11	0.132518	1	0	0	2.30344	4.65533	CD84;IL31RA;NR1H3
calcineurin-NFAT signaling cascade (GO:0033173)	3/11	0.132518	1	0	0	2.30344	4.65533	NFAT5;NFATC2;NFATC4
myosin filament assembly (GO:0031034)	3/11	0.132518	1	0	0	2.30344	4.65533	MYOM1;OBSL1;MYOM2
endonucleolytic cleavage of tricistronic rRNA transcript (SSU-rRNA, 5.8S rRNA, LSU-rRNA) (GO:0000479)	3/11	0.132518	1	0	0	2.30344	4.65533	ABT1;BMS1;UTP20
purine nucleobase metabolic process (GO:0006144)	3/11	0.132518	1	0	0	2.30344	4.65533	PRPS1;MTHFD1L;GDA
negative regulation of protein localization to cell surface (GO:2000009)	3/11	0.132518	1	0	0	2.30344	4.65533	NEDD4L;SNX33;PICALM
cellular response to interleukin-2 (GO:0071352)	3/11	0.132518	1	0	0	2.30344	4.65533	PTK2B;JAK3;JAK1
arginine metabolic process (GO:0006525)	3/11	0.132518	1	0	0	2.30344	4.65533	CPS1;NOS3;ART4
mitotic spindle elongation (GO:0000022)	3/11	0.132518	1	0	0	2.30344	4.65533	KIF4B;PRC1;KIF23
carbohydrate derivative catabolic process (GO:1901136)	3/11	0.132518	1	0	0	2.30344	4.65533	NEU4;SAMHD1;ADAMTS9
regulation of receptor biosynthetic process (GO:0010869)	3/11	0.132518	1	0	0	2.30344	4.65533	HDAC2;NR1H3;NR1D1
positive regulation of endothelial cell apoptotic process (GO:2000353)	3/11	0.132518	1	0	0	2.30344	4.65533	CD40LG;PDCD4;ANO6
drug transmembrane transport (GO:0006855)	3/11	0.132518	1	0	0	2.30344	4.65533	ABCC3;ABCC1;ATP8B1
negative regulation of protein localization to nucleus (GO:1900181)	3/11	0.132518	1	0	0	2.30344	4.65533	FLCN;OTUD7B;CABP1
negative regulation of protein ubiquitination involved in ubiquitin-dependent protein catabolic process (GO:2000059)	3/11	0.132518	1	0	0	2.30344	4.65533	RPL5;TRIM39;HIPK2
proteasome assembly (GO:0043248)	3/11	0.132518	1	0	0	2.30344	4.65533	PSMD11;PSMD5;ADRM1
positive regulation of receptor biosynthetic process (GO:0010870)	3/11	0.132518	1	0	0	2.30344	4.65533	HDAC2;HNRNPK;NR1H3
cellular response to sterol (GO:0036315)	3/11	0.132518	1	0	0	2.30344	4.65533	OSBPL7;RORC;MLC1
cardiac myofibril assembly (GO:0055003)	4/17	0.133212	1	0	0	1.98728	4.00598	MYOM1;PDGFRA;OBSL1;MYOM2
long-term memory (GO:0007616)	4/17	0.133212	1	0	0	1.98728	4.00598	ARC;KAT2A;RGS14;CAMK4
regulation of synaptic vesicle exocytosis (GO:2000300)	4/17	0.133212	1	0	0	1.98728	4.00598	RIMS2;STX1B;FMR1;RAB3GAP1
heterocycle biosynthetic process (GO:0018130)	4/17	0.133212	1	0	0	1.98728	4.00598	NR1I3;ALDH18A1;LIAS;MOCS1
positive chemotaxis (GO:0050918)	4/17	0.133212	1	0	0	1.98728	4.00598	SEMA5A;ANGPT1;CORO1A;MET
regulation of establishment or maintenance of cell polarity (GO:0032878)	4/17	0.133212	1	0	0	1.98728	4.00598	ARFGEF1;BCAS3;SHTN1;PTK2B
synaptic vesicle transport (GO:0048489)	4/17	0.133212	1	0	0	1.98728	4.00598	TOR1A;SYNJ1;KIF5C;SPG11
positive regulation of telomere capping (GO:1904355)	4/17	0.133212	1	0	0	1.98728	4.00598	NEK7;HNRNPD;NEK2;MAPK15
detection of mechanical stimulus (GO:0050982)	4/17	0.133212	1	0	0	1.98728	4.00598	JUP;PIEZO2;PKD1L2;PKD1L3
platelet-derived growth factor receptor signaling pathway (GO:0048008)	4/17	0.133212	1	0	0	1.98728	4.00598	PDGFRA;RGS14;PDGFD;PIK3C2A
microtubule nucleation (GO:0007020)	4/17	0.133212	1	0	0	1.98728	4.00598	GOLGA2;TUBGCP2;CENPJ;CLASP1
regulation of transposition (GO:0010528)	4/17	0.133212	1	0	0	1.98728	4.00598	APOBEC3D;TDRD9;UBR2;MYBL1
regulation of protein secretion (GO:0050708)	17/108	0.134938	1	0	0	1.32945	2.66282	FGB;MYOM1;ABCC8;P3H1;ITPR2;CACNA1D;ADRA2C;SYTL4;CACNA1E;ADRA2A;STXBP5L;NEUROD1;ARFIP1;ADAM8;ATP13A2;PPIA;EXPH5
cortical cytoskeleton organization (GO:0030865)	6/30	0.136397	1	0	0	1.68919	3.36518	IKBKB;STRIP1;FMNL1;FMNL2;RHOJ;RHOV
regulation of embryonic development (GO:0045995)	6/30	0.136397	1	0	0	1.68919	3.36518	POGLUT1;DAG1;PLCB1;DLL1;PHLDB2;CLASP1
positive regulation of interleukin-1 secretion (GO:0050716)	6/30	0.136397	1	0	0	1.68919	3.36518	FZD5;NLRP10;NLRP2;TLR8;NLRP1;TLR4
semaphorin-plexin signaling pathway (GO:0071526)	6/30	0.136397	1	0	0	1.68919	3.36518	SEMA3A;SEMA3G;PLXNB2;MET;PLXNA4;PLXNA3
tube closure (GO:0060606)	6/30	0.136397	1	0	0	1.68919	3.36518	MTHFD1L;DEAF1;DLC1;PLXNB2;GRHL3;GRHL2
regulation of translation (GO:0006417)	31/214	0.136917	1	0	0	1.22348	2.43274	CYFIP1;RPL5;NUP107;DDX3X;FMR1;DDX1;MRPL58;YBX2;TYMS;SYNCRIP;NUP85;MTG1;POLR2B;POLR2C;ERBB2;NUP214;NDC1;UPF1;NUP210;DAPK1;DAPK3;SAMD4A;TSC1;LARP4B;EEF2;LARP6;MTOR;HNRNPD;GEMIN5;EIF4G1;EIF3B
positive regulation of translation (GO:0045727)	13/79	0.13721	1	0	0	1.38984	2.76056	RPL5;DDX3X;TRMT10C;FASTKD3;FMR1;SAMD4A;LARP4B;EEF2;LARP6;MTOR;ERBB2;HABP4;HNRNPD
regulation of cellular response to heat (GO:1900034)	13/79	0.13721	1	0	0	1.38984	2.76056	YWHAE;NUP214;NDC1;HSP90AA1;NUP107;HSP90AB1;NUP210;CCAR2;MTOR;DNAJC2;NUP85;BAG3;CAMK2G
regulation of lipid metabolic process (GO:0019216)	16/101	0.138053	1	0	0	1.33797	2.64934	RB1;NCOA1;NCOA2;SMARCD3;H2AFY;ABCB4;CYP4A11;RORC;IRS4;NR1D1;NCOR2;RBL2;LACTB;RBL1;NCOR1;TGS1
mRNA-containing ribonucleoprotein complex export from nucleus (GO:0071427)	16/101	0.138053	1	0	0	1.33797	2.64934	NUP214;NDC1;UPF1;SMG1;NUP107;NUP210;THOC5;SMG5;SRRM1;DDX19A;NUP85;HNRNPA2B1;SRSF6;SRSF7;SRSF10;SRSF11
regulation of cation channel activity (GO:2001257)	12/72	0.139369	1	0	0	1.40766	2.77397	SELENON;KCNS1;DAPK1;DLG4;HRC;PTK2B;DMD;CAPN1;SHISA9;JPH1;SHISA7;SHANK2
organic hydroxy compound transport (GO:0015850)	7/37	0.140834	1	0	0	1.59788	3.13213	ABCC3;NCOA1;NCOA2;ATP8B1;ALB;SLCO1B7;SLC6A4
nucleobase-containing compound catabolic process (GO:0034655)	8/44	0.142796	1	0	0	1.53563	2.98885	NUDT9;DFFB;TATDN2;ENTPD4;RNASET2;DIS3L;HNRNPD;SND1
mitotic metaphase plate congression (GO:0007080)	8/44	0.142796	1	0	0	1.53563	2.98885	CCNB1;CDCA5;PINX1;ANKRD53;CHMP4A;PIBF1;MAD1L1;CENPC
response to cytokine (GO:0034097)	21/139	0.143973	1	0	0	1.27601	2.47306	HDAC4;SHMT2;STAT1;IL23R;MX1;ADAM10;CXCR4;AFF3;PTPN14;RELA;SIGIRR;CDK9;IRAK2;REL;HCLS1;IL6ST;XAF1;JAK2;JAK3;TRIM32;IL18R1
mRNA splicing, via spliceosome (GO:0000398)	37/262	0.146154	1	0	0	1.19275	2.29376	SF3B3;DQX1;CSTF3;DDX1;CWC25;DDX41;PQBP1;EFTUD2;SYNCRIP;METTL14;RNF113B;POLR2B;TGS1;POLR2C;SRSF10;SRSF11;RBM5;ZRSR2;CPSF7;SF3A2;RBPMS;CDC5L;CRNKL1;U2SURP;SRRM1;XAB2;HNRNPK;PRPF6;HNRNPUL1;HNRNPA2B1;HNRNPD;GEMIN5;HNRNPC;PABPC1;CDK13;SRSF6;SRSF7
nucleosome organization (GO:0034728)	13/80	0.147118	1	0	0	1.37247	2.63036	SUPT16H;SMARCC2;SMARCD3;H2AFY;HIST2H2BC;CTCF;ARID1A;SUPT6H;CHAF1B;NASP;PAF1;PADI4;ARID2
chromatin remodeling (GO:0006338)	18/117	0.147876	1	0	0	1.29938	2.48361	RB1;INO80C;HDAC4;HDAC2;SMARCC2;SMARCD3;PIH1D1;ZBTB1;BAZ1A;ARID1A;SUPT6H;ESR1;KAT2A;MYC;CHEK1;UBTF;PADI4;HNRNPC
regulation of macroautophagy (GO:0016241)	18/117	0.147876	1	0	0	1.29938	2.48361	PRKAA2;EXOC8;NPRL2;TSC1;PRKAB1;MTOR;IFT88;PIKFYVE;PIK3CA;RRAGD;ATP6V0A2;TBC1D25;ATP6V1H;QSOX1;ATP13A2;CAPN1;LZTS1;PAFAH1B2
Rho protein signal transduction (GO:0007266)	12/73	0.149889	1	0	0	1.38837	2.63494	EPS8;SHTN1;CDC42EP5;RHOJ;ARHGEF3;PAK6;ARHGEF1;RHOV;RHOC;CTNNAL1;ADRA2A;RHOBTB1
cell-cell junction organization (GO:0045216)	12/73	0.149889	1	0	0	1.38837	2.63494	TJP1;FLCN;JUP;CDH1;CDH10;CDH22;DSG1;CDH24;CDH26;TLN1;CDH9;CDH18
regulation of cell motility (GO:2000145)	17/110	0.151791	1	0	0	1.30528	2.46079	DAPK3;RHOC;SRCIN1;RHOBTB1;CAMSAP3;DIAPH1;FES;ERBB4;AKT2;SPOCK2;ERBB2;PLXNB2;AMOTL2;SGK3;TRIM32;PLXNA4;PLXNA3
histone-serine phosphorylation (GO:0035404)	2/6	0.152163	1	0	0	2.81532	5.30069	RPS6KA4;PRKAA2
response to granulocyte macrophage colony-stimulating factor (GO:0097012)	2/6	0.152163	1	0	0	2.81532	5.30069	CD4;NPR2
regulation of lymphocyte apoptotic process (GO:0070228)	2/6	0.152163	1	0	0	2.81532	5.30069	BTK;JAK3
B cell chemotaxis (GO:0035754)	2/6	0.152163	1	0	0	2.81532	5.30069	PIK3CD;CYP7B1
regulation of extent of cell growth (GO:0061387)	2/6	0.152163	1	0	0	2.81532	5.30069	CTTN;NRCAM
embryonic skeletal joint development (GO:0072498)	2/6	0.152163	1	0	0	2.81532	5.30069	COL2A1;AXIN1
positive regulation of T-helper 17 type immune response (GO:2000318)	2/6	0.152163	1	0	0	2.81532	5.30069	NLRP10;IL23R
regulation of skeletal muscle satellite cell proliferation (GO:0014842)	2/6	0.152163	1	0	0	2.81532	5.30069	ANGPT1;CFLAR
cellular hyperosmotic response (GO:0071474)	2/6	0.152163	1	0	0	2.81532	5.30069	AKR1B1;ARHGEF2
purine nucleobase biosynthetic process (GO:0009113)	2/6	0.152163	1	0	0	2.81532	5.30069	PRPS1;MTHFD1L
response to DNA damage checkpoint signaling (GO:0072423)	2/6	0.152163	1	0	0	2.81532	5.30069	SLX4;APAF1
protein deubiquitination involved in ubiquitin-dependent protein catabolic process (GO:0071947)	2/6	0.152163	1	0	0	2.81532	5.30069	OTUD7A;OTUD7B
rRNA transport (GO:0051029)	2/6	0.152163	1	0	0	2.81532	5.30069	TST;TSC1
iron ion import (GO:0097286)	2/6	0.152163	1	0	0	2.81532	5.30069	TFRC;PICALM
positive regulation of vesicle fusion (GO:0031340)	2/6	0.152163	1	0	0	2.81532	5.30069	ANXA1;AKT2
peroxisomal membrane transport (GO:0015919)	2/6	0.152163	1	0	0	2.81532	5.30069	PEX3;ABCD1
dendrite extension (GO:0097484)	2/6	0.152163	1	0	0	2.81532	5.30069	CDKL3;AUTS2
iron ion import across plasma membrane (GO:0098711)	2/6	0.152163	1	0	0	2.81532	5.30069	STEAP2;PICALM
3'-phosphoadenosine 5'-phosphosulfate biosynthetic process (GO:0050428)	2/6	0.152163	1	0	0	2.81532	5.30069	SLC26A2;PAPSS2
oxygen homeostasis (GO:0032364)	2/6	0.152163	1	0	0	2.81532	5.30069	EGLN1;WNT7B
positive regulation of osteoblast proliferation (GO:0033690)	2/6	0.152163	1	0	0	2.81532	5.30069	BMP2;HPSE
nucleus localization (GO:0051647)	2/6	0.152163	1	0	0	2.81532	5.30069	SUN2;DCTN4
centromeric sister chromatid cohesion (GO:0070601)	2/6	0.152163	1	0	0	2.81532	5.30069	SGO1;MEIKIN
glandular epithelial cell development (GO:0002068)	2/6	0.152163	1	0	0	2.81532	5.30069	DLL1;BMP5
citrulline metabolic process (GO:0000052)	2/6	0.152163	1	0	0	2.81532	5.30069	CPS1;ALDH18A1
embryonic skeletal joint morphogenesis (GO:0060272)	2/6	0.152163	1	0	0	2.81532	5.30069	COL2A1;AXIN1
lens fiber cell development (GO:0070307)	2/6	0.152163	1	0	0	2.81532	5.30069	WNT7B;PROX2
type B pancreatic cell development (GO:0003323)	2/6	0.152163	1	0	0	2.81532	5.30069	DLL1;BMP5
regulation of response to wounding (GO:1903034)	2/6	0.152163	1	0	0	2.81532	5.30069	VIL1;SRSF6
bile acid secretion (GO:0032782)	2/6	0.152163	1	0	0	2.81532	5.30069	ABCC3;ABCB4
positive regulation of T cell differentiation in thymus (GO:0033089)	2/6	0.152163	1	0	0	2.81532	5.30069	TESPA1;ADAM8
dosage compensation by inactivation of X chromosome (GO:0009048)	2/6	0.152163	1	0	0	2.81532	5.30069	PCGF5;PCGF3
positive regulation of cholesterol storage (GO:0010886)	2/6	0.152163	1	0	0	2.81532	5.30069	MSR1;LPL
cellular response to bacterial lipopeptide (GO:0071221)	2/6	0.152163	1	0	0	2.81532	5.30069	TLR1;TLR6
positive regulation of sodium ion transmembrane transport (GO:1902307)	2/6	0.152163	1	0	0	2.81532	5.30069	WNK2;DMD
positive regulation of clathrin-dependent endocytosis (GO:2000370)	2/6	0.152163	1	0	0	2.81532	5.30069	TOR1A;PICALM
cellular response to magnesium ion (GO:0071286)	2/6	0.152163	1	0	0	2.81532	5.30069	KCNA1;RYR3
positive regulation of centrosome cycle (GO:0046607)	2/6	0.152163	1	0	0	2.81532	5.30069	RANBP3L;CEP120
positive regulation of oxidative stress-induced cell death (GO:1903209)	2/6	0.152163	1	0	0	2.81532	5.30069	TLR6;TLR4
mitochondrial RNA processing (GO:0000963)	2/6	0.152163	1	0	0	2.81532	5.30069	TRMT10C;ELAC2
negative regulation of mononuclear cell migration (GO:0071676)	2/6	0.152163	1	0	0	2.81532	5.30069	PLCB1;BMP5
cellular response to granulocyte macrophage colony-stimulating factor stimulus (GO:0097011)	2/6	0.152163	1	0	0	2.81532	5.30069	CD4;NPR2
peptidyl-proline hydroxylation (GO:0019511)	2/6	0.152163	1	0	0	2.81532	5.30069	EGLN1;EGLN3
regulation of t-circle formation (GO:1904429)	2/6	0.152163	1	0	0	2.81532	5.30069	SLX4;TERF2
endoplasmic reticulum membrane organization (GO:0090158)	2/6	0.152163	1	0	0	2.81532	5.30069	STX18;ATL2
neuron remodeling (GO:0016322)	2/6	0.152163	1	0	0	2.81532	5.30069	EPHA8;ANKS1A
positive regulation of protein glycosylation (GO:0060050)	2/6	0.152163	1	0	0	2.81532	5.30069	ARFGEF1;GOLGA2
positive regulation of adaptive immune response (GO:0002821)	2/6	0.152163	1	0	0	2.81532	5.30069	SASH3;IL6ST
negative regulation of mRNA catabolic process (GO:1902373)	2/6	0.152163	1	0	0	2.81532	5.30069	FMR1;PABPC1
positive regulation of RNA binding (GO:1905216)	2/6	0.152163	1	0	0	2.81532	5.30069	FMR1;LARP6
negative regulation of keratinocyte differentiation (GO:0045617)	2/6	0.152163	1	0	0	2.81532	5.30069	SRSF6;GRHL2
mitochondrial ribosome assembly (GO:0061668)	2/6	0.152163	1	0	0	2.81532	5.30069	DHX30;FASTKD2
snRNA modification (GO:0040031)	2/6	0.152163	1	0	0	2.81532	5.30069	DKC1;METTL16
regulation of skeletal muscle contraction (GO:0014819)	2/6	0.152163	1	0	0	2.81532	5.30069	SLC8A3;DMD
O-glycan processing (GO:0016266)	11/66	0.152406	1	0	0	1.40766	2.6481	GALNT6;GALNT14;GALNT3;MUC16;GALNT2;GALNT1;A4GNT;MUC19;GALNTL5;MUC5B;GALNT10
positive regulation of phosphorylation (GO:0042327)	30/209	0.153108	1	0	0	1.21234	2.27509	ALK;PRKAA2;FMR1;FLT4;AKR1B1;CAMKK2;IGF1R;FLCN;CCND3;CCND1;ERBB4;AKT2;ERBB2;PROM2;EPHA5;PDGFRA;NTRK2;EPHA7;EPHA6;EPHA8;AXIN1;IRGM;PTK2;MTOR;MARCO;MLXIPL;BMP2;CD4;KRAS;MET
'de novo' posttranslational protein folding (GO:0051084)	6/31	0.153212	1	0	0	1.6347	3.06659	ERO1A;GAK;CCT2;DNAJB12;HSPA14;UGGT2
regulation of intracellular estrogen receptor signaling pathway (GO:0033146)	6/31	0.153212	1	0	0	1.6347	3.06659	CBFB;GPAM;AXIN1;UFSP2;ESR1;ZNF366
positive regulation of B cell proliferation (GO:0030890)	6/31	0.153212	1	0	0	1.6347	3.06659	SASH3;VAV3;TFRC;FCRL3;CD38;NFATC2
regulation of protein polymerization (GO:0032271)	6/31	0.153212	1	0	0	1.6347	3.06659	EPS8;FCHSD1;CAMSAP3;ARHGAP40;HCLS1;CAMSAP1
negative regulation of stress-activated MAPK cascade (GO:0032873)	6/31	0.153212	1	0	0	1.6347	3.06659	NCOR1;QARS;TAOK3;MYC;AIDA;ZMYND11
hippo signaling (GO:0035329)	6/31	0.153212	1	0	0	1.6347	3.06659	YWHAE;TJP1;LATS2;NPHP4;DCHS1;AMOTL2
regulation of exocytosis (GO:0017157)	9/52	0.156092	1	0	0	1.4618	2.71501	RIMS2;FGB;ANXA1;RAB40C;SYTL4;CFTR;CLASP1;EXPH5;STXBP5L
regulation of spindle organization (GO:0090224)	4/18	0.156105	1	0	0	1.87688	3.48578	GPSM2;TACC3;ANKRD53;FSD1
establishment or maintenance of apical/basal cell polarity (GO:0035088)	4/18	0.156105	1	0	0	1.87688	3.48578	DLG3;MTCL1;DLG4;SCARF2
glycogen catabolic process (GO:0005980)	4/18	0.156105	1	0	0	1.87688	3.48578	PHKG1;PYGM;PYGL;GYG1
regulation of microtubule polymerization or depolymerization (GO:0031110)	4/18	0.156105	1	0	0	1.87688	3.48578	CAMSAP3;MAP1A;CAMSAP1;CLASP1
response to organophosphorus (GO:0046683)	4/18	0.156105	1	0	0	1.87688	3.48578	STAT1;DGKQ;TYMS;DUOX2
receptor localization to synapse (GO:0097120)	4/18	0.156105	1	0	0	1.87688	3.48578	DLG3;DLG4;KIF5C;KIF17
maintenance of protein localization in organelle (GO:0072595)	4/18	0.156105	1	0	0	1.87688	3.48578	MORC3;TAF3;TOPORS;TAPT1
negative regulation of transcription, DNA-templated (GO:0045892)	106/814	0.156144	1	0	0	1.09984	2.04238	RB1;TCERG1;MYT1L;NAB1;RORC;EHMT1;AHR;NR3C1;CCAR2;FERD3L;ELK4;CCND1;MYC;SCMH1;CAPN3;CIR1;ZNF202;SMARCC2;SFMBT1;ZBTB38;MITF;ZNF12;ZNF318;NUPR2;ZFPM2;ZNF674;ZNF552;L3MBTL1;URI1;ZBTB1;TWIST2;NEDD4L;RTF1;HOXB13;GLIS1;DEAF1;ZSCAN10;PRDM16;E4F1;ZNF268;HEXIM1;XRCC6;CBX4;ATP8B1;PDE2A;NR2F2;NR1D1;NR0B2;ESR1;NFKB1;DRAP1;MLXIPL;BMP2;QARS;BCL6;ZNF814;REL;PAF1;RCOR3;RBAK;LHX9;MXD4;CC2D1B;ZNF254;ZNF253;NKAP;OTU…
regulation of steroid biosynthetic process (GO:0050810)	8/45	0.156767	1	0	0	1.5015	2.78227	MBTPS1;SREBF1;BMP2;GPAM;FASN;DGKQ;DHCR7;BMP5
positive regulation of viral process (GO:0048524)	8/45	0.156767	1	0	0	1.5015	2.78227	CDK9;STAU1;POLR2B;POLR2C;NELFB;NELFA;NELFCD;TMEM250
positive regulation of stress-activated MAPK cascade (GO:0032874)	13/81	0.157396	1	0	0	1.35552	2.50635	PRMT1;FLT4;SEMA3A;WNT7B;TNFRSF19;AXIN1;HIPK2;BMP2;TRAF4;TAOK3;PTK2B;PLCB1;MAP3K11
RNA transport (GO:0050658)	13/81	0.157396	1	0	0	1.35552	2.50635	NUP214;FMR1;RFTN1;THOC5;SRRM1;NPAP1;RANBP3L;TST;KIF5C;HNRNPA2B1;SRSF6;SRSF7;SRSF11
translation (GO:0006412)	33/233	0.157954	1	0	0	1.19621	2.20754	CARS;RPL5;HBS1L;MRPS15;RPL12;MRPS33;RPLP0;RPL10L;IGHMBP2;MRPL37;HSPA14;MRPL35;FARS2;EFTUD2;RPL7A;RPL18A;RPL14;RPL15;RPS10;RPL19;PTCD3;RPS3A;GTPBP2;MRPS7;EEF2;MRPS5;EEF1G;QARS;EEF1D;TARS2;GARS;RPS23;EIF4G1
regulation of cellular component organization (GO:0051128)	21/141	0.159299	1	0	0	1.25791	2.31074	URI1;HSP90AA1;HIP1;HJURP;SNCAIP;IRGM;CAMSAP1;MTOR;RUFY1;CAMSAP3;STRIP1;ARC;FMNL2;ZMYM6;AP2S1;RAPGEF2;SPOCK1;SGK3;BAP1;PICALM;PAPPA2
interleukin-1-mediated signaling pathway (GO:0070498)	15/96	0.15983	1	0	0	1.31968	2.41982	PSMD11;RELA;ST18;NFKB1;PSMA8;IKBKB;RPS6KA4;PSMA6;PSMD6;PSMC6;PSMD5;IRAK2;PSMD2;PSME4;PLCB1
positive regulation of protein modification process (GO:0031401)	24/164	0.160445	1	0	0	1.23599	2.26162	NTRK2;ANKLE2;CDCA2;FMR1;FLT4;AXIN1;IRGM;PTK2;MTOR;CAMKK2;GOLGA2;MARCO;FLCN;CCND3;BMP2;CD4;CCND1;ERBB4;AKT2;DLC1;ERBB2;KRAS;RAB3GAP1;PROM2
negative regulation of cytokine production (GO:0001818)	17/111	0.16063	1	0	0	1.29352	2.36541	CD84;TRAF3IP1;IL23R;OTUD7B;GPATCH3;DLL1;HDAC7;HERC5;RPS6KA4;CYLD;NAV3;IRF3;PDCD4;PIBF1;JAK3;TLR4;ASB1
B cell activation (GO:0042113)	12/74	0.16081	1	0	0	1.36961	2.50301	TPD52;HDAC4;CD40LG;ITGA4;MSH2;BLNK;BTK;PLCG2;PIK3CD;CTPS1;JAK3;MALT1
peptidyl-arginine modification (GO:0018195)	3/12	0.161885	1	0	0	2.11149	3.84474	PRMT1;NDUFAF5;PADI4
regulation of DNA-dependent DNA replication (GO:0090329)	3/12	0.161885	1	0	0	2.11149	3.84474	TIPIN;TICRR;BMP5
interleukin-2-mediated signaling pathway (GO:0038110)	3/12	0.161885	1	0	0	2.11149	3.84474	PTK2B;JAK3;JAK1
pyrimidine nucleoside salvage (GO:0043097)	3/12	0.161885	1	0	0	2.11149	3.84474	UCK1;DCK;UCKL1
positive regulation of T-helper 1 type immune response (GO:0002827)	3/12	0.161885	1	0	0	2.11149	3.84474	ANXA1;NLRP10;IL23R
alternative mRNA splicing, via spliceosome (GO:0000380)	3/12	0.161885	1	0	0	2.11149	3.84474	CDK13;SRSF6;PQBP1
somatic hypermutation of immunoglobulin genes (GO:0016446)	3/12	0.161885	1	0	0	2.11149	3.84474	MSH2;PMS2;PMS2P1
histone H3 deacetylation (GO:0070932)	3/12	0.161885	1	0	0	2.11149	3.84474	HDAC4;ELK4;HDAC2
cytoplasmic translational initiation (GO:0002183)	3/12	0.161885	1	0	0	2.11149	3.84474	EIF2S3;TICRR;EIF4G1
kinetochore organization (GO:0051383)	3/12	0.161885	1	0	0	2.11149	3.84474	CENPW;POGZ;CENPC
negative regulation of epithelial cell differentiation (GO:0030857)	3/12	0.161885	1	0	0	2.11149	3.84474	ZEB1;GDF3;DLL1
cardiac muscle fiber development (GO:0048739)	3/12	0.161885	1	0	0	2.11149	3.84474	MYOM1;MYH11;MYOM2
negative regulation of ATP metabolic process (GO:1903579)	3/12	0.161885	1	0	0	2.11149	3.84474	HDAC4;FLCN;MLXIPL
protein hydroxylation (GO:0018126)	3/12	0.161885	1	0	0	2.11149	3.84474	EGLN3;VPS33B;P3H1
pyrimidine-containing compound salvage (GO:0008655)	3/12	0.161885	1	0	0	2.11149	3.84474	UCK1;DCK;UCKL1
negative regulation of fibroblast growth factor receptor signaling pathway (GO:0040037)	3/12	0.161885	1	0	0	2.11149	3.84474	GPC1;SPRY2;SULF1
negative regulation of interleukin-12 production (GO:0032695)	3/12	0.161885	1	0	0	2.11149	3.84474	TLR8;PIBF1;JAK3
positive regulation of T cell cytokine production (GO:0002726)	3/12	0.161885	1	0	0	2.11149	3.84474	FZD5;PRKCZ;MALT1
calcineurin-mediated signaling (GO:0097720)	3/12	0.161885	1	0	0	2.11149	3.84474	NFAT5;NFATC2;NFATC4
regulation of catabolic process (GO:0009894)	3/12	0.161885	1	0	0	2.11149	3.84474	FAP;FAF1;NEDD4L
microtubule anchoring (GO:0034453)	3/12	0.161885	1	0	0	2.11149	3.84474	CAMSAP3;DAG1;CLASP1
positive regulation of protein depolymerization (GO:1901881)	3/12	0.161885	1	0	0	2.11149	3.84474	SEMA5A;VIL1;NES
regulation of cholesterol storage (GO:0010885)	3/12	0.161885	1	0	0	2.11149	3.84474	MSR1;NR1H3;LPL
regulation of cholesterol homeostasis (GO:2000188)	3/12	0.161885	1	0	0	2.11149	3.84474	NR1I3;NR1H3;NR1D1
calcium ion transport (GO:0006816)	18/119	0.164962	1	0	0	1.27754	2.30217	CACNA1B;CACNA1D;ANO6;SLC3A2;TRPV1;ATP2C2;NALCN;CACNA1E;SLC8A1;RYR3;CACNA1G;TMCO1;TRPM1;SLC8A3;CACNA1I;TRPV6;TRPM5;TRPM3
protein import into nucleus (GO:0006606)	16/104	0.16508	1	0	0	1.29938	2.3406	NUP214;NUP107;PPP1R10;ABRA;IPO5;NPAP1;MMP12;RANBP3L;IPO9;BCL6;NUP85;TRPS1;TGS1;DAG1;JAK2;JAK3
receptor catabolic process (GO:0032801)	5/25	0.166522	1	0	0	1.68919	3.02808	KIF16B;SNX25;PIK3R4;AP2S1;VLDLR
positive regulation of dephosphorylation (GO:0035306)	5/25	0.166522	1	0	0	1.68919	3.02808	ANKLE2;BMP2;CDCA2;DLC1;MTMR9
negative regulation of proteasomal ubiquitin-dependent protein catabolic process (GO:0032435)	5/25	0.166522	1	0	0	1.68919	3.02808	USP7;HSP90AB1;TLK2;CCAR2;N4BP1
glycerophospholipid biosynthetic process (GO:0046474)	24/165	0.167855	1	0	0	1.2285	2.19245	PLEKHA2;PIK3R4;MTMR9;PIK3R3;PIK3CD;OCRL;PLEKHA4;PLD1;PIK3C2A;PIK3C2B;RUFY1;PIKFYVE;SYNJ1;PIK3CA;GPAM;LIPI;LPCAT4;DGKQ;PITPNM3;PLCG2;FAR1;GPAT3;PIP4K2C;SBF1
negative regulation of extrinsic apoptotic signaling pathway via death domain receptors (GO:1902042)	6/32	0.170889	1	0	0	1.58361	2.79784	FGB;NOS3;TNFRSF10B;CFLAR;ARHGEF2;BMP5
sarcomere organization (GO:0045214)	6/32	0.170889	1	0	0	1.58361	2.79784	MYOM1;MYH3;TPM1;CAPN3;OBSL1;MYOM2
positive regulation of protein dephosphorylation (GO:0035307)	6/32	0.170889	1	0	0	1.58361	2.79784	ANKLE2;CDCA2;HSP90AB1;DLC1;MAGI2;MTOR
metal ion homeostasis (GO:0055065)	8/46	0.171356	1	0	0	1.46886	2.59109	SELENON;SLC12A5;TRPV6;KCNA1;GPRIN1;CYP4A11;SLC8A1;CNNM4
protein polymerization (GO:0051258)	8/46	0.171356	1	0	0	1.46886	2.59109	FGB;VIL1;PREX1;CENPJ;CHMP4A;WASF1;JAK2;TTC17
chemical homeostasis (GO:0048878)	7/39	0.172048	1	0	0	1.51594	2.66803	ACOXL;ABCB4;NR1I3;WNK4;NEDD4L;NR1H3;PNPLA1
mitotic spindle organization (GO:0007052)	12/75	0.172122	1	0	0	1.35135	2.37777	GOLGA2;GPSM2;SUN2;ARHGEF10;CCNB1;TUBGCP2;KIF4B;PRC1;KIF23;WDR62;PIBF1;CLASP1
negative regulation of cellular macromolecule biosynthetic process (GO:2000113)	68/513	0.174029	1	0	0	1.11954	1.95755	RB1;ZNF253;DDX3X;NAB1;FMR1;NKAP;EHMT1;ZC3H8;CTCF;AHR;PTPRK;CCAR2;FERD3L;SYNCRIP;SCMH1;CD38;ENPP1;CAPN3;CIR1;YAF2;ENPP7;TSPYL2;SMARCC2;DAPK1;SFMBT1;ZBTB38;DAPK3;TSC1;ZNF12;GTPBP4;ZFP90;ZEB1;ZNF318;DEPDC1;PLCB1;ZFPM2;ZNF674;ZNF552;HDAC4;L3MBTL1;HDAC2;CIPC;TWIST2;TYMS;RELA;BTAF1;ZNF749;DEAF1;ZSCAN10;PRDM16;ZNF746;HEXIM1;XRCC6;CBX4;ATP8B1;SAMD4A;NR2F2;NR1D1;GATAD2A;MLXIPL;BMP2;REST;QARS;BCL6;ZNF814;P…
regulation of cyclin-dependent protein serine/threonine kinase activity (GO:0000079)	11/68	0.176129	1	0	0	1.36626	2.37255	DIRAS3;HERC5;HEXIM1;CCND3;LATS2;CCND1;GTF2H1;CCNL2;NR2F2;GTPBP4;IPO5
positive regulation of autophagy (GO:0010508)	11/68	0.176129	1	0	0	1.36626	2.37255	FLCN;PRKAA2;DAPK1;NPRL2;SH3BP4;PIM2;IRGM;MID2;PAFAH1B2;CAMKK2;TPCN1
positive regulation of gene expression (GO:0010628)	100/772	0.178277	1	0	0	1.09403	1.88657	RB1;RPL5;FMR1;RORC;YEATS4;GPATCH3;AHR;ABRA;RIMS2;CDH1;MYC;HABP4;CAPN3;PIM2;CDK5RAP2;SMARCC2;MAP2K2;MITF;LARP4B;PRKAB1;DGKQ;ZNF318;ZNF711;AIRE;NEUROD1;WNT6;MED30;DEAF1;NUP85;PRDM16;DRD1;TP53BP1;PPARGC1A;XRCC6;AFAP1L2;BRPF1;IL31RA;NFATC2;NR2F2;NR1D1;EEF2;NR0B2;ESR1;LARP6;NFKB1;MLXIPL;BMP2;HNRNPD;NFE2L1;PICALM;MYOM1;DDX3X;PHF1;KDM8;PIK3CD;AKR1B1;SIX1;CTCF;MED17;IKBKB;CD38;YAF2;MYBL1;NCOA1;H2AFY;AXIN…
mitotic sister chromatid segregation (GO:0000070)	13/83	0.179024	1	0	0	1.32286	2.27563	CDCA5;PINX1;NCAPG;KIF23;CCNB1;CHTF8;PRC1;POGZ;ANKRD53;PHF13;CHMP4A;NCAPD3;PIBF1
positive regulation of cell cycle (GO:0045787)	13/83	0.179024	1	0	0	1.32286	2.27563	HSP90AB1;ASNS;CDC25B;CDK9;MLXIPL;CCND3;CCNB1;CCND1;CHEK1;NUPR2;CCNL2;ZNF268;TRIM32
nuclear-transcribed mRNA catabolic process, nonsense-mediated decay (GO:0000184)	17/113	0.179105	1	0	0	1.27063	2.18521	RPL5;UPF1;SMG1;RPL12;RPLP0;RPS3A;SMG8;SMG5;RPL7A;RPL18A;RPL14;PABPC1;RPL15;RPS10;EIF4G1;RPS23;RPL19
protein localization to organelle (GO:0033365)	15/98	0.179743	1	0	0	1.29275	2.21865	TOR1A;DDX3X;DDX1;COG3;SIX1;TULP3;TOPORS;UBAC2;GAK;ACAP2;PIKFYVE;CROCC;CEP250;PAF1;OBSL1
positive regulation of chromosome organization (GO:2001252)	4/19	0.180326	1	0	0	1.77809	3.04585	FEN1;PPP1R10;DHX36;SIRT6
protein ADP-ribosylation (GO:0006471)	4/19	0.180326	1	0	0	1.77809	3.04585	PARP6;PARP4;SIRT6;ART4
regulation of sprouting angiogenesis (GO:1903670)	4/19	0.180326	1	0	0	1.77809	3.04585	SEMA6A;DLL1;ADAMTS9;JAK1
organelle fusion (GO:0048284)	4/19	0.180326	1	0	0	1.77809	3.04585	CYP26C1;CHCHD6;MFN1;GDAP1
negative regulation of proteolysis involved in cellular protein catabolic process (GO:1903051)	4/19	0.180326	1	0	0	1.77809	3.04585	PRKCG;RPL5;TRIM39;HIPK2
muscle tissue morphogenesis (GO:0060415)	4/19	0.180326	1	0	0	1.77809	3.04585	TGFBR3;MYOM1;BMP2;MYOM2
morphogenesis of an epithelium (GO:0002009)	4/19	0.180326	1	0	0	1.77809	3.04585	AIRE;TRAF3IP1;VCL;ARHGAP12
intracellular estrogen receptor signaling pathway (GO:0030520)	4/19	0.180326	1	0	0	1.77809	3.04585	ARID1A;SAFB;ESR1;PPARGC1B
folic acid metabolic process (GO:0046655)	4/19	0.180326	1	0	0	1.77809	3.04585	MTHFD1L;SHMT2;MTHFD2L;ALDH1L2
fatty-acyl-CoA metabolic process (GO:0035337)	4/19	0.180326	1	0	0	1.77809	3.04585	SLC25A1;FASN;FAR1;FAR2
positive regulation of immunoglobulin production (GO:0002639)	4/19	0.180326	1	0	0	1.77809	3.04585	SASH3;GPI;TFRC;TP53BP1
regulation of platelet activation (GO:0010543)	4/19	0.180326	1	0	0	1.77809	3.04585	PDGFRA;NOS3;TXK;TLR4
negative regulation of transposition (GO:0010529)	4/19	0.180326	1	0	0	1.77809	3.04585	APOBEC3D;TDRD9;UBR2;MYBL1
positive regulation of cytokine production (GO:0001819)	31/221	0.180742	1	0	0	1.18473	2.02669	IL23R;TXK;FLT4;DDX41;PRKCZ;RELA;MALT1;PQBP1;DHX36;PIBF1;GBP5;AFAP1L2;XRCC6;ANXA1;FZD5;SULF1;NFKB1;ADRA2A;CD40LG;POLR3A;IRF3;POLR3C;POLR3D;POLR3G;ARHGEF2;TLR6;HPSE;RAB7B;PLCB1;IL6ST;TLR4
protein complex assembly (GO:0006461)	27/190	0.181597	1	0	0	1.20021	2.04752	NUFIP1;TRRAP;MLC1;AKR1B1;CX3CL1;MALT1;ACMSD;SLC6A4;GOLGA2;SCFD1;MYC;SH3PXD2B;HACL1;NLRP1;CAMK2G;SEC31A;TLE4;SEC16A;AMFR;AXIN1;ANO6;TRAPPC9;F5;PFKM;FERMT2;DGKH;FERMT3
macromolecular complex assembly (GO:0065003)	18/121	0.183045	1	0	0	1.25642	2.13343	FGB;SF3B3;TUBGCP2;DNAJB12;AXIN1;MITF;NAPG;VIL1;DLG4;CAPN3;GEMIN5;PTK2B;KNTC1;DMD;KIFAP3;WASF1;PPARGC1A;PICALM
actin filament organization (GO:0007015)	18/121	0.183045	1	0	0	1.25642	2.13343	MYOM1;HIP1;TPM3;TMOD3;TPM1;SHROOM3;RHOC;BAIAP2;RHOBTB1;MYOM2;SHROOM4;ARHGAP12;EPS8;RHOJ;RHOV;ARHGEF2;OBSL1;FRYL
DNA replication (GO:0006260)	18/121	0.183045	1	0	0	1.25642	2.13343	UPF1;TIPIN;FEN1;RFC1;IGHMBP2;BAZ1A;TICRR;POLG2;ORC1;NASP;POLD1;POLE2;CHEK1;REV3L;RBBP8;MCMBP;MCM4;KAT7
RNA splicing, via transesterification reactions with bulged adenosine as nucleophile (GO:0000377)	33/237	0.183189	1	0	0	1.17602	1.99598	SF3B3;DQX1;CSTF3;CWC25;DDX41;PQBP1;EFTUD2;SYNCRIP;METTL14;POLR2B;POLR2C;SRSF10;SRSF11;RBM5;ZRSR2;CPSF7;SF3A2;RBPMS;CDC5L;CRNKL1;U2SURP;SRRM1;XAB2;HNRNPK;PRPF6;HNRNPUL1;HNRNPA2B1;HNRNPD;GEMIN5;HNRNPC;PABPC1;SRSF6;SRSF7
regulation of cell proliferation (GO:0042127)	96/741	0.183376	1	0	0	1.09421	1.85602	COL18A1;TES;ATP8A2;BNC1;FLT4;PINX1;AKR1B1;ADRA1D;CTCF;PTPRK;ADRA1A;FGF3;IGF1R;MYC;AKT2;PIM2;CAPN1;JAK2;ARID2;JAK3;RBM5;JAK1;ENPP7;PDGFRA;TIPIN;PRMT1;MAGI2;P3H1;ADAM10;TSC1;GAB2;NCCRP1;TMEM250;GTPBP4;ADRA2A;CDC25B;HCK;COL4A3;BTK;RAPGEF2;HCLS1;BIRC6;SGK3;NUPR2;ARHGEF2;IL6ST;HDAC4;HDAC2;ZBTB49;TXK;CUL2;NOP2;DLL1;RELA;TBRG4;PKHD1;ERBB4;PDGFD;SH3BP4;PTK2B;UTP20;STX3;ZNF268;TCFL5;JAG2;NTRK2;EGLN3;XRCC6…
regulation of calcium ion-dependent exocytosis (GO:0017158)	9/54	0.183506	1	0	0	1.40766	2.3867	RIMS2;CACNA1I;SYT4;REST;TRPV6;SYT9;SYTL4;ADRA2A;CACNA1G
mRNA export from nucleus (GO:0006406)	16/106	0.184521	1	0	0	1.27486	2.1545	NUP214;NDC1;UPF1;SMG1;NUP107;NUP210;THOC5;SMG5;SRRM1;DDX19A;NUP85;HNRNPA2B1;SRSF6;SRSF7;SRSF10;SRSF11
cellular response to interleukin-12 (GO:0071349)	8/47	0.186528	1	0	0	1.43761	2.41399	GSTO1;RPLP0;HNRNPA2B1;PDCD4;JAK2;PLCB1;PPIA;JAK1
interleukin-12-mediated signaling pathway (GO:0035722)	8/47	0.186528	1	0	0	1.43761	2.41399	GSTO1;RPLP0;HNRNPA2B1;PDCD4;JAK2;PLCB1;PPIA;JAK1
tRNA aminoacylation for protein translation (GO:0006418)	8/47	0.186528	1	0	0	1.43761	2.41399	CARS;AARS2;QARS;POLG2;NARS2;GARS;TARS2;FARS2
regulation of mRNA stability (GO:0043488)	19/129	0.186554	1	0	0	1.24398	2.08868	NUP214;PSMD11;FMR1;FASTKD3;SAMD4A;TBRG4;PSMA8;PSMA6;PSMD6;METTL14;XPO1;PSMC6;PSMD5;PSMD2;PSME4;HNRNPD;PABPC1;METTL16;EIF4G1
negative regulation of cell proliferation (GO:0008285)	49/364	0.186942	1	0	0	1.13695	1.90662	COL18A1;TES;ATP8A2;PINX1;AKR1B1;PTPRK;CTCF;ADRA1A;FLCN;MYC;PIM2;JAK2;ARID2;RBM5;ENPP7;MORC3;MAGI2;P3H1;TSC1;GTPBP4;TGFBR3;COL4A3;RAPGEF2;NUPR2;ZBTB49;CUL2;DLL1;ERBB4;SH3BP4;PTK2B;UTP20;ZNF268;NOS3;SMAD6;PTPN14;ST18;BMP5;CUL4A;NELL1;BMP2;REST;DLG3;WNK2;DLC1;STRN;EPPK1;TRIM32;BAP1;MXD4
heterotypic cell-cell adhesion (GO:0034113)	5/26	0.187396	1	0	0	1.62422	2.71981	CD2;ITGA4;JUP;ITGAX;ITGA7
lamellipodium organization (GO:0097581)	5/26	0.187396	1	0	0	1.62422	2.71981	CYFIP1;ABLIM1;ABLIM2;CTTN;VCL
RNA splicing, via transesterification reactions (GO:0000375)	5/26	0.187396	1	0	0	1.62422	2.71981	SF3B3;PRPF6;MPHOSPH10;SRSF10;SRRM1
positive regulation of interleukin-1 beta secretion (GO:0050718)	5/26	0.187396	1	0	0	1.62422	2.71981	FZD5;NLRP2;TLR8;NLRP1;TLR4
regulation of potassium ion transmembrane transporter activity (GO:1901016)	5/26	0.187396	1	0	0	1.62422	2.71981	YWHAE;KCNS1;FHL1;NEDD4L;CACNA1D
positive regulation of phosphatidylinositol 3-kinase activity (GO:0043552)	5/26	0.187396	1	0	0	1.62422	2.71981	PDGFRA;EPHA8;PIK3R4;PTK2B;PTK2
positive regulation of cell migration (GO:0030335)	31/222	0.187561	1	0	0	1.17939	1.97389	DOCK5;SEMA3A;SEMA3G;PIK3CD;IGF1R;AKT2;PDGFD;HMCN2;PTK2B;ZNF304;DRD1;ZNF268;CLASP1;PDGFRA;SUN2;SEMA6A;ARHGEF39;ADAM10;ELP3;PTK2;ADRA2A;MTOR;VIL1;SHTN1;BMP2;RAPGEF2;SPRY2;ARHGEF2;MAPRE1;TRIM32;FERMT3
regulation of actin filament polymerization (GO:0030833)	11/69	0.188611	1	0	0	1.34646	2.24598	EPS8;FCHSD1;ARFGEF1;VIL1;HCK;ARHGAP40;CTTN;CDC42EP5;HCLS1;PTK2B;BAIAP2
protein sumoylation (GO:0016925)	11/69	0.188611	1	0	0	1.34646	2.24598	NUP214;NDC1;NUP107;SENP5;NUP210;KIAA1586;INCENP;NUP85;MITF;TP53BP1;TOPORS
inositol lipid-mediated signaling (GO:0048017)	7/40	0.188684	1	0	0	1.47804	2.4649	PDGFRA;PIK3CA;PIK3CD;GAB2;PIK3C2A;PIK3C2B;IGF1R
regulation of plasma membrane bounded cell projection assembly (GO:0120032)	7/40	0.188684	1	0	0	1.47804	2.4649	CYLD;IFT88;ATP8B1;FMR1;PLD1;SSH2;SSH1
negative regulation of calcium ion transmembrane transporter activity (GO:1901020)	6/33	0.189361	1	0	0	1.53563	2.55544	YWHAE;GSTO1;FMR1;ADRA1D;CLIC2;ADRA2A
7-methylguanosine RNA capping (GO:0009452)	6/33	0.189361	1	0	0	1.53563	2.55544	RNMT;POLR2B;POLR2C;GTF2H1;CMTR1;CMTR2
positive regulation of TOR signaling (GO:0032008)	6/33	0.189361	1	0	0	1.53563	2.55544	FLCN;PIK3CA;PIH1D1;RRAGD;RICTOR;WDR24
regulation of cell-cell adhesion (GO:0022407)	6/33	0.189361	1	0	0	1.53563	2.55544	EPHA7;CDH1;ADAM8;GTPBP4;PTK2;FERMT3
positive regulation of telomere maintenance via telomerase (GO:0032212)	6/33	0.189361	1	0	0	1.53563	2.55544	CCT2;NEK7;NEK2;CCT7;MAPK15;CCT4
positive regulation of T cell differentiation (GO:0045582)	6/33	0.189361	1	0	0	1.53563	2.55544	TESPA1;BCL6;IL23R;ZBTB1;NKAP;ADAM8
7-methylguanosine mRNA capping (GO:0006370)	6/33	0.189361	1	0	0	1.53563	2.55544	RNMT;POLR2B;POLR2C;GTF2H1;CMTR1;CMTR2
positive regulation of homeostatic process (GO:0032846)	13/84	0.190352	1	0	0	1.30711	2.16834	PPP1R10;PRMT1;STAT1;PIH1D1;PIK3CD;NR1H3;SIRT6;GPRIN1;DHX36;ADAM8;PPARGC1A;CFTR;EIF4G1
regulation of apoptotic process (GO:0042981)	105/816	0.190617	1	0	0	1.08679	1.80135	ANKLE2;IKZF3;CCAR2;IGF1R;PREX1;AKT2;MYC;PIM1;CAPN3;PIM2;SKP2;EPHA5;PDGFRA;EPHA7;EPHA6;MAP2K2;EPHA8;DAPK1;DAPK3;ATAD3A;SHQ1;IL6ST;DCUN1D3;PKHD1;NEUROD1;ABR;NUAK2;BAG3;ZNF268;ZNF420;CBX4;IL31RA;TNFRSF10B;ASNS;GDF3;SMAD6;NFKB1;PTK2;TNFRSF10D;BMP5;GDF9;BMP2;HNRNPK;BCL6;ALB;MAP3K11;ALK;DDX3X;HIP1;RASGRF2;FLT4;FAF1;IKBKB;CASP9;FLCN;CASP10;CD38;JAK2;JAK3;RBM5;VAV3;STPG1;ANXA1;APAF1;ARHGEF17;ANO6;RPS3A;T…
regulation of oligodendrocyte differentiation (GO:0048713)	3/13	0.192956	1	0	0	1.94906	3.20679	TENM4;DAAM2;CXCR4
phosphate ion transport (GO:0006817)	3/13	0.192956	1	0	0	1.94906	3.20679	SLC34A3;SLC34A2;XPR1
tetrahydrofolate metabolic process (GO:0046653)	3/13	0.192956	1	0	0	1.94906	3.20679	MTHFD1L;SHMT2;TYMS
toll-like receptor 9 signaling pathway (GO:0034162)	3/13	0.192956	1	0	0	1.94906	3.20679	IRAK2;PIK3R4;TLR8
sensory perception of taste (GO:0050909)	3/13	0.192956	1	0	0	1.94906	3.20679	PKD1L3;TAS1R3;ASIC1
positive regulation of muscle contraction (GO:0045933)	3/13	0.192956	1	0	0	1.94906	3.20679	CTTN;ADRA1D;ADRA1A
protein localization to endoplasmic reticulum (GO:0070972)	3/13	0.192956	1	0	0	1.94906	3.20679	SEC16A;TAPT1;UBAC2
motile cilium assembly (GO:0044458)	3/13	0.192956	1	0	0	1.94906	3.20679	CCDC39;E2F4;SPATA6
negative regulation of hormone secretion (GO:0046888)	3/13	0.192956	1	0	0	1.94906	3.20679	NPVF;ADRA2C;ADRA2A
regulation of fatty acid oxidation (GO:0046320)	3/13	0.192956	1	0	0	1.94906	3.20679	MLYCD;PPARGC1A;PPARGC1B
negative regulation of interleukin-10 production (GO:0032693)	3/13	0.192956	1	0	0	1.94906	3.20679	IL23R;DLL1;JAK3
steroid catabolic process (GO:0006706)	3/13	0.192956	1	0	0	1.94906	3.20679	STS;CYP24A1;CYP1A2
negative regulation of mRNA splicing, via spliceosome (GO:0048025)	3/13	0.192956	1	0	0	1.94906	3.20679	SRSF6;SRSF7;SRSF10
chromatin assembly or disassembly (GO:0006333)	3/13	0.192956	1	0	0	1.94906	3.20679	SUPT16H;CHAF1B;GATAD1
regulation of DNA-templated transcription in response to stress (GO:0043620)	3/13	0.192956	1	0	0	1.94906	3.20679	RGS14;HSFX1;RELA
regulation of axon guidance (GO:1902667)	3/13	0.192956	1	0	0	1.94906	3.20679	SEMA3A;PLXNA4;PLXNA3
striated muscle contraction (GO:0006941)	10/62	0.193362	1	0	0	1.36225	2.23844	MYOM1;MYH3;PIK3CA;TPM1;PGAM2;TNNI1;DMD;OBSL1;MYOM2;SLC8A1
regulation of DNA replication (GO:0006275)	10/62	0.193362	1	0	0	1.36225	2.23844	TSPYL2;PDGFRA;ESCO1;ZBTB38;RBBP6;ESCO2;SMC3;GTPBP4;IGF1R;ENPP7
negative regulation of transcription from RNA polymerase II promoter (GO:0000122)	74/566	0.19479	1	0	0	1.10424	1.80635	RB1;ZNF254;TCERG1;MYT1L;ZMYND8;RORC;OTUD7B;AKR1B1;CTCF;VLDLR;NR3C1;IRF2BPL;ELK4;FLCN;CCND1;MYC;TRPS1;NELFB;ZNF202;ZNF366;H2AFY;AXIN1;MITF;PROX2;ZFP90;NCOR2;ZEB1;NCOR1;NUPR2;ZFPM2;HDAC4;URI1;HDAC2;NR1I3;ZBTB1;NEDD4L;RTF1;ZNF8;HOXB13;GLIS1;RELA;BAG3;DEAF1;PRDM16;ZNF746;E4F1;APBB1;ZNF268;TCFL5;ZNF189;HEXIM1;CBX4;STAT1;PDE2A;NR1H3;NR2F2;NR1D1;TBX6;NR0B2;ESR1;NFKB1;NFATC4;GATAD2A;DRAP1;BMP2;REST;NFIA;…
regulation of macromolecule metabolic process (GO:0060255)	19/130	0.195744	1	0	0	1.23441	2.01325	DDX3X;CAVIN4;MTMR9;AHR;MAPK15;AFF2;NLRP14;STX1B;DDX19A;NELL1;NLRP11;NLRP6;NLRP10;KIF16B;MYC;NLRP2;ALPK3;MAPK6;TBC1D16
transforming growth factor beta receptor signaling pathway (GO:0007179)	12/77	0.195862	1	0	0	1.31625	2.14595	TGFBR3;GDF9;ITGB5;GDF15;WFIKKN2;PXN;PTPRK;CGN;F11R;PRKCZ;PTK2;FERMT2
positive regulation of JNK cascade (GO:0046330)	12/77	0.195862	1	0	0	1.31625	2.14595	TRAF4;TAOK3;FLT4;SEMA3A;WNT7B;TNFRSF19;AXIN1;PTK2B;TLR6;PLCB1;MAP3K11;HIPK2
ATP hydrolysis coupled proton transport (GO:0015991)	2/7	0.196959	1	0	0	2.41313	3.92075	ATP1A4;ATP6V1H
negative regulation of keratinocyte proliferation (GO:0010839)	2/7	0.196959	1	0	0	2.41313	3.92075	EPPK1;PTPRK
AV node cell action potential (GO:0086016)	2/7	0.196959	1	0	0	2.41313	3.92075	SCN10A;CACNA1G
positive regulation of lamellipodium morphogenesis (GO:2000394)	2/7	0.196959	1	0	0	2.41313	3.92075	VIL1;CORO1C
purine ribonucleoside bisphosphate biosynthetic process (GO:0034036)	2/7	0.196959	1	0	0	2.41313	3.92075	SLC26A2;PAPSS2
postsynaptic density assembly (GO:0097107)	2/7	0.196959	1	0	0	2.41313	3.92075	NRXN2;SHANK2
fat-soluble vitamin catabolic process (GO:0042363)	2/7	0.196959	1	0	0	2.41313	3.92075	CYP24A1;CYP26C1
negative regulation of interleukin-8 secretion (GO:2000483)	2/7	0.196959	1	0	0	2.41313	3.92075	ANXA1;TLR6
negative regulation of transcription elongation from RNA polymerase II promoter (GO:0034244)	2/7	0.196959	1	0	0	2.41313	3.92075	AXIN1;NELFB
regulation of DNA endoreduplication (GO:0032875)	2/7	0.196959	1	0	0	2.41313	3.92075	STAG2;SMC3
hemostasis (GO:0007599)	2/7	0.196959	1	0	0	2.41313	3.92075	GPI;HPS4
regulation of ER to Golgi vesicle-mediated transport (GO:0060628)	2/7	0.196959	1	0	0	2.41313	3.92075	SCFD1;STX18
cellular ion homeostasis (GO:0006873)	2/7	0.196959	1	0	0	2.41313	3.92075	SLC12A5;ATP13A2
negative regulation of stress-activated protein kinase signaling cascade (GO:0070303)	2/7	0.196959	1	0	0	2.41313	3.92075	QARS;MYC
positive regulation of protein kinase C signaling (GO:0090037)	2/7	0.196959	1	0	0	2.41313	3.92075	FLT4;ADRA1A
positive regulation of apoptotic cell clearance (GO:2000427)	2/7	0.196959	1	0	0	2.41313	3.92075	C4B;C4A
negative regulation of cardiac muscle cell differentiation (GO:2000726)	2/7	0.196959	1	0	0	2.41313	3.92075	BMP2;SOX6
regulation of T-helper 1 cell differentiation (GO:0045625)	2/7	0.196959	1	0	0	2.41313	3.92075	ANXA1;JAK3
regulation of toll-like receptor 9 signaling pathway (GO:0034163)	2/7	0.196959	1	0	0	2.41313	3.92075	FCRL3;RAB7B
tRNA 3'-end processing (GO:0042780)	2/7	0.196959	1	0	0	2.41313	3.92075	TRMT10C;ELAC2
gas homeostasis (GO:0033483)	2/7	0.196959	1	0	0	2.41313	3.92075	EGLN1;WNT7B
regulation of T-helper 17 type immune response (GO:2000316)	2/7	0.196959	1	0	0	2.41313	3.92075	NLRP10;IL23R
formation of translation preinitiation complex (GO:0001731)	2/7	0.196959	1	0	0	2.41313	3.92075	EIF2S3;TICRR
box C/D snoRNP assembly (GO:0000492)	2/7	0.196959	1	0	0	2.41313	3.92075	NUFIP1;PIH1D1
chromatin-mediated maintenance of transcription (GO:0048096)	2/7	0.196959	1	0	0	2.41313	3.92075	CHEK1;ARID1A
response to type I interferon (GO:0034340)	2/7	0.196959	1	0	0	2.41313	3.92075	SHMT2;MX1
regulation of histone H3-K9 acetylation (GO:2000615)	2/7	0.196959	1	0	0	2.41313	3.92075	PIH1D1;CHEK1
protein localization to cytoplasmic stress granule (GO:1903608)	2/7	0.196959	1	0	0	2.41313	3.92075	DDX3X;DDX1
modification by symbiont of host morphology or physiology (GO:0044003)	2/7	0.196959	1	0	0	2.41313	3.92075	DAG1;HIPK2
negative regulation of macrophage activation (GO:0043031)	2/7	0.196959	1	0	0	2.41313	3.92075	IL31RA;NR1H3
regulation by virus of viral protein levels in host cell (GO:0046719)	2/7	0.196959	1	0	0	2.41313	3.92075	STAU1;STAT1
negative regulation of cardiocyte differentiation (GO:1905208)	2/7	0.196959	1	0	0	2.41313	3.92075	BMP2;SOX6
protection from non-homologous end joining at telomere (GO:0031848)	2/7	0.196959	1	0	0	2.41313	3.92075	DCLRE1C;TERF2
ion homeostasis (GO:0050801)	2/7	0.196959	1	0	0	2.41313	3.92075	SLC12A5;WNK4
positive regulation of striated muscle contraction (GO:0045989)	2/7	0.196959	1	0	0	2.41313	3.92075	GSTO1;ADRA1A
positive regulation of neuroblast proliferation (GO:0002052)	2/7	0.196959	1	0	0	2.41313	3.92075	SMARCD3;DISC1
endonucleolytic cleavage in ITS1 to separate SSU-rRNA from 5.8S rRNA and LSU-rRNA from tricistronic rRNA transcript (SSU-rRNA, 5.8S rRNA, LSU-rRNA) (GO:0000447)	2/7	0.196959	1	0	0	2.41313	3.92075	ABT1;UTP20
regulation of norepinephrine secretion (GO:0014061)	2/7	0.196959	1	0	0	2.41313	3.92075	ADRA2C;ADRA2A
mannose metabolic process (GO:0006013)	2/7	0.196959	1	0	0	2.41313	3.92075	MAN2A2;MAN2C1
vascular smooth muscle contraction (GO:0014829)	2/7	0.196959	1	0	0	2.41313	3.92075	PIK3C2A;SLC8A1
adenylate cyclase-activating dopamine receptor signaling pathway (GO:0007191)	2/7	0.196959	1	0	0	2.41313	3.92075	GNAS;DRD1
forebrain neuron differentiation (GO:0021879)	2/7	0.196959	1	0	0	2.41313	3.92075	ERBB4;RAPGEF2
SA node cell action potential (GO:0086015)	2/7	0.196959	1	0	0	2.41313	3.92075	CACNA1D;CACNA1G
response to caffeine (GO:0031000)	2/7	0.196959	1	0	0	2.41313	3.92075	RYR3;SLC8A1
negative regulation of glycoprotein biosynthetic process (GO:0010561)	2/7	0.196959	1	0	0	2.41313	3.92075	JAK3;ITM2A
regulation of cell projection organization (GO:0031344)	2/7	0.196959	1	0	0	2.41313	3.92075	SPRY2;PROM2
negative regulation of RIG-I signaling pathway (GO:0039536)	2/7	0.196959	1	0	0	2.41313	3.92075	SEC14L1;GPATCH3
negative regulation of dendrite development (GO:2000171)	2/7	0.196959	1	0	0	2.41313	3.92075	RAPGEF2;KIAA0319
detection of molecule of bacterial origin (GO:0032490)	2/7	0.196959	1	0	0	2.41313	3.92075	C4B;TLR4
regulation of transcription involved in cell fate commitment (GO:0060850)	2/7	0.196959	1	0	0	2.41313	3.92075	RORC;NR2F2
cellular response to cholesterol (GO:0071397)	2/7	0.196959	1	0	0	2.41313	3.92075	OSBPL7;MLC1
neuron fate specification (GO:0048665)	2/7	0.196959	1	0	0	2.41313	3.92075	MYT1L;DLL1
marginal zone B cell differentiation (GO:0002315)	2/7	0.196959	1	0	0	2.41313	3.92075	PTK2B;DLL1
regulation of cellular response to insulin stimulus (GO:1900076)	2/7	0.196959	1	0	0	2.41313	3.92075	VWA2;SIK2
cellular response to caffeine (GO:0071313)	2/7	0.196959	1	0	0	2.41313	3.92075	RYR3;SLC8A1
purine nucleotide biosynthetic process (GO:0006164)	2/7	0.196959	1	0	0	2.41313	3.92075	PRPS1;AMPD2
ATP hydrolysis coupled cation transmembrane transport (GO:0099132)	2/7	0.196959	1	0	0	2.41313	3.92075	ATP1A4;ATP6V1H
negative regulation of leukocyte migration (GO:0002686)	2/7	0.196959	1	0	0	2.41313	3.92075	GCSAM;BMP5
regulation of chromatin assembly or disassembly (GO:0001672)	2/7	0.196959	1	0	0	2.41313	3.92075	TLK2;TLK1
rRNA-containing ribonucleoprotein complex export from nucleus (GO:0071428)	2/7	0.196959	1	0	0	2.41313	3.92075	XPO1;TSC1
positive regulation of metaphase/anaphase transition of cell cycle (GO:1902101)	2/7	0.196959	1	0	0	2.41313	3.92075	RB1;ANAPC5
negative regulation of MyD88-independent toll-like receptor signaling pathway (GO:0034128)	2/7	0.196959	1	0	0	2.41313	3.92075	SARM1;TLR4
brown fat cell differentiation (GO:0050873)	2/7	0.196959	1	0	0	2.41313	3.92075	PRDM16;PPARGC1A
melanocyte differentiation (GO:0030318)	2/7	0.196959	1	0	0	2.41313	3.92075	LRMDA;MITF
nucleoside diphosphate metabolic process (GO:0009132)	2/7	0.196959	1	0	0	2.41313	3.92075	AK4;AK5
posttranslational protein targeting to endoplasmic reticulum membrane (GO:0006620)	2/7	0.196959	1	0	0	2.41313	3.92075	CHMP4A;SEC63
nucleotide-binding oligomerization domain containing 2 signaling pathway (GO:0070431)	2/7	0.196959	1	0	0	2.41313	3.92075	IRGM;RELA
nuclear body organization (GO:0030575)	2/7	0.196959	1	0	0	2.41313	3.92075	HIPK2;AFF2
positive regulation of immune response (GO:0050778)	9/55	0.197961	1	0	0	1.38206	2.23851	SASH3;GBP5;POLR3C;IL23R;POLR3D;TLR8;POLR3G;ADAM8;IL6ST
negative regulation of supramolecular fiber organization (GO:1902904)	9/55	0.197961	1	0	0	1.38206	2.23851	ARFGEF1;CAMSAP3;NAV3;ARHGEF2;MAPRE1;CORO1A;EML2;CAMSAP1;CLASP1
regulation of innate immune response (GO:0045088)	11/70	0.201483	1	0	0	1.32722	2.12628	GBP5;HSP90AB1;STAT1;POLR3C;POLR3D;OTUD7A;TLR8;POLR3G;ADAM8;SAMHD1;JAK1
positive regulation of plasma membrane bounded cell projection assembly (GO:0120034)	11/70	0.201483	1	0	0	1.32722	2.12628	EPS8;BCAS3;AUTS2;CDC42EP5;FMR1;CROCC;CEP120;FNBP1L;AGRN;WASF2;TAPT1
regulation of mitotic nuclear division (GO:0007088)	13/85	0.202004	1	0	0	1.29173	2.06608	L3MBTL1;DAPK3;MKI67;SMC3;STAG2;CHEK1;CDC16;KNTC1;NEK2;CEP85;AURKAIP1;CDK13;OBSL1
regulation of neuron differentiation (GO:0045664)	13/85	0.202004	1	0	0	1.29173	2.06608	TCF12;SIX1;DTX1;ADRA2C;DLL1;NEUROD1;BMP2;REST;ZEB1;NRCAM;ARHGEF2;TRIM32;CDK5RAP2
regulation of organelle assembly (GO:1902115)	8/48	0.202247	1	0	0	1.40766	2.24981	HCK;CYLD;IFT88;PIKFYVE;NPRL2;CENPJ;STX18;CEP76
protein glycosylation (GO:0006486)	19/131	0.20515	1	0	0	1.22498	1.94039	PARP6;GALNT6;POGLUT1;PARP4;GALNT2;GALNT1;COG3;TET2;SIRT6;GALNT10;ART4;GOLGA2;FUT8;FUT9;MGAT5;A4GNT;B3GALT1;DAG1;POMK
regulation of regulatory T cell differentiation (GO:0045589)	4/20	0.205686	1	0	0	1.68919	2.67129	KAT2A;CBFB;BCL6;NFATC2
negative regulation of ion transport (GO:0043271)	4/20	0.205686	1	0	0	1.68919	2.67129	WNK4;HTR1B;PTK2B;ADRA2A
endoplasmic reticulum mannose trimming (GO:1904380)	4/20	0.205686	1	0	0	1.68919	2.67129	RNF103;AMFR;EDEM2;UGGT2
excitatory postsynaptic potential (GO:0060079)	4/20	0.205686	1	0	0	1.68919	2.67129	GRIN2A;GPRIN1;GRIN2C;RAB3GAP1
striated muscle cell development (GO:0055002)	4/20	0.205686	1	0	0	1.68919	2.67129	TMOD3;CAPN3;DMD;SLC8A1
negative regulation of telomere maintenance via telomerase (GO:0032211)	4/20	0.205686	1	0	0	1.68919	2.67129	GNL3L;PINX1;HNRNPC;TERF2
growth hormone receptor signaling pathway (GO:0060396)	4/20	0.205686	1	0	0	1.68919	2.67129	PXN;JAK2;JAK3;PTK2
vesicle cytoskeletal trafficking (GO:0099518)	4/20	0.205686	1	0	0	1.68919	2.67129	MLPH;MYO5A;BICDL2;FNBP1L
regulation of fibroblast growth factor receptor signaling pathway (GO:0040036)	4/20	0.205686	1	0	0	1.68919	2.67129	GPC1;SPRY2;SULF1;FGFBP3
mitochondrial RNA metabolic process (GO:0000959)	4/20	0.205686	1	0	0	1.68919	2.67129	TRMT10C;ELAC2;POLRMT;TBRG4
error-prone translesion synthesis (GO:0042276)	4/20	0.205686	1	0	0	1.68919	2.67129	RFC1;POLE2;REV3L;POLI
regulation of cholesterol transport (GO:0032374)	4/20	0.205686	1	0	0	1.68919	2.67129	ABCA2;ABCB4;NR1H3;NFKB1
axon extension (GO:0048675)	4/20	0.205686	1	0	0	1.68919	2.67129	CYFIP1;AUTS2;SEMA3A;SLIT3
response to cAMP (GO:0051591)	7/41	0.205942	1	0	0	1.44199	2.27858	STAT1;DGKQ;PDE2A;RAPGEF2;AHR;DUOX2;CFTR
androgen receptor signaling pathway (GO:0030521)	7/41	0.205942	1	0	0	1.44199	2.27858	RB1;NCOA1;MED30;AKR1B1;ARID1A;PPARGC1A;MED17
intraciliary transport involved in cilium assembly (GO:0035735)	7/41	0.205942	1	0	0	1.44199	2.27858	IFT74;IFT88;TRAF3IP1;WDR19;IFT80;KIFAP3;KIF17
negative regulation of transmembrane receptor protein serine/threonine kinase signaling pathway (GO:0090101)	12/78	0.208258	1	0	0	1.29938	2.03869	SKOR1;PEG10;CD109;SNX25;WFIKKN2;MAGI2;PRDM16;GDF3;SMAD6;LEMD2;VASN;HIPK2
glycogen metabolic process (GO:0005977)	6/34	0.208556	1	0	0	1.49046	2.33637	PHKG1;PPP1R3C;PYGM;PYGL;NR1D1;GYG1
protein acetylation (GO:0006473)	6/34	0.208556	1	0	0	1.49046	2.33637	ESCO1;MDH2;EHHADH;NAA35;ESCO2;PCK1
regulation of T cell differentiation (GO:0045580)	6/34	0.208556	1	0	0	1.49046	2.33637	CD2;KAT2A;CBFB;CAMK4;ZBTB1;NFATC2
entry into host cell (GO:0030260)	6/34	0.208556	1	0	0	1.49046	2.33637	CD4;CDH1;CXCR4;EPS15;PPIA;MET
neural tube closure (GO:0001843)	6/34	0.208556	1	0	0	1.49046	2.33637	MTHFD1L;DEAF1;DLC1;PLXNB2;GRHL3;GRHL2
tRNA-containing ribonucleoprotein complex export from nucleus (GO:0071431)	6/34	0.208556	1	0	0	1.49046	2.33637	NUP214;NDC1;NUP107;NUP210;XPOT;NUP85
tRNA export from nucleus (GO:0006409)	6/34	0.208556	1	0	0	1.49046	2.33637	NUP214;NDC1;NUP107;NUP210;XPOT;NUP85
establishment or maintenance of epithelial cell apical/basal polarity (GO:0045197)	6/34	0.208556	1	0	0	1.49046	2.33637	CAMSAP3;DLG3;MTCL1;DLG4;SCARF2;LRRD1
regulation of phosphatidylinositol 3-kinase activity (GO:0043551)	6/34	0.208556	1	0	0	1.49046	2.33637	PDGFRA;EPHA8;PIK3R4;PIK3R3;PTK2B;PTK2
regulation of interleukin-12 production (GO:0032655)	6/34	0.208556	1	0	0	1.49046	2.33637	CD40LG;IL23R;PLCB1;PIBF1;JAK3;TLR4
response to gamma radiation (GO:0010332)	5/27	0.209147	1	0	0	1.56406	2.44732	XRCC6;FANCD2;DCUN1D3;MYC;TLK2
positive regulation of wound healing (GO:0090303)	5/27	0.209147	1	0	0	1.56406	2.44732	ARFGEF1;ANXA1;HPSE;MTOR;ADRA2A
negative chemotaxis (GO:0050919)	5/27	0.209147	1	0	0	1.56406	2.44732	SEMA5A;EPHA7;SEMA3A;SEMA3G;SLIT3
regulation of supramolecular fiber organization (GO:1902903)	5/27	0.209147	1	0	0	1.56406	2.44732	CAMSAP3;MAP1A;SSH2;CAMSAP1;SSH1
regulation of muscle contraction (GO:0006937)	5/27	0.209147	1	0	0	1.56406	2.44732	CHRM2;KCNA1;DAPK3;TPM1;TNNI1
negative regulation of telomere maintenance via telomere lengthening (GO:1904357)	5/27	0.209147	1	0	0	1.56406	2.44732	SLX4;GNL3L;PINX1;HNRNPC;TERF2
regulation of centrosome cycle (GO:0046605)	5/27	0.209147	1	0	0	1.56406	2.44732	PKHD1;CHEK1;CEP250;NEK2;CEP85
cellular response to transforming growth factor beta stimulus (GO:0071560)	15/101	0.211763	1	0	0	1.25435	1.94711	ITGB5;GDF15;PXN;PDE2A;WFIKKN2;CGN;PTPRK;F11R;NR3C1;PRKCZ;PTK2;TGFBR3;GDF9;SOX6;FERMT2
regulation of cellular catabolic process (GO:0031329)	9/56	0.212877	1	0	0	1.35738	2.09993	OSBPL7;DAPK1;DAPK3;RRAGD;ULK3;PIP4K2C;DEPDC5;WDR24;TPCN2
regulation of axonogenesis (GO:0050770)	9/56	0.212877	1	0	0	1.35738	2.09993	NTRK2;SIPA1L1;CTTN;PLXNB2;NRCAM;SSH2;PLXNA4;PLXNA3;SSH1
regulation of RNA splicing (GO:0043484)	9/56	0.212877	1	0	0	1.35738	2.09993	SRRM4;YTHDC1;HABP4;ZNF326;METTL16;SRSF10;CLK3;PQBP1;AFF2
regulation of gene silencing by RNA (GO:0060966)	9/56	0.212877	1	0	0	1.35738	2.09993	NUP214;NDC1;NUP107;NUP210;NUP85;POLR2B;FMR1;POLR2C;EIF4G1
regulation of posttranscriptional gene silencing (GO:0060147)	9/56	0.212877	1	0	0	1.35738	2.09993	NUP214;NDC1;NUP107;NUP210;NUP85;POLR2B;FMR1;POLR2C;EIF4G1
negative regulation of cellular response to growth factor stimulus (GO:0090288)	9/56	0.212877	1	0	0	1.35738	2.09993	SKOR1;GPC1;MMRN2;SPRY2;GDF3;SULF1;SMAD6;LEMD2;HIPK2
Notch signaling pathway (GO:0007219)	9/56	0.212877	1	0	0	1.35738	2.09993	JAG2;NOTCH3;BMP2;STAT1;MYC;ADAM10;DTX1;MAML3;DLL1
negative regulation of programmed cell death (GO:0043069)	54/409	0.214162	1	0	0	1.11511	1.71841	ALK;ANKLE2;DDX3X;FLT4;IGF1R;IKBKB;MYC;AKT2;PIM1;CD38;CAPN3;PIM2;EPHA5;PDGFRA;EPHA7;ANXA1;EPHA6;EPHA8;RPS3A;ATAD3A;TOPORS;HCK;ARHGAP10;NAA35;BIRC6;ARHGEF2;IL6ST;MET;HDAC2;PRKAA2;MALT1;RELA;PKHD1;NUAK2;BAG3;ERBB4;ERBB2;PTK2B;ZNF268;MAP4K4;NTRK2;ANGPT1;CBX4;IL31RA;ASNS;CFLAR;SMAD6;NFKB1;PTK2;TNFRSF10D;HNRNPK;CD40LG;ALB;SPRY2
regulation of primary metabolic process (GO:0080090)	20/140	0.217261	1	0	0	1.20656	1.84201	NCOA1;NCOA2;PSMD11;SMARCD3;H2AFY;ABCB4;CYP4A11;IRS4;NR1D1;PSMA8;NCOR2;LACTB;PSMA6;PSMD6;NCOR1;PSMC6;PSMD5;PSMD2;TGS1;PSME4
cellular macromolecule catabolic process (GO:0044265)	8/49	0.218472	1	0	0	1.37893	2.09749	DFFB;NEU4;TATDN2;RNASET2;DIS3L;HNRNPD;ADAMTS9;SND1
cellular response to mechanical stimulus (GO:0071260)	8/49	0.218472	1	0	0	1.37893	2.09749	CHEK1;PDE2A;HABP4;PIEZO2;TLR8;TNFRSF10B;TLR4;NFKB1
positive regulation of programmed cell death (GO:0043068)	35/258	0.218655	1	0	0	1.14577	1.74186	DDX3X;DCUN1D3;FAF1;RASGRF2;CCAR2;FGD2;FGD3;NEUROD1;CASP9;PREX1;ABR;FGD4;FLCN;APBB1;MARK4;ZNF268;RBM5;VAV3;STPG1;APAF1;ARHGEF17;DAPK3;ANO6;VAV2;ARHGEF9;BMP2;REST;SHQ1;LATS2;BCL6;ARHGEF3;ARHGEF1;MNDA;ARHGEF2;MAP3K11
regulation of transcription from RNA polymerase II promoter in response to stress (GO:0043618)	14/94	0.21882	1	0	0	1.25791	1.9114	EGLN1;EGLN3;PSMD11;CUL2;HSFX1;PSMA8;PSMA6;PSMD6;PSMC6;PSMD5;BAG3;PSMD2;CHEK1;PSME4
sensory perception of mechanical stimulus (GO:0050954)	12/79	0.220983	1	0	0	1.28293	1.9368	COL2A1;MYO3B;MYO1A;MYO3A;COL4A3;COL11A2;PIEZO2;CACNA1D;STRCP1;TSPEAR;ZNF354A;EML2
adenylate cyclase-inhibiting G-protein coupled receptor signaling pathway (GO:0007193)	10/64	0.221387	1	0	0	1.31968	1.98987	CHRM2;CHRM3;MARCO;CHRM4;HTR1B;ADRA1D;AKAP5;GRM1;ADRA2A;GNAI2
synapse assembly (GO:0007416)	10/64	0.221387	1	0	0	1.31968	1.98987	FZD5;CDH1;SPOCK2;PCDHB16;NRXN2;NRCAM;DRD1;SHANK2;PCDH17;ADGRL3
metal ion transport (GO:0030001)	15/102	0.222969	1	0	0	1.24205	1.86397	SLC34A3;KCNH3;ABCC8;KCNA1;ATP1A4;KCNJ15;NEDD4L;KCNA4;KCNAB3;SLC4A4;KCNS1;SCN8A;SCN2A;SCN1A;ASIC1
negative regulation of cell projection organization (GO:0031345)	7/42	0.223767	1	0	0	1.40766	2.10748	GAK;STX1B;HDAC2;SEMA3A;SPOCK1;SPRY2;RTN4RL2
positive regulation of viral transcription (GO:0050434)	7/42	0.223767	1	0	0	1.40766	2.10748	CDK9;POLR2B;POLR2C;TAF11;NELFB;NELFA;NELFCD
phosphatidic acid metabolic process (GO:0046473)	7/42	0.223767	1	0	0	1.40766	2.10748	GPAM;LIPI;LPCAT4;DGKQ;GPAT3;PLD1;DGKH
vesicle-mediated transport (GO:0016192)	54/411	0.225215	1	0	0	1.10969	1.65421	MLC1;LRMP;FNBP1L;PIK3C2A;AP1G2;DPYSL2;ANKFY1;KIF1C;KIF1B;BVES;VPS39;PLEKHJ1;BCAS3;DENND2A;VPS33B;ARAP3;VRK2;SYTL4;STX1B;ACAP2;ACAP1;HEATR5A;KIF16B;RHOJ;CHMP4A;RHOV;RAB7B;STEAP2;AGAP2;PIK3R4;ASAP3;SNX33;VPS53;MYO6;VPS52;ATP6V1H;STX3;SNX7;EPS15;RAB11FIP4;EXPH5;SPTBN2;ARFGEF1;SYT4;CCZ1;MYO5A;HOOK3;SYT9;PIKFYVE;EHD4;HOOK2;HOOK1;UBE2O;PICALM
nucleoside salvage (GO:0043174)	3/14	0.22533	1	0	0	1.80985	2.69701	UCK1;DCK;UCKL1
mitotic cell cycle arrest (GO:0071850)	3/14	0.22533	1	0	0	1.80985	2.69701	FAP;MAGI2;E4F1
positive regulation of cardiac muscle cell proliferation (GO:0060045)	3/14	0.22533	1	0	0	1.80985	2.69701	TGFBR3;ERBB4;PIM1
positive regulation of neural precursor cell proliferation (GO:2000179)	3/14	0.22533	1	0	0	1.80985	2.69701	SMARCD3;DISC1;NES
regulation of Golgi organization (GO:1903358)	3/14	0.22533	1	0	0	1.80985	2.69701	CAMSAP3;MAP2K2;STX18
regulation of lipase activity (GO:0060191)	3/14	0.22533	1	0	0	1.80985	2.69701	LPL;PCSK6;RHOC
establishment or maintenance of actin cytoskeleton polarity (GO:0030950)	3/14	0.22533	1	0	0	1.80985	2.69701	RICTOR;RHOC;RHOBTB1
retrograde transport, endosome to plasma membrane (GO:1990126)	3/14	0.22533	1	0	0	1.80985	2.69701	SNX27;ANKRD50;VPS39
regulation of monocyte differentiation (GO:0045655)	3/14	0.22533	1	0	0	1.80985	2.69701	CD4;MYC;ACIN1
thymus development (GO:0048538)	3/14	0.22533	1	0	0	1.80985	2.69701	AIRE;ZBTB1;SIX1
regulation of lymphocyte differentiation (GO:0045619)	3/14	0.22533	1	0	0	1.80985	2.69701	CD2;FCRL3;IKZF3
cellular response to osmotic stress (GO:0071470)	3/14	0.22533	1	0	0	1.80985	2.69701	DDX3X;CAPN3;ARHGEF2
quinone biosynthetic process (GO:1901663)	3/14	0.22533	1	0	0	1.80985	2.69701	FDXR;PDSS1;COQ8A
Golgi to vacuole transport (GO:0006896)	3/14	0.22533	1	0	0	1.80985	2.69701	GAK;VPS52;ANKFY1
necroptotic process (GO:0070266)	3/14	0.22533	1	0	0	1.80985	2.69701	CYLD;MLKL;TLR4
nucleoside triphosphate metabolic process (GO:0009141)	3/14	0.22533	1	0	0	1.80985	2.69701	ENPP1;AK4;AK5
positive regulation of calcium ion-dependent exocytosis (GO:0045956)	3/14	0.22533	1	0	0	1.80985	2.69701	SYT4;CACNA1I;CACNA1G
positive regulation of transporter activity (GO:0032411)	3/14	0.22533	1	0	0	1.80985	2.69701	WNK2;WNK4;SGK3
positive regulation of smooth muscle contraction (GO:0045987)	3/14	0.22533	1	0	0	1.80985	2.69701	CTTN;ADRA1D;ADRA1A
positive regulation of interleukin-8 secretion (GO:2000484)	3/14	0.22533	1	0	0	1.80985	2.69701	CD2;TLR1;NLRP10
regulation of mitotic cell cycle spindle assembly checkpoint (GO:0090266)	3/14	0.22533	1	0	0	1.80985	2.69701	CCNB1;USP44;CDK5RAP2
ubiquinone metabolic process (GO:0006743)	3/14	0.22533	1	0	0	1.80985	2.69701	FDXR;PDSS1;COQ8A
lipid particle organization (GO:0034389)	3/14	0.22533	1	0	0	1.80985	2.69701	FAF2;PPIA;RAB3GAP1
regulation of nucleocytoplasmic transport (GO:0046822)	3/14	0.22533	1	0	0	1.80985	2.69701	NUP214;XPO1;PTPN14
regulation of phosphate metabolic process (GO:0019220)	3/14	0.22533	1	0	0	1.80985	2.69701	IKBKB;RICTOR;SMG5
acyl-CoA biosynthetic process (GO:0071616)	3/14	0.22533	1	0	0	1.80985	2.69701	SLC25A1;FASN;MLYCD
positive regulation of cell motility (GO:2000147)	25/180	0.22598	1	0	0	1.17305	1.74469	SEMA3A;SEMA3G;PIK3CD;IGF1R;AKT2;PDGFD;SPOCK2;HMCN2;PTK2B;ZNF304;DRD1;ZNF268;PDGFRA;SUN2;ARHGEF39;ADAM10;ELP3;PTK2;ADRA2A;VIL1;BMP2;SPRY2;MAPRE1;TRIM32;FERMT3
DNA-dependent DNA replication (GO:0006261)	9/57	0.22822	1	0	0	1.33357	1.97028	PRIM2;RFC1;POLG2;ORC1;POLD1;POLE2;REV3L;MCMBP;BAZ1A
protein import (GO:0017038)	9/57	0.22822	1	0	0	1.33357	1.97028	NPAP1;NUP214;MMP12;RANBP3L;NUP107;IPO9;PPP1R10;NUP85;SNX33
actomyosin structure organization (GO:0031032)	11/72	0.228312	1	0	0	1.29035	1.90591	MYOM1;EPB41L4A;MYH3;ITGB5;TMOD3;TPM1;CAPN3;F11R;CDC42BPA;OBSL1;MYOM2
negative regulation of ubiquitin-protein ligase activity involved in mitotic cell cycle (GO:0051436)	11/72	0.228312	1	0	0	1.29035	1.90591	PSMA6;PSMD6;CCNB1;PSMD11;PSMC6;PSMD5;PSMD2;CDC16;ANAPC4;ANAPC5;ANAPC1
positive regulation of lymphocyte proliferation (GO:0050671)	11/72	0.228312	1	0	0	1.29035	1.90591	VAV3;SASH3;ANXA1;CD40LG;TFRC;IL23R;FCRL3;CD38;NFATC2;IL6ST;JAK3
cellular macromolecular complex assembly (GO:0034622)	6/35	0.228399	1	0	0	1.44788	2.13802	FGB;SHQ1;AXIN1;DNAJB12;DMD;PICALM
positive regulation of exocytosis (GO:0045921)	6/35	0.228399	1	0	0	1.44788	2.13802	FGB;ATP13A2;SYTL4;CLASP1;CFTR;EXPH5
positive regulation of lipid kinase activity (GO:0090218)	5/28	0.231659	1	0	0	1.5082	2.20573	PDGFRA;EPHA8;PIK3R4;PTK2B;PTK2
regulation of protein transport (GO:0051223)	5/28	0.231659	1	0	0	1.5082	2.20573	SCFD1;P3H1;ARFIP1;ATP13A2;STXBP5L
muscle fiber development (GO:0048747)	5/28	0.231659	1	0	0	1.5082	2.20573	MYOM1;SELENON;DMD;MYH11;MYOM2
regulation of autophagy of mitochondrion (GO:1903146)	5/28	0.231659	1	0	0	1.5082	2.20573	SREBF1;KAT2A;FZD5;ATP13A2;CAMKK2
endocytic recycling (GO:0032456)	5/28	0.231659	1	0	0	1.5082	2.20573	EHD4;VPS53;VPS52;EPS15;RAB11FIP4
cortical actin cytoskeleton organization (GO:0030866)	4/21	0.231991	1	0	0	1.60875	2.35048	IKBKB;STRIP1;FMNL1;FMNL2
positive regulation of T cell mediated immunity (GO:0002711)	4/21	0.231991	1	0	0	1.60875	2.35048	FZD5;IL23R;ZBTB1;MALT1
positive regulation of histone acetylation (GO:0035066)	4/21	0.231991	1	0	0	1.60875	2.35048	RPS6KA4;PIH1D1;KAT7;PPARGC1A
positive regulation of lamellipodium organization (GO:1902745)	4/21	0.231991	1	0	0	1.60875	2.35048	VIL1;AUTS2;WASF2;CORO1C
regulation of macrophage activation (GO:0043030)	4/21	0.231991	1	0	0	1.60875	2.35048	IL31RA;NR1H3;TLR6;TLR4
establishment of endothelial barrier (GO:0061028)	4/21	0.231991	1	0	0	1.60875	2.35048	TJP1;PDE2A;RAPGEF2;F11R
regulation of interleukin-2 production (GO:0032663)	4/21	0.231991	1	0	0	1.60875	2.35048	ANXA1;NAV3;MALT1;HDAC7
negative regulation of cyclin-dependent protein kinase activity (GO:1904030)	4/21	0.231991	1	0	0	1.60875	2.35048	HEXIM1;LATS2;NR2F2;IPO5
lipid catabolic process (GO:0016042)	4/21	0.231991	1	0	0	1.60875	2.35048	LIPE;STS;LIPI;CYP1A2
embryonic skeletal system development (GO:0048706)	4/21	0.231991	1	0	0	1.60875	2.35048	PDGFRA;DEAF1;SIX1;SULF1
cobalamin metabolic process (GO:0009235)	4/21	0.231991	1	0	0	1.60875	2.35048	CUBN;ABCC1;LMBRD1;ABCD1
cellular protein complex localization (GO:0034629)	4/21	0.231991	1	0	0	1.60875	2.35048	EXOC3L4;EXOC8;KLHL21;EXOC3
tetrapyrrole metabolic process (GO:0033013)	4/21	0.231991	1	0	0	1.60875	2.35048	CUBN;ABCC1;LMBRD1;ABCD1
negative regulation of ion transmembrane transporter activity (GO:0032413)	4/21	0.231991	1	0	0	1.60875	2.35048	YWHAE;HECW2;NEDD4L;ADRA2A
activation of cysteine-type endopeptidase activity involved in apoptotic process (GO:0006919)	12/80	0.234018	1	0	0	1.26689	1.83998	CASP9;EGLN3;HIP1;APAF1;CASP10;DLC1;COL4A3;TNFRSF10B;CYCS;NLRP1;CFLAR;JAK2
lipid homeostasis (GO:0055088)	8/50	0.235163	1	0	0	1.35135	1.95605	MLXIPL;ACOXL;PRKAA2;ABCB4;NR1I3;POLD1;NR1H3;PNPLA1
homophilic cell adhesion via plasma membrane adhesion molecules (GO:0007156)	10/65	0.235967	1	0	0	1.29938	1.87638	CD84;CDH1;CDH10;CDH22;CDH24;PLXNB2;FAT2;CDH26;CDH9;CDH18
viral gene expression (GO:0019080)	16/111	0.237637	1	0	0	1.21743	1.74947	NUP214;NDC1;RPL5;NUP107;NUP210;RPL12;RPLP0;RPS3A;RPL7A;RPL18A;NUP85;RPL14;RPL15;RPS10;RPS23;RPL19
mitochondrial translational elongation (GO:0070125)	13/88	0.238768	1	0	0	1.2477	1.78703	PTCD3;MRPS15;MRPS33;MRPL58;MRPL37;MRPL15;MRPS7;MRPL35;MRPS5;MRPL20;AURKAIP1;CHCHD1;DAP3
plasma membrane bounded cell projection organization (GO:0120036)	17/119	0.240391	1	0	0	1.20656	1.71994	RB1;CYFIP1;TOR1A;UNC5A;EPHA8;PRMT1;TPM1;CAMSAP1;PQBP1;TTC17;CTTN;GPRIN1;RAPGEF2;FAM161B;STX3;FRYL;CEP78
regulation of ion transmembrane transporter activity (GO:0032412)	7/43	0.242102	1	0	0	1.37492	1.95018	YWHAE;WNK2;FHL1;WNK4;NEDD4L;CACNA1D;UTRN
translesion synthesis (GO:0019985)	7/43	0.242102	1	0	0	1.37492	1.95018	RFC1;USP43;POLD1;POLE2;ZBTB1;REV3L;POLI
SCF-dependent proteasomal ubiquitin-dependent protein catabolic process (GO:0031146)	11/73	0.242225	1	0	0	1.27268	1.80451	FBXW4;PSMA6;PSMD6;PSMD11;PSMC6;PSMD5;PSMD2;PSME4;FBXO39;PSMA8;FBXO31
regulation of ubiquitin-protein ligase activity involved in mitotic cell cycle (GO:0051439)	11/73	0.242225	1	0	0	1.27268	1.80451	PSMA6;PSMD6;CCNB1;PSMD11;PSMC6;PSMD5;PSMD2;CDC16;ANAPC4;ANAPC5;ANAPC1
Golgi to lysosome transport (GO:0090160)	2/8	0.243036	1	0	0	2.11149	2.98679	GAK;ANKFY1
regulation of synaptic transmission, dopaminergic (GO:0032225)	2/8	0.243036	1	0	0	2.11149	2.98679	TOR1A;DRD1
positive regulation of isotype switching (GO:0045830)	2/8	0.243036	1	0	0	2.11149	2.98679	TFRC;TP53BP1
cellular response to forskolin (GO:1904322)	2/8	0.243036	1	0	0	2.11149	2.98679	AHR;CFTR
response to magnesium ion (GO:0032026)	2/8	0.243036	1	0	0	2.11149	2.98679	KCNA1;RYR3
endodermal cell fate commitment (GO:0001711)	2/8	0.243036	1	0	0	2.11149	2.98679	PAF1;RTF1
positive regulation of interleukin-8 biosynthetic process (GO:0045416)	2/8	0.243036	1	0	0	2.11149	2.98679	TLR8;TLR4
regulation of ATP biosynthetic process (GO:2001169)	2/8	0.243036	1	0	0	2.11149	2.98679	FLCN;PPARGC1A
response to forskolin (GO:1904321)	2/8	0.243036	1	0	0	2.11149	2.98679	AHR;CFTR
negative regulation of calcium ion transmembrane transport (GO:1903170)	2/8	0.243036	1	0	0	2.11149	2.98679	YWHAE;ADRA2A
regulation of toll-like receptor 2 signaling pathway (GO:0034135)	2/8	0.243036	1	0	0	2.11149	2.98679	TLR1;TLR6
response to hydroxyurea (GO:0072710)	2/8	0.243036	1	0	0	2.11149	2.98679	FMR1;KAT7
lung epithelium development (GO:0060428)	2/8	0.243036	1	0	0	2.11149	2.98679	WNT7B;GRHL2
positive regulation of tumor necrosis factor biosynthetic process (GO:0042535)	2/8	0.243036	1	0	0	2.11149	2.98679	TLR1;TLR4
negative regulation of centriole replication (GO:0046600)	2/8	0.243036	1	0	0	2.11149	2.98679	KAT2A;CDK5RAP2
B cell mediated immunity (GO:0019724)	2/8	0.243036	1	0	0	2.11149	2.98679	MSH2;TLR8
positive regulation of monocyte differentiation (GO:0045657)	2/8	0.243036	1	0	0	2.11149	2.98679	CD4;ACIN1
establishment of protein localization to chromatin (GO:0071169)	2/8	0.243036	1	0	0	2.11149	2.98679	H2AFY;PIH1D1
alpha-amino acid biosynthetic process (GO:1901607)	2/8	0.243036	1	0	0	2.11149	2.98679	CPS1;ALDH18A1
positive regulation of mitotic sister chromatid separation (GO:1901970)	2/8	0.243036	1	0	0	2.11149	2.98679	RB1;ANAPC5
ketone body biosynthetic process (GO:0046951)	2/8	0.243036	1	0	0	2.11149	2.98679	ACSS3;BDH2
phospholipid scrambling (GO:0017121)	2/8	0.243036	1	0	0	2.11149	2.98679	PLSCR4;ANO6
regulation of lipid transport (GO:0032368)	2/8	0.243036	1	0	0	2.11149	2.98679	NCOR1;NR1H3
cellular response to purine-containing compound (GO:0071415)	2/8	0.243036	1	0	0	2.11149	2.98679	RYR3;SLC8A1
pyrimidine nucleobase metabolic process (GO:0006206)	2/8	0.243036	1	0	0	2.11149	2.98679	UCK1;UCKL1
short-chain fatty acid catabolic process (GO:0019626)	2/8	0.243036	1	0	0	2.11149	2.98679	PCK1;PCK2
peptidyl-diphthamide metabolic process (GO:0017182)	2/8	0.243036	1	0	0	2.11149	2.98679	DPH1;EEF2
regulation of response to oxidative stress (GO:1902882)	2/8	0.243036	1	0	0	2.11149	2.98679	SELENON;H2AFY
negative regulation of vascular permeability (GO:0043116)	2/8	0.243036	1	0	0	2.11149	2.98679	ANGPT1;PDE2A
calcium ion import into cytosol (GO:1902656)	2/8	0.243036	1	0	0	2.11149	2.98679	TRPV6;TRPV1
nucleotide phosphorylation (GO:0046939)	2/8	0.243036	1	0	0	2.11149	2.98679	AK4;AK5
regulation of T-helper 2 cell differentiation (GO:0045628)	2/8	0.243036	1	0	0	2.11149	2.98679	ANXA1;PRKCZ
regulation of cilium movement (GO:0003352)	2/8	0.243036	1	0	0	2.11149	2.98679	CCDC39;DNAH11
positive regulation of chromatin silencing (GO:0031937)	2/8	0.243036	1	0	0	2.11149	2.98679	SIRT6;ZNF304
positive regulation of TORC1 signaling (GO:1904263)	2/8	0.243036	1	0	0	2.11149	2.98679	PIH1D1;RRAGD
peptidyl-diphthamide biosynthetic process from peptidyl-histidine (GO:0017183)	2/8	0.243036	1	0	0	2.11149	2.98679	DPH1;EEF2
peptidyl-lysine acetylation (GO:0018394)	2/8	0.243036	1	0	0	2.11149	2.98679	KAT2A;ESCO1
mammary gland epithelial cell differentiation (GO:0060644)	2/8	0.243036	1	0	0	2.11149	2.98679	ERBB4;AKT2
calcium ion import across plasma membrane (GO:0098703)	2/8	0.243036	1	0	0	2.11149	2.98679	TRPV6;TRPV1
glycerol-3-phosphate metabolic process (GO:0006072)	2/8	0.243036	1	0	0	2.11149	2.98679	GPAM;GPD2
immunoglobulin mediated immune response (GO:0016064)	2/8	0.243036	1	0	0	2.11149	2.98679	TLR8;HLA-DQB1
response to ammonium ion (GO:0060359)	2/8	0.243036	1	0	0	2.11149	2.98679	PRKCG;GLDC
response to leptin (GO:0044321)	2/8	0.243036	1	0	0	2.11149	2.98679	CCND1;NR1D1
telomeric D-loop disassembly (GO:0061820)	2/8	0.243036	1	0	0	2.11149	2.98679	SLX4;TERF2
arginine catabolic process (GO:0006527)	2/8	0.243036	1	0	0	2.11149	2.98679	NOS3;PADI4
pantothenate metabolic process (GO:0015939)	2/8	0.243036	1	0	0	2.11149	2.98679	SLC5A6;FASN
regulation of keratinocyte migration (GO:0051547)	2/8	0.243036	1	0	0	2.11149	2.98679	EPPK1;MTOR
polyol biosynthetic process (GO:0046173)	2/8	0.243036	1	0	0	2.11149	2.98679	IPPK;PPIP5K2
regulation of apoptotic cell clearance (GO:2000425)	2/8	0.243036	1	0	0	2.11149	2.98679	C4B;C4A
neuron projection extension involved in neuron projection guidance (GO:1902284)	2/8	0.243036	1	0	0	2.11149	2.98679	SEMA3A;SLIT3
barbed-end actin filament capping (GO:0051016)	2/8	0.243036	1	0	0	2.11149	2.98679	VIL1;EPS8
histone H2A-K119 monoubiquitination (GO:0036353)	2/8	0.243036	1	0	0	2.11149	2.98679	PCGF5;PCGF3
4-hydroxyproline metabolic process (GO:0019471)	2/8	0.243036	1	0	0	2.11149	2.98679	EGLN1;EGLN3
nucleoside diphosphate phosphorylation (GO:0006165)	2/8	0.243036	1	0	0	2.11149	2.98679	AK4;AK5
regulation of dopamine uptake involved in synaptic transmission (GO:0051584)	2/8	0.243036	1	0	0	2.11149	2.98679	TOR1A;DRD1
cellular response to angiotensin (GO:1904385)	2/8	0.243036	1	0	0	2.11149	2.98679	RELA;NFKB1
establishment of integrated proviral latency (GO:0075713)	2/8	0.243036	1	0	0	2.11149	2.98679	XRCC6;PPIA
regulation of histone H4 acetylation (GO:0090239)	2/8	0.243036	1	0	0	2.11149	2.98679	PIH1D1;KAT7
positive regulation of DNA recombination (GO:0045911)	2/8	0.243036	1	0	0	2.11149	2.98679	TFRC;TP53BP1
negative regulation of T-helper cell differentiation (GO:0045623)	2/8	0.243036	1	0	0	2.11149	2.98679	ANXA1;JAK3
positive regulation of RNA polymerase II transcriptional preinitiation complex assembly (GO:0045899)	2/8	0.243036	1	0	0	2.11149	2.98679	PSMC6;ESR1
regulation of MyD88-independent toll-like receptor signaling pathway (GO:0034127)	2/8	0.243036	1	0	0	2.11149	2.98679	SARM1;TLR4
axon extension involved in axon guidance (GO:0048846)	2/8	0.243036	1	0	0	2.11149	2.98679	SEMA3A;SLIT3
protein desumoylation (GO:0016926)	2/8	0.243036	1	0	0	2.11149	2.98679	SENP5;SENP3
regulation of Rho protein signal transduction (GO:0035023)	9/58	0.243956	1	0	0	1.31058	1.84892	EPS8;P2RY8;FLCN;DLC1;ARAP3;ARHGEF2;ADRA1A;MET;ABRA
nucleic acid metabolic process (GO:0090304)	12/81	0.247344	1	0	0	1.25125	1.74797	SMARCAL1;FEN1;METTL14;HNRNPK;POLR2B;DDX1;POLR2C;HNRNPA2B1;HNRNPD;ENPP1;ADRA1D;HNRNPC
regulation of mitotic spindle organization (GO:0060236)	6/36	0.24881	1	0	0	1.40766	1.95814	GPSM2;STAG2;ANKRD53;TACC3;FSD1;SMC3
tRNA transport (GO:0051031)	6/36	0.24881	1	0	0	1.40766	1.95814	NUP214;NDC1;NUP107;NUP210;XPOT;NUP85
membrane protein proteolysis (GO:0033619)	6/36	0.24881	1	0	0	1.40766	1.95814	MBTPS1;SPPL2B;DAG1;ADAM10;RELA;NFKB1
carbohydrate catabolic process (GO:0016052)	6/36	0.24881	1	0	0	1.40766	1.95814	NEU4;LDHA;PGAM2;MAN2C1;ENO2;PFKM
neural crest cell development (GO:0014032)	6/36	0.24881	1	0	0	1.40766	1.95814	CYP26C1;ERBB4;SEMA3A;SEMA3G;TAPT1;CORO1C
regulation of endothelial cell apoptotic process (GO:2000351)	6/36	0.24881	1	0	0	1.40766	1.95814	SEMA5A;FGB;CD40LG;ANGPT1;PDCD4;ANO6
regulation of myeloid cell differentiation (GO:0045637)	10/66	0.250889	1	0	0	1.27969	1.76949	L3MBTL1;PURB;CBFB;AGO3;PRMT1;FES;ITGA2B;PTK2B;PAF1;GP1BA
regulation of stem cell differentiation (GO:2000736)	13/89	0.25157	1	0	0	1.23368	1.70252	LMO1;PDGFRA;PSMD11;CBFB;TCF12;PSMA8;PSMA6;PSMD6;PSMC6;PSMD5;PSMD2;PSME4;SP7
negative regulation of protein ubiquitination (GO:0031397)	8/51	0.252275	1	0	0	1.32485	1.82464	PRKCG;RPL5;GNL3L;TRIM39;PINX1;GTPBP4;N4BP1;HIPK2
positive regulation of protein kinase B signaling (GO:0051897)	18/128	0.253422	1	0	0	1.18771	1.63037	SEMA5A;PDGFRA;HIP1;ANGPT1;PIK3CD;ESR1;FGF3;PTK2;FGF17;PIK3CA;ERBB4;ERBB2;HCLS1;SPRY2;ADAM8;RICTOR;HPSE;MET
negative regulation of endocytosis (GO:0045806)	5/29	0.254816	1	0	0	1.4562	1.99093	LRSAM1;NR1H3;SNX33;PROM2;PICALM
regulation of TORC1 signaling (GO:1903432)	5/29	0.254816	1	0	0	1.4562	1.99093	DYRK3;PIH1D1;DGKQ;RRAGD;DEPDC5
cellular response to ketone (GO:1901655)	5/29	0.254816	1	0	0	1.4562	1.99093	AHR;NR3C1;PCK1;CFTR;PCK2
positive regulation of phospholipid metabolic process (GO:1903727)	5/29	0.254816	1	0	0	1.4562	1.99093	PDGFRA;EPHA8;PIK3R4;PTK2B;PTK2
negative regulation of JNK cascade (GO:0046329)	5/29	0.254816	1	0	0	1.4562	1.99093	NCOR1;TAOK3;PDCD4;AIDA;ZMYND11
nucleotide-binding oligomerization domain containing signaling pathway (GO:0070423)	5/29	0.254816	1	0	0	1.4562	1.99093	IKBKB;CYLD;IRAK2;IRGM;RELA
cellular response to organic cyclic compound (GO:0071407)	19/136	0.255168	1	0	0	1.17995	1.61161	URI1;JUP;ABCB4;PDE2A;RORC;AKR1B1;AHR;TRPV1;NR3C1;ESR1;NFKB1;RYR3;RELA;SSH1;DIAPH1;CDH1;RAPGEF2;DRD1;CFTR
lymphocyte differentiation (GO:0030098)	11/74	0.256441	1	0	0	1.25548	1.70853	TPD52;HDAC4;JAG2;CD4;ITGA4;MSH2;TXK;BLNK;PLCG2;PIK3CD;JAK3
chloride transport (GO:0006821)	11/74	0.256441	1	0	0	1.25548	1.70853	GABRA2;SLC26A2;SLC12A5;CLCN4;SLC26A8;ANO9;ANO6;CLIC2;ANO4;ANO5;CFTR
regulation of protein complex assembly (GO:0043254)	11/74	0.256441	1	0	0	1.25548	1.70853	STX1B;HCK;HSP90AA1;SLF1;DDX3X;TRAF3IP1;FAF1;PIH1D1;HJURP;PRKCZ;IRGM
monovalent inorganic cation transport (GO:0015672)	15/105	0.258017	1	0	0	1.20656	1.63457	SLC34A3;KCNH3;ABCC8;KCNA1;ATP1A4;KCNJ15;NEDD4L;KCNA4;KCNAB3;SLC4A4;KCNS1;SCN8A;SCN2A;SCN1A;ASIC1
ubiquinone biosynthetic process (GO:0006744)	3/15	0.258632	1	0	0	1.68919	2.28438	FDXR;PDSS1;COQ8A
fatty acid beta-oxidation using acyl-CoA oxidase (GO:0033540)	3/15	0.258632	1	0	0	1.68919	2.28438	ACOXL;EHHADH;ABCD1
catecholamine metabolic process (GO:0006584)	3/15	0.258632	1	0	0	1.68919	2.28438	RNF180;DRD1;SNCAIP
nuclear pore organization (GO:0006999)	3/15	0.258632	1	0	0	1.68919	2.28438	NDC1;AHCTF1;NUP107
vitamin D metabolic process (GO:0042359)	3/15	0.258632	1	0	0	1.68919	2.28438	CUBN;CYP24A1;CYP11A1
pyrimidine nucleoside biosynthetic process (GO:0046134)	3/15	0.258632	1	0	0	1.68919	2.28438	UCK1;DCK;UCKL1
substrate-dependent cell migration (GO:0006929)	3/15	0.258632	1	0	0	1.68919	2.28438	SHTN1;EPHA8;ANKS1A
regulation of mitotic metaphase/anaphase transition (GO:0030071)	3/15	0.258632	1	0	0	1.68919	2.28438	RB1;HECW2;ANAPC5
cardiac muscle cell differentiation (GO:0055007)	3/15	0.258632	1	0	0	1.68919	2.28438	BMP2;PROX2;SLC8A1
negative regulation of interleukin-2 production (GO:0032703)	3/15	0.258632	1	0	0	1.68919	2.28438	NAV3;GBP1;HDAC7
intra-S DNA damage checkpoint (GO:0031573)	3/15	0.258632	1	0	0	1.68919	2.28438	MDC1;TIPIN;MSH2
positive regulation of phosphoprotein phosphatase activity (GO:0032516)	3/15	0.258632	1	0	0	1.68919	2.28438	HSP90AB1;MAGI2;MTOR
fatty acid beta-oxidation using acyl-CoA dehydrogenase (GO:0033539)	3/15	0.258632	1	0	0	1.68919	2.28438	GCDH;ACOXL;ACAD11
response to cholesterol (GO:0070723)	3/15	0.258632	1	0	0	1.68919	2.28438	ABCA2;OSBPL7;MLC1
regulation of mitotic sister chromatid separation (GO:0010965)	3/15	0.258632	1	0	0	1.68919	2.28438	HECW2;TACC3;ANAPC1
vasculature development (GO:0001944)	3/15	0.258632	1	0	0	1.68919	2.28438	PDGFRA;PIK3CA;FLT4
regulation of mitochondrial translation (GO:0070129)	3/15	0.258632	1	0	0	1.68919	2.28438	TRMT10C;MTG1;FASTKD3
negative regulation of axon extension involved in axon guidance (GO:0048843)	3/15	0.258632	1	0	0	1.68919	2.28438	SEMA5A;SEMA3A;SEMA3G
negative regulation of DNA-dependent DNA replication (GO:2000104)	3/15	0.258632	1	0	0	1.68919	2.28438	TIPIN;STAG2;SMC3
negative regulation of mRNA processing (GO:0050686)	3/15	0.258632	1	0	0	1.68919	2.28438	SRSF6;SRSF7;SRSF10
regulation of protein complex disassembly (GO:0043244)	3/15	0.258632	1	0	0	1.68919	2.28438	UPF1;TBC1D25;IGF1R
positive regulation of potassium ion transport (GO:0043268)	3/15	0.258632	1	0	0	1.68919	2.28438	FHL1;DRD1;ADRA2A
embryonic cranial skeleton morphogenesis (GO:0048701)	3/15	0.258632	1	0	0	1.68919	2.28438	PDGFRA;MTHFD1L;SIX1
positive regulation of cysteine-type endopeptidase activity involved in apoptotic signaling pathway (GO:2001269)	3/15	0.258632	1	0	0	1.68919	2.28438	TNFRSF10B;JAK2;ST18
regulation of peptide secretion (GO:0002791)	3/15	0.258632	1	0	0	1.68919	2.28438	P3H1;ARFIP1;STXBP5L
negative regulation of anoikis (GO:2000811)	3/15	0.258632	1	0	0	1.68919	2.28438	PIK3CA;ZNF304;PTK2
regulation of cell junction assembly (GO:1901888)	3/15	0.258632	1	0	0	1.68919	2.28438	TJP1;CBFB;RAPGEF2
cellular sodium ion homeostasis (GO:0006883)	3/15	0.258632	1	0	0	1.68919	2.28438	ATP1A4;NEDD4L;SLC8A1
cellular response to corticosteroid stimulus (GO:0071384)	3/15	0.258632	1	0	0	1.68919	2.28438	REST;ANXA1;NR3C1
negative regulation of peptidyl-threonine phosphorylation (GO:0010801)	3/15	0.258632	1	0	0	1.68919	2.28438	DGKQ;SPRY2;EIF4G1
positive regulation of response to wounding (GO:1903036)	3/15	0.258632	1	0	0	1.68919	2.28438	ARFGEF1;ANXA1;ADRA2A
regulation of B cell differentiation (GO:0045577)	3/15	0.258632	1	0	0	1.68919	2.28438	FCRL3;BTK;IKZF3
response to X-ray (GO:0010165)	3/15	0.258632	1	0	0	1.68919	2.28438	XRCC6;MSH2;XRRA1
protein localization to chromosome, centromeric region (GO:0071459)	3/15	0.258632	1	0	0	1.68919	2.28438	RB1;KNL1;CTCF
early endosome to late endosome transport (GO:0045022)	4/22	0.259049	1	0	0	1.53563	2.07423	HOOK2;KIF16B;HOOK1;HOOK3
cytosolic calcium ion transport (GO:0060401)	4/22	0.259049	1	0	0	1.53563	2.07423	TRPM1;JPH1;ADRA1A;SLC8A1
positive regulation of interleukin-10 production (GO:0032733)	4/22	0.259049	1	0	0	1.53563	2.07423	CD40LG;PRKCZ;PIBF1;TLR4
embryonic skeletal system morphogenesis (GO:0048704)	4/22	0.259049	1	0	0	1.53563	2.07423	PDGFRA;COL2A1;AXIN1;SIX1
regulation of cytokine production involved in inflammatory response (GO:1900015)	4/22	0.259049	1	0	0	1.53563	2.07423	GBP5;PDCD4;TLR6;TLR4
purine-containing compound biosynthetic process (GO:0072522)	4/22	0.259049	1	0	0	1.53563	2.07423	PRPS1;MTHFD1L;AMPD2;DCK
STAT cascade (GO:0097696)	4/22	0.259049	1	0	0	1.53563	2.07423	STAT1;IL31RA;SOCS6;JAK2
regulation of membrane protein ectodomain proteolysis (GO:0051043)	4/22	0.259049	1	0	0	1.53563	2.07423	NRDC;ADAM8;SNX33;ADRA2A
protein complex localization (GO:0031503)	4/22	0.259049	1	0	0	1.53563	2.07423	IFT74;TRAF3IP1;ALPK3;RPGR
C21-steroid hormone metabolic process (GO:0008207)	4/22	0.259049	1	0	0	1.53563	2.07423	CYP11A1;FDXR;AKR1B1;TSPOAP1
regulation of insulin secretion involved in cellular response to glucose stimulus (GO:0061178)	4/22	0.259049	1	0	0	1.53563	2.07423	EPHA5;NR1D1;ADRA2A;CFTR
positive regulation of proteolysis involved in cellular protein catabolic process (GO:1903052)	4/22	0.259049	1	0	0	1.53563	2.07423	OSBPL7;FMR1;AXIN1;PTK2
positive regulation of cell morphogenesis involved in differentiation (GO:0010770)	9/59	0.260052	1	0	0	1.28836	1.73527	FGB;DOCK5;CDKL3;NTRK2;CDKL5;PLXNB2;OBSL1;PLXNA4;PLXNA3
eye development (GO:0001654)	7/44	0.26089	1	0	0	1.34367	1.80544	SMOC1;SH3PXD2B;COL5A2;GDF3;PRSS56;RAB3GAP1;HIPK2
positive regulation of interleukin-6 production (GO:0032755)	7/44	0.26089	1	0	0	1.34367	1.80544	TLR1;NLRP10;TLR8;ARHGEF2;TLR6;RAB7B;TLR4
RNA catabolic process (GO:0006401)	7/44	0.26089	1	0	0	1.34367	1.80544	FEN1;AGO3;RNASET2;DIS3L;HNRNPD;METTL16;SND1
protein ubiquitination (GO:0016567)	65/507	0.263423	1	0	0	1.08281	1.44447	LRSAM1;UBE3C;KLHL32;BACH2;HERC5;KBTBD12;HERC4;PSMD6;PSMD5;PSMD2;ARIH2;TRIM69;ARIH1;SKP2;UNKL;FBXW4;USP7;USP5;ARRDC1;UBE4B;FBXW2;TOPORS;DDB2;PJA1;PSMA6;HECW2;PSME4;BIRC6;THOP1;PSMD11;CBFB;KLHL14;UBA6;RNF180;CUL2;NEDD4L;UBR2;RTF1;KLHL13;PSMA8;PDZD4;HECTD3;RNF217;RBBP6;LONRF3;KLHL26;AMFR;MIB2;KLHL21;PEX10;BTBD6;KBTBD11;FBXO31;CUL4A;FBXL8;KBTBD4;RNF103;PSMC6;PAF1;UBE2O;UBA1;BLMH;TRIM32;RAD18;ASB1
mitochondrial translational termination (GO:0070126)	13/90	0.264617	1	0	0	1.21997	1.62192	PTCD3;MRPS15;MRPS33;MRPL58;MRPL37;MRPL15;MRPS7;MRPL35;MRPS5;MRPL20;AURKAIP1;CHCHD1;DAP3
intracellular steroid hormone receptor signaling pathway (GO:0030518)	10/67	0.266122	1	0	0	1.26059	1.66877	RB1;NCOA1;MED30;AKR1B1;SAFB;ARID1A;PPARGC1A;ESR1;PPARGC1B;MED17
cellular response to light stimulus (GO:0071482)	10/67	0.266122	1	0	0	1.26059	1.66877	CASP9;GRK1;TRPM1;FMR1;MYC;POLD1;ZBTB1;PTPRK;N4BP1;CNGB1
neuron development (GO:0048666)	20/145	0.266915	1	0	0	1.16496	1.5387	RB1;EPHA5;ALK;NTRK2;SKOR1;ATP8A2;TOR1A;UNC5A;TENM4;MYT1L;EPHA8;PRMT1;FMR1;HS6ST1;CAMSAP1;PQBP1;GPRIN1;RAPGEF2;STX3;FRYL
protein stabilization (GO:0050821)	21/153	0.267911	1	0	0	1.15925	1.52685	RPL5;CCT2;USP7;MORC3;HSP90AA1;HIP1;HSP90AB1;COG3;HPS4;AFM;P3H1;MTMR9;TSC1;IRGM;GTPBP4;NAPG;DSG1;PIM2;CCT7;PPARGC1A;CCT4
regulation of potassium ion transport (GO:0043266)	6/37	0.269709	1	0	0	1.36961	1.79476	FHL1;PTK2B;ADRA1D;CACNA1D;DRD1;ADRA2A
endoderm formation (GO:0001706)	6/37	0.269709	1	0	0	1.36961	1.79476	ITGB5;ITGA4;COL4A2;LAMA3;COL12A1;ITGA7
regulation of response to DNA damage stimulus (GO:2001020)	6/37	0.269709	1	0	0	1.36961	1.79476	CASP9;CDK9;SMG1;FMR1;MYC;USP1
organophosphate biosynthetic process (GO:0090407)	6/37	0.269709	1	0	0	1.36961	1.79476	IPPK;DGKE;CPS1;GPAM;PPIP5K2;MOCS1
epithelial cell migration (GO:0010631)	6/37	0.269709	1	0	0	1.36961	1.79476	FERMT1;FAP;PIK3CA;NOS3;PXN;FAT2
cardiac muscle tissue development (GO:0048738)	6/37	0.269709	1	0	0	1.36961	1.79476	MYOM1;BMP2;PROX2;ADAMTS9;MYOM2;BMP5
regulation of cellular amine metabolic process (GO:0033238)	8/52	0.269763	1	0	0	1.29938	1.70246	PSMA6;PSMD6;PSMD11;PSMC6;PSMD5;PSMD2;PSME4;PSMA8
regulation of cellular amino acid metabolic process (GO:0006521)	8/52	0.269763	1	0	0	1.29938	1.70246	PSMA6;PSMD6;PSMD11;PSMC6;PSMD5;PSMD2;PSME4;PSMA8
positive regulation of developmental growth (GO:0048639)	8/52	0.269763	1	0	0	1.29938	1.70246	RIMS2;SHTN1;SYT4;CDKL5;NEDD4L;PLCB1;AGRN;DLL1
G1/S transition of mitotic cell cycle (GO:0000082)	15/106	0.270131	1	0	0	1.19518	1.56431	RB1;PRIM2;RRM2;CUL2;TYMS;CUL4A;RANBP3L;LATS2;CCND1;ORC1;NASP;MYC;POLE2;MCM4;PIM2
viral transcription (GO:0019083)	16/114	0.272189	1	0	0	1.1854	1.54251	NUP214;NDC1;RPL5;NUP107;NUP210;RPL12;RPLP0;RPS3A;RPL7A;RPL18A;NUP85;RPL14;RPL15;RPS10;RPS23;RPL19
stimulatory C-type lectin receptor signaling pathway (GO:0002223)	17/122	0.273885	1	0	0	1.17689	1.52413	PSMD11;MUC16;MUC19;MUC5B;NFKB1;RELA;MALT1;PSMA8;IKBKB;PSMA6;PSMD6;PSMC6;PSMD5;PSMD2;PSME4;PLCG2;KRAS
positive regulation of transmembrane receptor protein serine/threonine kinase signaling pathway (GO:0090100)	12/83	0.274785	1	0	0	1.2211	1.57738	FLCN;GDF11;GDF9;BMP2;HSP90AB1;RBPMS;GDF15;UBE2O;GDF3;SULF1;HIPK2;BMP5
ephrin receptor signaling pathway (GO:0048013)	12/83	0.274785	1	0	0	1.2211	1.57738	ACTR3;EPHA5;VAV3;EPHA7;SIPA1L1;EPHA6;EPHA8;GPRIN1;AP2S1;ANKS1A;PTK2;VAV2
ion transport (GO:0006811)	38/290	0.276177	1	0	0	1.10671	1.42402	SLC26A2;WNK4;ATP1A4;NEDD4L;AQP4;SLC4A2;ATP2C2;PKD1L3;SLC1A6;NALCN;RYR3;SLC8A1;PIEZO2;ATP6V0A2;SLC17A5;ATP6V1H;TRPM3;CLCA4;ASIC1;GABRA2;SLC12A5;ATP8B2;ATP8B1;ANO9;ANO6;ANO4;ANO5;TPCN2;ANO3;TPCN1;SLC8A3;CLCN4;ASPH;GPRIN1;SLC26A8;SGK3;ATP13A2;CNGB1
mitotic cytokinesis (GO:0000281)	9/60	0.276469	1	0	0	1.26689	1.62879	USP8;INCENP;KIF4B;CKAP2;KIF23;SNX33;TMEM250;RHOC;CIT
regulation of pathway-restricted SMAD protein phosphorylation (GO:0060393)	9/60	0.276469	1	0	0	1.26689	1.62879	GDF11;GDF9;BMP2;RBPMS;GDF15;SNX25;GDF3;SMAD6;BMP5
dicarboxylic acid metabolic process (GO:0043648)	9/60	0.276469	1	0	0	1.26689	1.62879	MTHFD1L;SHMT2;MDH2;GPT2;MTHFD2L;IDH2;DLST;ALDH18A1;ALDH1L2
regulation of vasoconstriction (GO:0019229)	5/30	0.2785	1	0	0	1.40766	1.79946	FGB;CHRM3;OXTR;ADRA1D;ADRA1A
positive regulation of histone modification (GO:0031058)	5/30	0.2785	1	0	0	1.40766	1.79946	RPS6KA4;CDK9;FMR1;PAF1;PPARGC1A
regulation of chromosome segregation (GO:0051983)	5/30	0.2785	1	0	0	1.40766	1.79946	SMC5;NEK2;MKI67;RAD18;MAD1L1
MyD88-dependent toll-like receptor signaling pathway (GO:0002755)	5/30	0.2785	1	0	0	1.40766	1.79946	TLR1;IRAK2;BTK;TLR6;TLR4
determination of bilateral symmetry (GO:0009855)	5/30	0.2785	1	0	0	1.40766	1.79946	DNAH11;AXIN1;DLL1;DNAI1;CFAP53
positive regulation of transport (GO:0051050)	7/45	0.28007	1	0	0	1.31381	1.67211	ANXA1;FMR1;AKT2;MLC1;NEDD4L;SGK3;DLL1
microtubule cytoskeleton organization involved in mitosis (GO:1902850)	7/45	0.28007	1	0	0	1.31381	1.67211	GPSM2;SUN2;CCNB1;KIF4B;TACC3;WDR62;CLASP1
mitotic nuclear envelope disassembly (GO:0007077)	7/45	0.28007	1	0	0	1.31381	1.67211	NUP214;NDC1;CCNB2;CCNB1;NUP107;NUP210;NUP85
myeloid cell differentiation (GO:0030099)	7/45	0.28007	1	0	0	1.31381	1.67211	DYRK3;TET2;HCLS1;ACIN1;JAK2;JAK3;HIPK2
insulin receptor signaling pathway (GO:0008286)	10/68	0.281638	1	0	0	1.24205	1.57384	PIK3CA;AKT2;IRS4;ATP6V0A2;PIK3R3;ATP6V1H;ZNF106;PIK3C2A;BAIAP2;IGF1R
negative regulation of nucleic acid-templated transcription (GO:1903507)	57/445	0.281683	1	0	0	1.08184	1.37066	RB1;ZNF253;NAB1;NKAP;EHMT1;ZC3H8;CTCF;AHR;PTPRK;CCAR2;FERD3L;SCMH1;CD38;CAPN3;CIR1;SSX2;YAF2;SMARCC2;SFMBT1;ZBTB38;ZNF12;ZFP90;ZEB1;ZNF318;DEPDC1;PLCB1;ZFPM2;ZNF674;ZNF552;HDAC4;L3MBTL1;HDAC2;CIPC;TWIST2;RELA;BTAF1;ZNF749;DEAF1;ZSCAN10;PRDM16;ZNF746;HEXIM1;XRCC6;CBX4;ATP8B1;NR2F2;NR1D1;GATAD2A;MLXIPL;BMP2;REST;QARS;BCL6;ZNF814;PDCD4;RBAK;LHX9
cellular response to oxygen-containing compound (GO:1901701)	36/275	0.284812	1	0	0	1.10565	1.38862	ABCB4;NR1I3;PXN;RORC;PTPRK;AHR;RYR3;RELA;CAMKK2;IPO5;WNT6;SH3BP4;PTK2B;DRD1;UPF1;PDGFRA;DAPK1;WNT7B;PDE2A;TPM1;NR1H3;NR1D1;TRPV1;ESR1;IRGM;NFKB1;MTOR;SSH1;MLXIPL;TNIP3;RRAGD;PDCD4;PAF1;RAPGEF2;TLR4;CFTR
cAMP-mediated signaling (GO:0019933)	11/76	0.285677	1	0	0	1.22244	1.53159	RIMS2;EPHA5;ADGRD1;KSR1;PTGER1;DGKQ;PDE2A;GNAS;RAPGEF2;AHR;DRD1
glycolytic process (GO:0006096)	4/23	0.286672	1	0	0	1.46886	1.83522	LDHA;PGAM2;ENO2;PFKM
vitamin transport (GO:0051180)	4/23	0.286672	1	0	0	1.46886	1.83522	SLC5A6;CUBN;AFM;ABCD1
vesicle-mediated transport between endosomal compartments (GO:0098927)	4/23	0.286672	1	0	0	1.46886	1.83522	HOOK2;KIF16B;HOOK1;HOOK3
membrane assembly (GO:0071709)	4/23	0.286672	1	0	0	1.46886	1.83522	GAK;RFTN1;NRXN2;DMKN
peroxisome organization (GO:0007031)	4/23	0.286672	1	0	0	1.46886	1.83522	PEX3;PEX11B;PEX10;ABCD1
positive regulation of ion transmembrane transporter activity (GO:0032414)	4/23	0.286672	1	0	0	1.46886	1.83522	WNK2;WNK4;DMD;CFTR
negative regulation of axon extension (GO:0030517)	4/23	0.286672	1	0	0	1.46886	1.83522	SEMA5A;CDKL3;SEMA3A;SEMA3G
regulation of calcium ion transport (GO:0051924)	8/53	0.28758	1	0	0	1.27486	1.5888	CD84;CD4;FCRL3;HRC;IL16;CACNA1D;CAMK2G;ADRA2A
skeletal system development (GO:0001501)	20/147	0.287891	1	0	0	1.14911	1.43084	GDF11;HHIP;ANKRD11;COL12A1;SHOX2;COL11A2;P3H1;GDF3;HAPLN3;SULF1;PAPSS2;BMP5;ACAN;BMP2;COL2A1;DEAF1;TRPS1;SH3PXD2B;GNAS;PITX1
type B pancreatic cell differentiation (GO:0003309)	2/9	0.289463	1	0	0	1.87688	2.32681	DLL1;BMP5
inositol metabolic process (GO:0006020)	2/9	0.289463	1	0	0	1.87688	2.32681	IPPK;PPIP5K2
L-fucose metabolic process (GO:0042354)	2/9	0.289463	1	0	0	1.87688	2.32681	FUT8;FUT9
positive regulation of protein maturation (GO:1903319)	2/9	0.289463	1	0	0	1.87688	2.32681	ASTL;ADAM8
regulation of interleukin-6 biosynthetic process (GO:0045408)	2/9	0.289463	1	0	0	1.87688	2.32681	TLR1;TLR6
lactation (GO:0007595)	2/9	0.289463	1	0	0	1.87688	2.32681	OXTR;ERBB4
neuron maturation (GO:0042551)	2/9	0.289463	1	0	0	1.87688	2.32681	EPHA8;ANKS1A
anoikis (GO:0043276)	2/9	0.289463	1	0	0	1.87688	2.32681	PIK3CA;MTOR
negative regulation of toll-like receptor 4 signaling pathway (GO:0034144)	2/9	0.289463	1	0	0	1.87688	2.32681	NR1D1;RAB7B
regulation of T-helper 1 type immune response (GO:0002825)	2/9	0.289463	1	0	0	1.87688	2.32681	NLRP10;IL23R
positive regulation of mitotic metaphase/anaphase transition (GO:0045842)	2/9	0.289463	1	0	0	1.87688	2.32681	RB1;ANAPC5
vasodilation (GO:0042311)	2/9	0.289463	1	0	0	1.87688	2.32681	CPS1;NOS3
regulation of microvillus organization (GO:0032530)	2/9	0.289463	1	0	0	1.87688	2.32681	ATP8B1;PLD1
sphingomyelin metabolic process (GO:0006684)	2/9	0.289463	1	0	0	1.87688	2.32681	SGMS1;ENPP7
homocysteine metabolic process (GO:0050667)	2/9	0.289463	1	0	0	1.87688	2.32681	CPS1;BLMH
phagolysosome assembly (GO:0001845)	2/9	0.289463	1	0	0	1.87688	2.32681	RAB7B;CORO1A
adipose tissue development (GO:0060612)	2/9	0.289463	1	0	0	1.87688	2.32681	SH3PXD2B;RORC
regulation of platelet-derived growth factor receptor-beta signaling pathway (GO:2000586)	2/9	0.289463	1	0	0	1.87688	2.32681	PDGFRA;HIP1
somatic recombination of immunoglobulin genes involved in immune response (GO:0002204)	2/9	0.289463	1	0	0	1.87688	2.32681	CD40LG;MSH2
multi-ciliated epithelial cell differentiation (GO:1903251)	2/9	0.289463	1	0	0	1.87688	2.32681	PLK4;E2F4
positive regulation of leukocyte apoptotic process (GO:2000108)	2/9	0.289463	1	0	0	1.87688	2.32681	RAPGEF2;PIK3CD
central nervous system neuron development (GO:0021954)	2/9	0.289463	1	0	0	1.87688	2.32681	NTRK2;RAPGEF2
response to muscle stretch (GO:0035994)	2/9	0.289463	1	0	0	1.87688	2.32681	DMD;SLC8A1
establishment of viral latency (GO:0019043)	2/9	0.289463	1	0	0	1.87688	2.32681	XRCC6;PPIA
myelin assembly (GO:0032288)	2/9	0.289463	1	0	0	1.87688	2.32681	TENM4;GPC1
epithelial cilium movement involved in determination of left/right asymmetry (GO:0060287)	2/9	0.289463	1	0	0	1.87688	2.32681	CCDC39;CFAP53
nucleoside phosphate biosynthetic process (GO:1901293)	2/9	0.289463	1	0	0	1.87688	2.32681	AK4;AK5
tyrosine phosphorylation of STAT protein (GO:0007260)	2/9	0.289463	1	0	0	1.87688	2.32681	JAK2;JAK3
positive regulation of immunoglobulin mediated immune response (GO:0002891)	2/9	0.289463	1	0	0	1.87688	2.32681	TFRC;TP53BP1
nucleoside triphosphate biosynthetic process (GO:0009142)	2/9	0.289463	1	0	0	1.87688	2.32681	AK4;AK5
interleukin-23-mediated signaling pathway (GO:0038155)	2/9	0.289463	1	0	0	1.87688	2.32681	IL23R;JAK2
negative regulation of protein sumoylation (GO:0033234)	2/9	0.289463	1	0	0	1.87688	2.32681	GNL3L;CAPN3
regulation of sequestering of calcium ion (GO:0051282)	2/9	0.289463	1	0	0	1.87688	2.32681	DIAPH1;PTK2B
omega-hydroxylase P450 pathway (GO:0097267)	2/9	0.289463	1	0	0	1.87688	2.32681	CYP4A11;CYP1A2
positive regulation of cell activation (GO:0050867)	2/9	0.289463	1	0	0	1.87688	2.32681	CAPN3;TLR4
postsynaptic density organization (GO:0097106)	2/9	0.289463	1	0	0	1.87688	2.32681	NRXN2;SHANK2
fucose catabolic process (GO:0019317)	2/9	0.289463	1	0	0	1.87688	2.32681	FUT8;FUT9
regulation of leukocyte degranulation (GO:0043300)	2/9	0.289463	1	0	0	1.87688	2.32681	FES;STXBP2
negative regulation of chromatin silencing (GO:0031936)	2/9	0.289463	1	0	0	1.87688	2.32681	ATAD2;ATAD2B
mitral valve morphogenesis (GO:0003183)	2/9	0.289463	1	0	0	1.87688	2.32681	DCHS1;SMAD6
cellular response to acidic pH (GO:0071468)	2/9	0.289463	1	0	0	1.87688	2.32681	PKD1L3;TRPV1
negative regulation of microtubule polymerization (GO:0031115)	2/9	0.289463	1	0	0	1.87688	2.32681	MAPRE1;EML2
mitochondrial fragmentation involved in apoptotic process (GO:0043653)	2/9	0.289463	1	0	0	1.87688	2.32681	ERBB4;CCAR2
negative regulation of synaptic transmission, glutamatergic (GO:0051967)	2/9	0.289463	1	0	0	1.87688	2.32681	GRIK3;ADRA1D
histone phosphorylation (GO:0016572)	2/9	0.289463	1	0	0	1.87688	2.32681	RPS6KA4;PRKAA2
negative regulation of DNA-templated transcription, elongation (GO:0032785)	2/9	0.289463	1	0	0	1.87688	2.32681	AXIN1;NELFB
negative regulation of NIK/NF-kappaB signaling (GO:1901223)	2/9	0.289463	1	0	0	1.87688	2.32681	RELA;HDAC7
RNA destabilization (GO:0050779)	2/9	0.289463	1	0	0	1.87688	2.32681	METTL14;METTL16
regulation of organ growth (GO:0046620)	2/9	0.289463	1	0	0	1.87688	2.32681	LATS2;SLC6A4
neuronal ion channel clustering (GO:0045161)	2/9	0.289463	1	0	0	1.87688	2.32681	NRCAM;AGRN
actin crosslink formation (GO:0051764)	2/9	0.289463	1	0	0	1.87688	2.32681	EPS8;BAIAP2
positive regulation of triglyceride biosynthetic process (GO:0010867)	2/9	0.289463	1	0	0	1.87688	2.32681	SREBF1;NR1H3
oligosaccharide catabolic process (GO:0009313)	2/9	0.289463	1	0	0	1.87688	2.32681	NEU4;MAN2C1
pericardium development (GO:0060039)	2/9	0.289463	1	0	0	1.87688	2.32681	BMP2;BMP5
negative regulation of mitotic nuclear division (GO:0045839)	2/9	0.289463	1	0	0	1.87688	2.32681	CHEK1;AURKAIP1
regulation of muscle system process (GO:0090257)	2/9	0.289463	1	0	0	1.87688	2.32681	KCNA1;TPM1
positive regulation of mitochondrial translation (GO:0070131)	2/9	0.289463	1	0	0	1.87688	2.32681	TRMT10C;FASTKD3
regulation of mast cell activation involved in immune response (GO:0033006)	2/9	0.289463	1	0	0	1.87688	2.32681	FES;STXBP2
mature B cell differentiation involved in immune response (GO:0002313)	2/9	0.289463	1	0	0	1.87688	2.32681	PTK2B;DLL1
regulation of cysteine-type endopeptidase activity involved in apoptotic signaling pathway (GO:2001267)	2/9	0.289463	1	0	0	1.87688	2.32681	PIH1D1;ST18
positive regulation of nitric-oxide synthase biosynthetic process (GO:0051770)	2/9	0.289463	1	0	0	1.87688	2.32681	JAK2;TLR4
ionotropic glutamate receptor signaling pathway (GO:0035235)	2/9	0.289463	1	0	0	1.87688	2.32681	GPRIN1;PTK2B
L-fucose catabolic process (GO:0042355)	2/9	0.289463	1	0	0	1.87688	2.32681	FUT8;FUT9
positive regulation of axonogenesis (GO:0050772)	6/38	0.291014	1	0	0	1.33357	1.64614	NTRK2;SHTN1;CDKL5;PLXNB2;PLXNA4;PLXNA3
negative regulation of G0 to G1 transition (GO:0070317)	6/38	0.291014	1	0	0	1.33357	1.64614	RRM2;APAF1;CHEK1;RBBP8;EHMT1;YAF2
myelination (GO:0042552)	6/38	0.291014	1	0	0	1.33357	1.64614	SLC8A3;ARHGEF10;GPC1;SCN8A;CXCR4;SCN2A
protein localization to microtubule organizing center (GO:1905508)	3/16	0.292509	1	0	0	1.58361	1.94667	KIAA0753;HOOK3;PIBF1
regulation of systemic arterial blood pressure by hormone (GO:0001990)	3/16	0.292509	1	0	0	1.58361	1.94667	OXTR;NOS3;CORIN
positive regulation of dendrite morphogenesis (GO:0050775)	3/16	0.292509	1	0	0	1.58361	1.94667	CDKL3;CDKL5;OBSL1
positive regulation of regulated secretory pathway (GO:1903307)	3/16	0.292509	1	0	0	1.58361	1.94667	SYT4;CACNA1I;CACNA1G
negative regulation of striated muscle cell differentiation (GO:0051154)	3/16	0.292509	1	0	0	1.58361	1.94667	HDAC4;BMP2;SOX6
cellular response to pH (GO:0071467)	3/16	0.292509	1	0	0	1.58361	1.94667	PKD1L3;TRPV1;ASIC1
positive regulation of macrophage derived foam cell differentiation (GO:0010744)	3/16	0.292509	1	0	0	1.58361	1.94667	MSR1;LPL;NFKB1
dendritic spine morphogenesis (GO:0060997)	3/16	0.292509	1	0	0	1.58361	1.94667	ARC;DLG4;SHANK2
pyrimidine-containing compound metabolic process (GO:0072527)	3/16	0.292509	1	0	0	1.58361	1.94667	UCK1;DCK;UCKL1
positive regulation of cilium assembly (GO:0045724)	3/16	0.292509	1	0	0	1.58361	1.94667	CROCC;CEP120;TAPT1
negative regulation of DNA replication (GO:0008156)	3/16	0.292509	1	0	0	1.58361	1.94667	TSPYL2;GTPBP4;ENPP7
regulation of osteoblast proliferation (GO:0033688)	3/16	0.292509	1	0	0	1.58361	1.94667	NELL1;BMP2;HPSE
cardiac epithelial to mesenchymal transition (GO:0060317)	3/16	0.292509	1	0	0	1.58361	1.94667	TGFBR3;BMP2;PDCD4
positive regulation of G1/S transition of mitotic cell cycle (GO:1900087)	3/16	0.292509	1	0	0	1.58361	1.94667	DDX3X;PLCB1;EIF4G1
mitochondrial fusion (GO:0008053)	3/16	0.292509	1	0	0	1.58361	1.94667	CHCHD6;MFN1;GDAP1
neurotransmitter transport (GO:0006836)	3/16	0.292509	1	0	0	1.58361	1.94667	GABRA2;SYNJ1;SLC6A16
regulation of interferon-alpha production (GO:0032647)	3/16	0.292509	1	0	0	1.58361	1.94667	IRF3;STAT1;TLR4
programmed necrotic cell death (GO:0097300)	3/16	0.292509	1	0	0	1.58361	1.94667	CYLD;MLKL;TLR4
positive regulation of epithelial cell apoptotic process (GO:1904037)	3/16	0.292509	1	0	0	1.58361	1.94667	CD40LG;PDCD4;ANO6
regulation of actin nucleation (GO:0051125)	3/16	0.292509	1	0	0	1.58361	1.94667	VIL1;ARFIP1;CORO1A
positive regulation of cardiac muscle tissue growth (GO:0055023)	3/16	0.292509	1	0	0	1.58361	1.94667	TGFBR3;ERBB4;PIM1
histone H2A acetylation (GO:0043968)	3/16	0.292509	1	0	0	1.58361	1.94667	TRRAP;YEATS4;BRD8
activation of NF-kappaB-inducing kinase activity (GO:0007250)	3/16	0.292509	1	0	0	1.58361	1.94667	TNFRSF10B;TLR6;MALT1
regulation of reactive oxygen species biosynthetic process (GO:1903426)	3/16	0.292509	1	0	0	1.58361	1.94667	GPRIN1;TLR6;TLR4
epithelial cell development (GO:0002064)	3/16	0.292509	1	0	0	1.58361	1.94667	WNT7B;GRHL2;EXPH5
negative regulation of steroid biosynthetic process (GO:0010894)	3/16	0.292509	1	0	0	1.58361	1.94667	BMP2;NFKB1;BMP5
regulation of histone H3-K4 methylation (GO:0051569)	3/16	0.292509	1	0	0	1.58361	1.94667	AUTS2;H2AFY;PIH1D1
regulation of mRNA splicing, via spliceosome (GO:0048024)	9/61	0.293171	1	0	0	1.24612	1.52899	YTHDC1;FMR1;EFCAB5;METTL16;SRSF6;SRSF7;SRSF10;RBM5;RBM11
peptidyl-lysine modification (GO:0018205)	16/116	0.296141	1	0	0	1.16496	1.41766	NUP214;NDC1;HDAC4;NUP107;ESCO1;NUP210;VPS33B;MITF;LIAS;SENP3;TOPORS;SENP5;KIAA1586;NUP85;INCENP;TP53BP1
negative regulation of cell growth (GO:0030308)	16/116	0.296141	1	0	0	1.16496	1.41766	TSPYL2;CDKL3;DDX3X;DCUN1D3;FHL1;SEMA3G;CCAR2;TCHP;FLCN;BCL6;ENPP1;SH3BP4;SLIT3;TP53TG5;APBB1;SIPA1
tumor necrosis factor-mediated signaling pathway (GO:0033209)	17/124	0.297073	1	0	0	1.15791	1.40545	PSMD11;STAT1;TNFRSF10B;ST18;RELA;TNFRSF10D;PSMA8;IKBKB;PSMA6;PSMD6;PSMC6;CD40LG;PSMD5;PSMD2;PSME4;PTK2B;JAK2
peptidyl-threonine phosphorylation (GO:0018107)	10/69	0.297406	1	0	0	1.22405	1.48435	SBK1;PHKG1;CHEK1;DAPK3;DCLK2;CAMK2G;MYLK4;PSKH1;CAMKK2;HIPK2
neuron differentiation (GO:0030182)	19/140	0.29826	1	0	0	1.14624	1.3867	RB1;EPHA5;ALK;NTRK2;SKOR1;ATP8A2;FZD5;TENM4;MYT1L;FMR1;WNT7B;DCLK2;PROX2;HS6ST1;NEUROD1;WNT6;SPOCK1;LMX1B;PTF1A
regulation of protein kinase B signaling (GO:0051896)	22/164	0.298813	1	0	0	1.13299	1.36858	SEMA5A;PDGFRA;HIP1;ANGPT1;MAGI2;PIK3CD;ESR1;FGF3;PTK2;PKHD1;FGF17;FLCN;PIK3CA;ERBB4;ERBB2;DAG1;HCLS1;SPRY2;ADAM8;RICTOR;HPSE;MET
regulation of hematopoietic stem cell differentiation (GO:1902036)	11/77	0.300646	1	0	0	1.20656	1.45008	LMO1;PSMA6;PSMD6;PSMD11;PSMC6;CBFB;PSMD5;PSMD2;TCF12;PSME4;PSMA8
connective tissue development (GO:0061448)	5/31	0.302594	1	0	0	1.36225	1.62838	COL2A1;COL11A2;SH3PXD2B;RORC;SULF1
cellular response to drug (GO:0035690)	5/31	0.302594	1	0	0	1.36225	1.62838	REST;TFRC;MYC;PDE2A;HTR1B
regulation of ARF protein signal transduction (GO:0032012)	5/31	0.302594	1	0	0	1.36225	1.62838	ACAP2;ACAP1;AGAP2;ASAP3;ARAP3
MyD88-independent toll-like receptor signaling pathway (GO:0002756)	5/31	0.302594	1	0	0	1.36225	1.62838	IKBKB;IRF3;TNIP3;TLR6;TLR4
positive regulation of phospholipase C activity (GO:0010863)	5/31	0.302594	1	0	0	1.36225	1.62838	PDGFRA;TXK;ADRA1A;ESR1;PLCB2
positive regulation of reactive oxygen species biosynthetic process (GO:1903428)	5/31	0.302594	1	0	0	1.36225	1.62838	HSP90AA1;HSP90AB1;GPRIN1;TLR6;TLR4
regulation of cell migration involved in sprouting angiogenesis (GO:0090049)	5/31	0.302594	1	0	0	1.36225	1.62838	ANXA1;MMRN2;RHOJ;PIK3C2A;HDAC7
replication fork processing (GO:0031297)	5/31	0.302594	1	0	0	1.36225	1.62838	CDK9;SMARCAL1;MMS22L;BOD1L1;TONSL
acylglycerol catabolic process (GO:0046464)	5/31	0.302594	1	0	0	1.36225	1.62838	DAGLA;CPS1;LPL;ABHD6;PNPLA1
cellular response to molecule of bacterial origin (GO:0071219)	12/85	0.303134	1	0	0	1.19237	1.42319	UPF1;FZD5;NR1I3;TNIP3;PDCD4;NR1H3;PAF1;NR1D1;TLR4;IRGM;RELA;NFKB1
cell cycle G1/S phase transition (GO:0044843)	13/93	0.305042	1	0	0	1.18062	1.40175	RB1;PRIM2;CUL2;CUL4A;RANBP3L;LATS2;CCND1;ORC1;NASP;MYC;POLE2;MCM4;PIM2
viral process (GO:0016032)	29/221	0.305639	1	0	0	1.10829	1.31371	RPL5;LRSAM1;NUP107;RPL12;RPLP0;NEDD4L;RPL7A;XPO1;RPL18A;NUP85;DAG1;AP2S1;RPL14;ATP6V1H;RPL15;RPS10;RPL19;NUP214;NDC1;NUP210;RPS3A;HIPK2;HCK;CD4;NFIA;CHMP4A;PPIA;RPS23;EIF3B
monocarboxylic acid transport (GO:0015718)	8/54	0.30568	1	0	0	1.25125	1.483	ABCC3;NCOA1;SLC5A6;NCOA2;ATP8B1;ALB;SLCO1B7;SLC27A4
positive regulation of protein import into nucleus (GO:0042307)	8/54	0.30568	1	0	0	1.25125	1.483	SEMA5A;JUP;RBPMS;CDH1;ERBB4;BAG3;HCLS1;IPO5
negative regulation of cellular response to transforming growth factor beta stimulus (GO:1903845)	8/54	0.30568	1	0	0	1.25125	1.483	SKOR1;PEG10;CD109;SNX25;WFIKKN2;PRDM16;SMAD6;VASN
cellular response to interferon-gamma (GO:0071346)	16/117	0.308353	1	0	0	1.155	1.35887	GBP6;DAPK1;CCL20;STAT1;DAPK3;AQP4;CX3CL1;SYNCRIP;HCK;IRF3;JAK2;GBP1;CAMK2G;JAK1;HLA-DQB1;TRIM34
innate immune response activating cell surface receptor signaling pathway (GO:0002220)	17/125	0.30889	1	0	0	1.14865	1.3494	PSMD11;MUC16;MUC19;MUC5B;NFKB1;RELA;MALT1;PSMA8;IKBKB;PSMA6;PSMD6;PSMC6;PSMD5;PSMD2;PSME4;PLCG2;KRAS
inorganic cation transmembrane transport (GO:0098662)	19/141	0.309383	1	0	0	1.13811	1.3352	CACNA1D;ANO6;TRPV1;ATP2C2;NALCN;SLC8A1;RYR3;CACNA1G;TMCO1;TRPM1;SLC8A3;SCN10A;TRPV6;SCN8A;TRPM5;SCN2A;TRPM3;SCN1A;ASIC1
regulation of vesicle fusion (GO:0031338)	9/62	0.31012	1	0	0	1.22602	1.43543	RABGAP1L;ANXA1;TBC1D9B;AKT2;TBC1D25;EVI5L;TBC1D22A;TBC1D22B;TBC1D16
muscle filament sliding (GO:0030049)	6/39	0.312644	1	0	0	1.29938	1.51077	MYH2;MYH3;TPM3;TPM1;TNNI1;DMD
actin-myosin filament sliding (GO:0033275)	6/39	0.312644	1	0	0	1.29938	1.51077	MYH2;MYH3;TPM3;TPM1;TNNI1;DMD
positive regulation of innate immune response (GO:0045089)	6/39	0.312644	1	0	0	1.29938	1.51077	GBP5;POLR3C;POLR3D;POLR3G;TLR8;ADAM8
regulation of cellular pH (GO:0030641)	6/39	0.312644	1	0	0	1.29938	1.51077	SLC26A2;ATP1A4;SLC26A8;SLC4A2;SLC4A3;SLC4A4
positive regulation of cell cycle G1/S phase transition (GO:1902808)	4/24	0.314679	1	0	0	1.40766	1.62754	DDX3X;PAF1;PLCB1;EIF4G1
regulation of hematopoietic progenitor cell differentiation (GO:1901532)	11/78	0.315814	1	0	0	1.19109	1.37286	LMO1;PSMA6;PSMD6;PSMD11;PSMC6;CBFB;PSMD5;PSMD2;TCF12;PSME4;PSMA8
mitotic spindle assembly (GO:0090307)	7/47	0.319367	1	0	0	1.25791	1.43579	GOLGA2;ARHGEF10;TUBGCP2;KIF4B;KIF23;PIBF1;CLASP1
regulation of cellular component movement (GO:0051270)	7/47	0.319367	1	0	0	1.25791	1.43579	PKHD1;TGFBR3;DIAPH1;ERBB4;FES;ERBB2;DAPK3
negative regulation of protein modification by small protein conjugation or removal (GO:1903321)	7/47	0.319367	1	0	0	1.25791	1.43579	PRKCG;RPL5;GNL3L;PINX1;CAPN3;N4BP1;GTPBP4
nuclear envelope disassembly (GO:0051081)	7/47	0.319367	1	0	0	1.25791	1.43579	NUP214;NDC1;CCNB2;CCNB1;NUP107;NUP210;NUP85
RNA modification (GO:0009451)	8/55	0.324015	1	0	0	1.2285	1.38448	AARS2;NSUN4;NSUN5;NOP2;BCDIN3D;CDKAL1;MRM1;LRPPRC
negative regulation of cellular component organization (GO:0051129)	8/55	0.324015	1	0	0	1.2285	1.38448	LRSAM1;DDX3X;FAP;TRAF3IP1;AKR1B1;SPRY2;SNX33;PRKCZ
regulation of protein sumoylation (GO:0033233)	3/17	0.326644	1	0	0	1.49046	1.66765	HDAC4;GNL3L;CAPN3
regulation of membrane depolarization (GO:0003254)	3/17	0.326644	1	0	0	1.49046	1.66765	SCN10A;FHL1;NEDD4L
negative regulation of antigen receptor-mediated signaling pathway (GO:0050858)	3/17	0.326644	1	0	0	1.49046	1.66765	FCRL3;UBASH3A;GBP1
regulation of toll-like receptor 4 signaling pathway (GO:0034143)	3/17	0.326644	1	0	0	1.49046	1.66765	NR1H3;NR1D1;RAB7B
RNA stabilization (GO:0043489)	3/17	0.326644	1	0	0	1.49046	1.66765	DKC1;DHX36;PABPC1
negative regulation of telomere maintenance (GO:0032205)	3/17	0.326644	1	0	0	1.49046	1.66765	SLX4;PINX1;TERF2
positive regulation of dendrite extension (GO:1903861)	3/17	0.326644	1	0	0	1.49046	1.66765	RIMS2;SYT4;NEDD4L
histone H2A monoubiquitination (GO:0035518)	3/17	0.326644	1	0	0	1.49046	1.66765	PCGF5;PCGF3;DDB2
negative regulation of interleukin-8 production (GO:0032717)	3/17	0.326644	1	0	0	1.49046	1.66765	ANXA1;OTUD7B;TLR6
N-glycan processing (GO:0006491)	3/17	0.326644	1	0	0	1.49046	1.66765	FUT8;MAN2A2;EDEM2
regulation of receptor recycling (GO:0001919)	3/17	0.326644	1	0	0	1.49046	1.66765	KIF16B;BVES;TBC1D16
response to purine-containing compound (GO:0014074)	3/17	0.326644	1	0	0	1.49046	1.66765	STAT1;DGKQ;DUOX2
nucleotide catabolic process (GO:0009166)	3/17	0.326644	1	0	0	1.49046	1.66765	GDA;NT5C1B;SAMHD1
chaperone-mediated protein complex assembly (GO:0051131)	3/17	0.326644	1	0	0	1.49046	1.66765	CCT2;HSP90AA1;HSP90AB1
regulation of T cell migration (GO:2000404)	3/17	0.326644	1	0	0	1.49046	1.66765	AIRE;CCL20;DOCK8
regulation of lamellipodium organization (GO:1902743)	3/17	0.326644	1	0	0	1.49046	1.66765	VIL1;SSH2;SSH1
regulation of B cell receptor signaling pathway (GO:0050855)	3/17	0.326644	1	0	0	1.49046	1.66765	CBFB;FCRL3;GCSAM
purine-containing compound metabolic process (GO:0072521)	3/17	0.326644	1	0	0	1.49046	1.66765	PRPS1;MACROD1;ABCG2
positive regulation of cartilage development (GO:0061036)	3/17	0.326644	1	0	0	1.49046	1.66765	BMP2;SOX6;TAPT1
positive regulation of leukocyte activation (GO:0002696)	3/17	0.326644	1	0	0	1.49046	1.66765	CD2;TLR6;TLR4
nucleobase-containing compound biosynthetic process (GO:0034654)	3/17	0.326644	1	0	0	1.49046	1.66765	AMPD2;TYMS;DCK
positive regulation of transcription of Notch receptor target (GO:0007221)	3/17	0.326644	1	0	0	1.49046	1.66765	NOTCH3;STAT1;MAML3
cellular monovalent inorganic cation homeostasis (GO:0030004)	3/17	0.326644	1	0	0	1.49046	1.66765	ATP1A4;NEDD4L;SLC8A1
membrane depolarization during cardiac muscle cell action potential (GO:0086012)	3/17	0.326644	1	0	0	1.49046	1.66765	CACNA1D;SLC8A1;CACNA1G
negative regulation of axon guidance (GO:1902668)	3/17	0.326644	1	0	0	1.49046	1.66765	SEMA5A;SEMA3A;SEMA3G
positive regulation of lymphocyte migration (GO:2000403)	3/17	0.326644	1	0	0	1.49046	1.66765	CCL20;DOCK8;PTK2B
2-oxoglutarate metabolic process (GO:0006103)	3/17	0.326644	1	0	0	1.49046	1.66765	GPT2;IDH2;DLST
regulation of dendritic spine development (GO:0060998)	5/32	0.326984	1	0	0	1.31968	1.4752	ARC;SIPA1L1;FMR1;SRCIN1;SHANK2
regulation of protein export from nucleus (GO:0046825)	5/32	0.326984	1	0	0	1.31968	1.4752	YWHAE;XPO1;BAG3;SUPT6H;PTPN14
positive regulation of interleukin-1 beta production (GO:0032731)	5/32	0.326984	1	0	0	1.31968	1.4752	FZD5;NLRP2;TLR8;NLRP1;TLR4
liver development (GO:0001889)	5/32	0.326984	1	0	0	1.31968	1.4752	TGFBR3;CCDC39;PCK1;MET;PCK2
vesicle-mediated transport to the plasma membrane (GO:0098876)	5/32	0.326984	1	0	0	1.31968	1.4752	SNX27;EXOC6;ANKRD50;STEAP2;VPS39
negative regulation of toll-like receptor signaling pathway (GO:0034122)	5/32	0.326984	1	0	0	1.31968	1.4752	SARM1;NR1D1;TLR6;RAB7B;TLR4
tRNA processing (GO:0008033)	9/63	0.327277	1	0	0	1.20656	1.34767	TSEN34;AARS2;TRMT10C;ELAC2;DDX1;RTCB;CDKAL1;TSEN2;FARS2
regulation of ERK1 and ERK2 cascade (GO:0070372)	32/248	0.329025	1	0	0	1.0898	1.21144	ALK;RGS14;FLT4;PRKCZ;ADRA1A;CX3CL1;IGF1R;PKHD1;FLCN;ERBB4;PDGFD;ERBB2;PTK2B;GBP1;EPHA5;FGB;PDGFRA;NTRK2;EPHA7;EPHA6;ANGPT1;EPHA8;CCL20;MARCO;BMP2;CD4;WNK2;NEK10;RAPGEF2;SPRY2;TLR4;MET
protein ubiquitination involved in ubiquitin-dependent protein catabolic process (GO:0042787)	10/71	0.329568	1	0	0	1.18957	1.32039	CUL4A;KBTBD4;UBE3C;HECW2;CUL2;RNF217;ARIH2;NEDD4L;ARIH1;BTBD6
DNA repair (GO:0006281)	37/289	0.331004	1	0	0	1.08131	1.19553	FEN1;SMG1;DCLRE1C;TRRAP;MPG;CDCA5;DDX1;ZBTB1;IGHMBP2;ALKBH2;SLX4;POLD1;CHEK1;USP1;RBBP8;RAD54L;PMS2;POLI;ASCC2;UPF1;PARP4;APEX2;GTF2H1;PALB2;MTOR;DDB2;TICRR;RAD52;MSH2;POLG2;FANCD2;MSH4;POLE2;PSME4;PMS2P1;NEIL1;RAD18
regulation of transcription from RNA polymerase II promoter in response to hypoxia (GO:0061418)	11/79	0.331154	1	0	0	1.17602	1.2997	EGLN1;PSMA6;PSMD6;EGLN3;PSMD11;PSMC6;PSMD5;PSMD2;PSME4;CUL2;PSMA8
visual perception (GO:0007601)	11/79	0.331154	1	0	0	1.17602	1.2997	TRPM1;CRYGC;COL18A1;ABLIM1;COL2A1;RDH10;GJA8;EML2;IMPG1;RPGR;CNGB1
Ras protein signal transduction (GO:0007265)	29/224	0.332588	1	0	0	1.09345	1.20372	RB1;CYFIP1;GPSM2;SHC3;PLD1;RHOBTB1;EPS8;RASSF1;RAB40C;PAK6;ZNF304;WASF1;RALGDS;CTNNAL1;SAMD3;USP8;KSR1;RHOC;ADRA2A;CNKSR2;SHTN1;CDC42EP5;RHOJ;ARHGEF3;RAPGEF2;ARHGEF1;KRAS;RHOV;RAB7B
positive regulation of protein serine/threonine kinase activity (GO:0071902)	16/119	0.33318	1	0	0	1.13559	1.24809	MAP2K2;DDX3X;PIH1D1;TNFRSF10B;IRGM;ADRA2A;MALT1;CCND3;CCND1;PDGFD;ERBB2;NEK10;RAPGEF2;ADAM8;CCNL2;TLR6
regulation of G0 to G1 transition (GO:0070316)	6/40	0.334519	1	0	0	1.26689	1.38733	RRM2;APAF1;CHEK1;RBBP8;EHMT1;YAF2
regulation of RNA metabolic process (GO:0051252)	6/40	0.334519	1	0	0	1.26689	1.38733	SRRM4;ZNF326;MITF;CLK3;PQBP1;AFF2
mitotic DNA damage checkpoint (GO:0044773)	6/40	0.334519	1	0	0	1.26689	1.38733	MDC1;TIPIN;CCND1;MSH2;TAOK3;FBXO31
regulation of extrinsic apoptotic signaling pathway via death domain receptors (GO:1902041)	6/40	0.334519	1	0	0	1.26689	1.38733	FGB;NOS3;TNFRSF10B;CFLAR;ARHGEF2;BMP5
negative regulation of viral-induced cytoplasmic pattern recognition receptor signaling pathway (GO:0039532)	2/10	0.335513	1	0	0	1.68919	1.84476	SEC14L1;GPATCH3
regulation of phospholipase C activity (GO:1900274)	2/10	0.335513	1	0	0	1.68919	1.84476	PDGFRA;ESR1
thyroid gland development (GO:0030878)	2/10	0.335513	1	0	0	1.68919	1.84476	THRB;SIX1
dorsal/ventral axis specification (GO:0009950)	2/10	0.335513	1	0	0	1.68919	1.84476	FZD5;SMAD6
mitotic nuclear envelope reassembly (GO:0007084)	2/10	0.335513	1	0	0	1.68919	1.84476	ANKLE2;REEP4
positive regulation of amyloid-beta formation (GO:1902004)	2/10	0.335513	1	0	0	1.68919	1.84476	LRRTM3;PICALM
glycine metabolic process (GO:0006544)	2/10	0.335513	1	0	0	1.68919	1.84476	GLDC;SHMT2
nerve growth factor signaling pathway (GO:0038180)	2/10	0.335513	1	0	0	1.68919	1.84476	MAGI2;RAPGEF2
base-excision repair, AP site formation (GO:0006285)	2/10	0.335513	1	0	0	1.68919	1.84476	MPG;NEIL1
epithelial cell morphogenesis (GO:0003382)	2/10	0.335513	1	0	0	1.68919	1.84476	MET;GRHL2
mitotic G1 DNA damage checkpoint (GO:0031571)	2/10	0.335513	1	0	0	1.68919	1.84476	CCND1;FBXO31
positive regulation of natural killer cell activation (GO:0032816)	2/10	0.335513	1	0	0	1.68919	1.84476	IL23R;ZBTB1
telomere maintenance in response to DNA damage (GO:0043247)	2/10	0.335513	1	0	0	1.68919	1.84476	DCLRE1C;TERF2
positive regulation of T cell apoptotic process (GO:0070234)	2/10	0.335513	1	0	0	1.68919	1.84476	ZC3H8;ADAM8
negative regulation of autophagosome assembly (GO:1902902)	2/10	0.335513	1	0	0	1.68919	1.84476	SCFD1;CHMP4A
negative regulation of cell activation (GO:0050866)	2/10	0.335513	1	0	0	1.68919	1.84476	PDGFRA;NOS3
G1 DNA damage checkpoint (GO:0044783)	2/10	0.335513	1	0	0	1.68919	1.84476	CCND1;FBXO31
response to muramyl dipeptide (GO:0032495)	2/10	0.335513	1	0	0	1.68919	1.84476	ARHGEF2;NLRP1
motor neuron axon guidance (GO:0008045)	2/10	0.335513	1	0	0	1.68919	1.84476	PLXNA4;PLXNA3
insulin-like growth factor receptor signaling pathway (GO:0048009)	2/10	0.335513	1	0	0	1.68919	1.84476	PLCB1;IGF1R
DNA replication-dependent nucleosome assembly (GO:0006335)	2/10	0.335513	1	0	0	1.68919	1.84476	CHAF1B;NASP
actin filament capping (GO:0051693)	2/10	0.335513	1	0	0	1.68919	1.84476	VIL1;EPS8
cardiovascular system development (GO:0072358)	2/10	0.335513	1	0	0	1.68919	1.84476	PIK3CA;FLT4
positive regulation of protein exit from endoplasmic reticulum (GO:0070863)	2/10	0.335513	1	0	0	1.68919	1.84476	SEC16A;EDEM2
regulation of DNA damage checkpoint (GO:2000001)	2/10	0.335513	1	0	0	1.68919	1.84476	THOC5;CCAR2
positive regulation of smooth muscle cell migration (GO:0014911)	2/10	0.335513	1	0	0	1.68919	1.84476	DOCK5;DOCK4
negative regulation of centrosome duplication (GO:0010826)	2/10	0.335513	1	0	0	1.68919	1.84476	KAT2A;CDK5RAP2
neuron projection fasciculation (GO:0106030)	2/10	0.335513	1	0	0	1.68919	1.84476	SEMA5A;NRCAM
negative regulation of sodium ion transmembrane transporter activity (GO:2000650)	2/10	0.335513	1	0	0	1.68919	1.84476	HECW2;NEDD4L
cilium movement involved in cell motility (GO:0060294)	2/10	0.335513	1	0	0	1.68919	1.84476	TEKT1;TEKT3
negative regulation of pathway-restricted SMAD protein phosphorylation (GO:0060394)	2/10	0.335513	1	0	0	1.68919	1.84476	SNX25;SMAD6
mitotic G1/S transition checkpoint (GO:0044819)	2/10	0.335513	1	0	0	1.68919	1.84476	CCND1;FBXO31
cellular response to leucine starvation (GO:1990253)	2/10	0.335513	1	0	0	1.68919	1.84476	RRAGD;MTOR
DNA replication-dependent nucleosome organization (GO:0034723)	2/10	0.335513	1	0	0	1.68919	1.84476	CHAF1B;NASP
T cell homeostasis (GO:0043029)	2/10	0.335513	1	0	0	1.68919	1.84476	ZC3H8;JAK3
positive regulation of execution phase of apoptosis (GO:1900119)	2/10	0.335513	1	0	0	1.68919	1.84476	FAP;DLC1
regulation of neuroblast proliferation (GO:1902692)	2/10	0.335513	1	0	0	1.68919	1.84476	SMARCD3;DISC1
regulation of phospholipid metabolic process (GO:1903725)	2/10	0.335513	1	0	0	1.68919	1.84476	MTMR9;PIK3R3
telomeric loop disassembly (GO:0090657)	2/10	0.335513	1	0	0	1.68919	1.84476	SLX4;TERF2
ketone body metabolic process (GO:1902224)	2/10	0.335513	1	0	0	1.68919	1.84476	ACSS3;BDH2
positive regulation of epidermal growth factor-activated receptor activity (GO:0045741)	2/10	0.335513	1	0	0	1.68919	1.84476	ADRA2C;ADRA2A
regulation of B cell apoptotic process (GO:0002902)	2/10	0.335513	1	0	0	1.68919	1.84476	BCL6;BTK
low-density lipoprotein particle receptor catabolic process (GO:0032802)	2/10	0.335513	1	0	0	1.68919	1.84476	AP2S1;VLDLR
negative regulation of sodium ion transmembrane transport (GO:1902306)	2/10	0.335513	1	0	0	1.68919	1.84476	HECW2;NEDD4L
regulation of myeloid leukocyte differentiation (GO:0002761)	2/10	0.335513	1	0	0	1.68919	1.84476	CAMK4;MTOR
glucosamine-containing compound catabolic process (GO:1901072)	2/10	0.335513	1	0	0	1.68919	1.84476	OVGP1;GNPDA2
energy coupled proton transmembrane transport, against electrochemical gradient (GO:0015988)	2/10	0.335513	1	0	0	1.68919	1.84476	ATP1A4;ATP6V1H
regulation of attachment of spindle microtubules to kinetochore (GO:0051988)	2/10	0.335513	1	0	0	1.68919	1.84476	CCNB1;NEK2
regulation of cytoplasmic translational elongation (GO:1900247)	2/10	0.335513	1	0	0	1.68919	1.84476	DPH1;EEF2
oxalate transport (GO:0019532)	2/10	0.335513	1	0	0	1.68919	1.84476	SLC26A2;SLC26A8
response to acidic pH (GO:0010447)	2/10	0.335513	1	0	0	1.68919	1.84476	PKD1L3;TRPV1
skeletal muscle thin filament assembly (GO:0030240)	2/10	0.335513	1	0	0	1.68919	1.84476	MYOM1;MYOM2
phosphate-containing compound metabolic process (GO:0006796)	24/184	0.338331	1	0	0	1.10165	1.19389	PRKCG;IPPK;ALK;EPHA7;LPL;PIK3CD;OCRL;DUSP8;MTOR;ITPKC;PTPRB;PLCB3;SYNJ1;PIK3CA;PPIP5K2;LPCAT4;PLCG2;ENPP1;PLCH2;COQ8A;PLCB1;PLCB2;PFKM;PLCD1
postreplication repair (GO:0006301)	7/48	0.339364	1	0	0	1.2317	1.33108	RFC1;MSH2;USP43;POLD1;ZBTB1;POLI;RAD18
positive regulation of gene expression, epigenetic (GO:0045815)	7/48	0.339364	1	0	0	1.2317	1.33108	TAF1D;KAT2A;H2AFY;CHEK1;ATAD2;ARID1A;ATAD2B
histone H4 acetylation (GO:0043967)	7/48	0.339364	1	0	0	1.2317	1.33108	TRRAP;MCRS1;YEATS4;KAT7;ELP3;APBB1;BRD8
positive regulation of pathway-restricted SMAD protein phosphorylation (GO:0010862)	7/48	0.339364	1	0	0	1.2317	1.33108	GDF11;GDF9;BMP2;RBPMS;GDF15;GDF3;BMP5
DNA metabolic process (GO:0006259)	40/315	0.342478	1	0	0	1.0725	1.14924	SMARCAL1;PRIM2;FEN1;SMG1;TRRAP;ZBTB1;IGHMBP2;ADRA1D;TYMS;SLX4;TATDN2;ORC1;POLD1;CHEK1;RBBP8;RAD54L;POLI;KAT7;UPF1;DFFB;TIPIN;XRCC6;USP7;PARP4;RFC1;GTF2H1;TERF2;PALB2;MTOR;DDB2;TICRR;RAD52;MSH2;POLG2;NASP;FANCD2;POLE2;PSME4;MCM4;RAD18
negative regulation of transforming growth factor beta receptor signaling pathway (GO:0030512)	8/56	0.342538	1	0	0	1.20656	1.29268	SKOR1;PEG10;CD109;SNX25;WFIKKN2;PRDM16;SMAD6;VASN
dendritic spine organization (GO:0097061)	4/25	0.342899	1	0	0	1.35135	1.44638	ARC;DLG4;SHANK2;IGF1R
negative regulation of sequestering of calcium ion (GO:0051283)	4/25	0.342899	1	0	0	1.35135	1.44638	ERO1A;PLCG2;ITPR2;RYR3
negative regulation of cyclin-dependent protein serine/threonine kinase activity (GO:0045736)	4/25	0.342899	1	0	0	1.35135	1.44638	HEXIM1;LATS2;NR2F2;IPO5
neuromuscular synaptic transmission (GO:0007274)	4/25	0.342899	1	0	0	1.35135	1.44638	FCHSD1;RIMBP3;KIF1B;TSPOAP1
regulation of AMPA receptor activity (GO:2000311)	4/25	0.342899	1	0	0	1.35135	1.44638	ARC;SHISA9;SHISA7;SHANK2
positive regulation of vascular endothelial growth factor production (GO:0010575)	4/25	0.342899	1	0	0	1.35135	1.44638	FLT4;HPSE;SULF1;IL6ST
chaperone mediated protein folding requiring cofactor (GO:0051085)	4/25	0.342899	1	0	0	1.35135	1.44638	ERO1A;GAK;DNAJB12;HSPA14
mRNA splice site selection (GO:0006376)	4/25	0.342899	1	0	0	1.35135	1.44638	SF3A2;YTHDC1;SRSF6;SRSF10
mammary gland development (GO:0030879)	4/25	0.342899	1	0	0	1.35135	1.44638	OXTR;ERBB4;WNT7B;JAK2
protein alpha-1,2-demannosylation (GO:0036508)	4/25	0.342899	1	0	0	1.35135	1.44638	RNF103;AMFR;EDEM2;UGGT2
response to glucocorticoid (GO:0051384)	4/25	0.342899	1	0	0	1.35135	1.44638	REST;ANXA1;SLIT3;NR3C1
regulation of actin filament bundle assembly (GO:0032231)	4/25	0.342899	1	0	0	1.35135	1.44638	VIL1;SYNPO2L;ASAP3;TSC1
ATP generation from ADP (GO:0006757)	4/25	0.342899	1	0	0	1.35135	1.44638	LDHA;PGAM2;ENO2;PFKM
iron ion homeostasis (GO:0055072)	9/64	0.344604	1	0	0	1.18771	1.26534	BDH2;TFRC;ABCB6;MYC;ATP6V0A2;ATP13A2;ERFE;ABCG2;PICALM
nuclear import (GO:0051170)	10/72	0.3459	1	0	0	1.17305	1.24531	NPAP1;NUP214;MMP12;RANBP3L;NUP107;IPO9;PPP1R10;NUP85;GEMIN5;BACH2
regulation of transforming growth factor beta receptor signaling pathway (GO:0017015)	11/80	0.34664	1	0	0	1.16132	1.23038	FLCN;SKOR1;HSP90AB1;PEG10;CD109;SNX25;WFIKKN2;PRDM16;SMAD6;VASN;HIPK2
cellular response to amino acid stimulus (GO:0071230)	5/33	0.351559	1	0	0	1.27969	1.33776	RRAGD;SH3BP4;UBR2;MTOR;IPO5
protein trimerization (GO:0070206)	5/33	0.351559	1	0	0	1.27969	1.33776	TRIM4;MLKL;CLYBL;ASIC1;TRIM34
microtubule bundle formation (GO:0001578)	5/33	0.351559	1	0	0	1.27969	1.33776	MTCL1;NAV1;MARK4;CLASP1;CDK5RAP2
negative regulation of BMP signaling pathway (GO:0030514)	5/33	0.351559	1	0	0	1.27969	1.33776	SKOR1;GDF3;SMAD6;LEMD2;HIPK2
positive regulation of tumor necrosis factor superfamily cytokine production (GO:1903557)	5/33	0.351559	1	0	0	1.27969	1.33776	CD2;ADAM8;ARHGEF2;JAK2;TLR4
purine ribonucleoside triphosphate metabolic process (GO:0009205)	5/33	0.351559	1	0	0	1.27969	1.33776	MYH3;OLA1;MFN1;ENPP1;AK4
mismatch repair (GO:0006298)	5/33	0.351559	1	0	0	1.27969	1.33776	MSH2;POLD1;MSH4;PMS2;PMS2P1
aminoglycan catabolic process (GO:0006026)	5/33	0.351559	1	0	0	1.27969	1.33776	OVGP1;GPC1;HPSE;AGRN;GPC6
oxoacid metabolic process (GO:0043436)	5/33	0.351559	1	0	0	1.27969	1.33776	MARC2;B3GAT1;ENPP1;CHST1;SULF1
protein localization to membrane (GO:0072657)	21/161	0.35243	1	0	0	1.10165	1.14891	JUP;ITGA4;MAGI2;RFTN1;MYO5A;NRXN2;F11R;ITGAL;IKBKB;GAK;DLG3;PACS2;RAB40C;CDH1;DLG4;SH3PXD2B;FCHO2;CAPN3;RAPGEF2;AGRN;FERMT2
cognition (GO:0050890)	6/41	0.356561	1	0	0	1.23599	1.27462	CYFIP1;PTCHD1;GNAS;RP9;SHROOM4;LINS1
negative regulation of ERK1 and ERK2 cascade (GO:0070373)	6/41	0.356561	1	0	0	1.23599	1.27462	FLCN;RGS14;WNK2;SPRY2;GBP1;TLR4
phosphatidic acid biosynthetic process (GO:0006654)	6/41	0.356561	1	0	0	1.23599	1.27462	GPAM;LIPI;LPCAT4;DGKQ;GPAT3;PLD1
regulation of intracellular transport (GO:0032386)	6/41	0.356561	1	0	0	1.23599	1.27462	NUP214;SCFD1;FES;STXBP2;MLC1;ATP13A2
cellular response to cytokine stimulus (GO:0071345)	57/457	0.357276	1	0	0	1.05343	1.08424	IL23R;DOCK8;RORC;F13A1;PIK3CD;AQP4;CX3CL1;IKBKB;SYNCRIP;CCND1;LRRTM3;MYC;PIM1;ITGAX;JAK2;JAK3;JAK1;IL13RA1;GBP6;UPF1;HSP90AA1;ANXA1;DAPK1;MMP1;DAPK3;RTN4RL2;IL16;GP1BA;GAB2;SIGIRR;HCK;ZEB1;PIK3CA;HCLS1;ARHGEF2;IL6ST;LAMA5;NPR2;CXCR4;CSF2RB;RELA;IRAK2;ALOX5;STX3;SOCS6;DUOX2;CCL20;STAT1;PDE2A;IL31RA;NYX;PTPN14;NFKB1;CDK9;CD4;BCL6;IL18R1
regulation of mitochondrion organization (GO:0010821)	7/49	0.359512	1	0	0	1.20656	1.23432	FLCN;SREBF1;KAT2A;FZD5;ATP13A2;PPARGC1A;PPARGC1B
negative regulation of mitotic cell cycle (GO:0045930)	7/49	0.359512	1	0	0	1.20656	1.23432	FAP;BCL6;PPP1R10;CHEK1;MAGI2;E4F1;AURKAIP1
homologous chromosome segregation (GO:0045143)	3/18	0.360752	1	0	0	1.40766	1.4352	MSH4;MEIKIN;CENPC
protein localization to centrosome (GO:0071539)	3/18	0.360752	1	0	0	1.40766	1.4352	KIAA0753;HOOK3;PIBF1
regulation of keratinocyte proliferation (GO:0010837)	3/18	0.360752	1	0	0	1.40766	1.4352	EPPK1;PTPRK;SRSF6
negative regulation of fibroblast proliferation (GO:0048147)	3/18	0.360752	1	0	0	1.40766	1.4352	MORC3;MYC;TRIM32
establishment of mitotic spindle localization (GO:0040001)	3/18	0.360752	1	0	0	1.40766	1.4352	GPSM2;CLASP1;CDK5RAP2
negative regulation of RNA splicing (GO:0033119)	3/18	0.360752	1	0	0	1.40766	1.4352	SRSF6;SRSF7;SRSF10
anion homeostasis (GO:0055081)	3/18	0.360752	1	0	0	1.40766	1.4352	MLXIPL;PRKAA2;POLD1
outer dynein arm assembly (GO:0036158)	3/18	0.360752	1	0	0	1.40766	1.4352	CCDC114;DNAI1;CCDC183
regulation of cardiac muscle cell proliferation (GO:0060043)	3/18	0.360752	1	0	0	1.40766	1.4352	TGFBR3;ERBB4;PIM1
glycogen biosynthetic process (GO:0005978)	3/18	0.360752	1	0	0	1.40766	1.4352	PPP1R3C;NR1D1;GYG1
regulation of cellular response to growth factor stimulus (GO:0090287)	3/18	0.360752	1	0	0	1.40766	1.4352	FBN3;SULF1;PCSK6
positive regulation of carbohydrate metabolic process (GO:0045913)	3/18	0.360752	1	0	0	1.40766	1.4352	MLXIPL;PRKAA2;NFKB1
regulation of peptidase activity (GO:0052547)	3/18	0.360752	1	0	0	1.40766	1.4352	NRDC;A2ML1;ATP13A2
establishment of epithelial cell polarity (GO:0090162)	3/18	0.360752	1	0	0	1.40766	1.4352	CAMSAP3;FERMT1;CLASP1
regulation of dendrite extension (GO:1903859)	3/18	0.360752	1	0	0	1.40766	1.4352	RIMS2;SYT4;NEDD4L
mRNA destabilization (GO:0061157)	3/18	0.360752	1	0	0	1.40766	1.4352	UPF1;METTL14;METTL16
positive regulation of morphogenesis of an epithelium (GO:1905332)	3/18	0.360752	1	0	0	1.40766	1.4352	SIX1;SIRT6;MTOR
porphyrin-containing compound biosynthetic process (GO:0006779)	3/18	0.360752	1	0	0	1.40766	1.4352	ABCB6;UROS;NFE2L1
positive regulation of synaptic transmission, glutamatergic (GO:0051968)	3/18	0.360752	1	0	0	1.40766	1.4352	PTK2B;DRD1;SHANK2
membrane protein ectodomain proteolysis (GO:0006509)	3/18	0.360752	1	0	0	1.40766	1.4352	SPPL2B;DAG1;ADAM10
cardiac muscle cell contraction (GO:0086003)	3/18	0.360752	1	0	0	1.40766	1.4352	CACNA1D;CACNA1G;SCN1A
glucan biosynthetic process (GO:0009250)	3/18	0.360752	1	0	0	1.40766	1.4352	PPP1R3C;NR1D1;GYG1
regulation of BMP signaling pathway (GO:0030510)	8/57	0.361202	1	0	0	1.1854	1.20711	SKOR1;UBE2O;GDF3;PCSK6;SULF1;SMAD6;LEMD2;HIPK2
positive regulation of protein transport (GO:0051222)	8/57	0.361202	1	0	0	1.1854	1.20711	FGB;MYOM1;BCAS3;ADAM8;ATP13A2;SYTL4;PPIA;EXPH5
negative regulation of cellular catabolic process (GO:0031330)	8/57	0.361202	1	0	0	1.1854	1.20711	GOLGA2;NELL1;DLC1;TLK2;MTMR9;MET;MTOR;EIF4G1
regulation of secretion by cell (GO:1903530)	8/57	0.361202	1	0	0	1.1854	1.20711	RIMS2;ANXA1;RAB40C;FMR1;P3H1;ARFIP1;SNCAIP;STXBP5L
translational termination (GO:0006415)	13/97	0.361203	1	0	0	1.13193	1.15266	PTCD3;MRPS15;MRPS33;MRPL58;MRPL15;MRPL37;MRPS7;MRPL35;MRPS5;MRPL20;AURKAIP1;CHCHD1;DAP3
epithelial cell differentiation (GO:0030855)	13/97	0.361203	1	0	0	1.13193	1.15266	LAMA5;HDAC2;PIH1D1;SIX1;GRHL2;VIL1;BDH2;TST;ERBB4;AKT2;E2F4;PCK1;PCK2
positive regulation of protein complex assembly (GO:0031334)	12/89	0.361834	1	0	0	1.13878	1.15765	CUL4A;GBP5;SLF1;MMP1;FAF1;PIH1D1;MITF;GTF2H1;TLR6;TLR4;DDB2;EIF4G1
inorganic anion transmembrane transport (GO:0098661)	9/65	0.362064	1	0	0	1.16944	1.18807	GABRA2;SLC26A2;SLC12A5;CLCN4;SLC26A8;ANO6;CLIC2;XPR1;CFTR
negative regulation of neuron differentiation (GO:0045665)	9/65	0.362064	1	0	0	1.16944	1.18807	GAK;STX1B;HDAC2;REST;SEMA3A;DTX1;SPOCK1;RTN4RL2;DLL1
cellular response to hormone stimulus (GO:0032870)	11/81	0.362243	1	0	0	1.14698	1.16469	NCOA1;NCOA2;OXTR;URI1;CYP11A1;AKR1B1;SLIT3;SIK2;NR3C1;QRFPR;ADRA2A
lysosomal transport (GO:0007041)	10/73	0.362356	1	0	0	1.15698	1.17448	GAK;SPTBN5;HOOK2;HOOK1;VPS53;VPS52;ANKFY1;HOOK3;RAB7B;VPS39
negative regulation of cell cycle (GO:0045786)	10/73	0.362356	1	0	0	1.15698	1.17448	TSPYL2;HEXIM1;BMP2;LATS2;THAP5;PDCD4;PTPRK;NR2F2;SIPA1;IPO5
negative regulation of wound healing (GO:0061045)	4/26	0.371172	1	0	0	1.29938	1.2878	CD109;EPPK1;PHLDB2;CLASP1
regulation of centrosome duplication (GO:0010824)	4/26	0.371172	1	0	0	1.29938	1.2878	PKHD1;CENPJ;CEP120;CEP76
canonical glycolysis (GO:0061621)	4/26	0.371172	1	0	0	1.29938	1.2878	GPI;PGAM2;ENO2;PFKM
positive regulation of filopodium assembly (GO:0051491)	4/26	0.371172	1	0	0	1.29938	1.2878	BCAS3;FMR1;FNBP1L;AGRN
response to alcohol (GO:0097305)	4/26	0.371172	1	0	0	1.29938	1.2878	TGFBR3;ABCA2;GRIN2A;GPRIN1
regulation of lamellipodium assembly (GO:0010591)	4/26	0.371172	1	0	0	1.29938	1.2878	AUTS2;SSH2;WASF2;SSH1
regulation of glucose metabolic process (GO:0010906)	4/26	0.371172	1	0	0	1.29938	1.2878	AKT2;DGKQ;RORC;MLYCD
regulation of apoptotic signaling pathway (GO:2001233)	4/26	0.371172	1	0	0	1.29938	1.2878	CYLD;SGMS1;QARS;TRIM39
positive regulation of nitric oxide biosynthetic process (GO:0045429)	4/26	0.371172	1	0	0	1.29938	1.2878	HSP90AA1;HSP90AB1;TLR6;TLR4
positive regulation of nitric oxide metabolic process (GO:1904407)	4/26	0.371172	1	0	0	1.29938	1.2878	HSP90AA1;HSP90AB1;TLR6;TLR4
glycolytic process through glucose-6-phosphate (GO:0061620)	4/26	0.371172	1	0	0	1.29938	1.2878	GPI;PGAM2;ENO2;PFKM
glucose catabolic process to pyruvate (GO:0061718)	4/26	0.371172	1	0	0	1.29938	1.2878	GPI;PGAM2;ENO2;PFKM
inorganic cation import across plasma membrane (GO:0098659)	4/26	0.371172	1	0	0	1.29938	1.2878	TRPV6;TRPV1;SLC8A1;PICALM
positive regulation of interleukin-12 production (GO:0032735)	4/26	0.371172	1	0	0	1.29938	1.2878	CD40LG;IL23R;PLCB1;TLR4
mRNA metabolic process (GO:0016071)	13/98	0.375513	1	0	0	1.12038	1.09737	SRRM4;SF3B3;SF3A2;CSTF3;TBRG4;EFTUD2;AGO3;HNRNPA2B1;AURKAIP1;METTL16;SRSF7;PPARGC1A;SRSF11
protein targeting to ER (GO:0045047)	13/98	0.375513	1	0	0	1.12038	1.09737	RPL5;RPL12;RPLP0;RPS3A;RPL7A;RPL18A;RPL14;CHMP4A;RPL15;RPS10;SEC63;RPS23;RPL19
chemical synaptic transmission, postsynaptic (GO:0099565)	5/34	0.376215	1	0	0	1.24205	1.21422	GABRA2;GRIN2A;GPRIN1;GRIN2C;RAB3GAP1
negative regulation of neurogenesis (GO:0050768)	5/34	0.376215	1	0	0	1.24205	1.21422	REST;DTX1;HOOK3;SRGAP2;DLL1
regulation of cell-substrate adhesion (GO:0010810)	5/34	0.376215	1	0	0	1.24205	1.21422	SPOCK1;TSC1;JAK2;PTK2;CORO1C
positive regulation of cell-matrix adhesion (GO:0001954)	5/34	0.376215	1	0	0	1.24205	1.21422	JUP;PLEKHA2;PTK2B;TSC1;UTRN
regulation of postsynaptic membrane potential (GO:0060078)	5/34	0.376215	1	0	0	1.24205	1.21422	GABRA2;GRIN2A;GPRIN1;GRIN2C;RAB3GAP1
positive regulation of biomineral tissue development (GO:0070169)	5/34	0.376215	1	0	0	1.24205	1.21422	WNT6;NELL1;BMP2;ANO6;SLC8A1
positive regulation of nucleocytoplasmic transport (GO:0046824)	5/34	0.376215	1	0	0	1.24205	1.21422	YWHAE;RBM26;JUP;BAG3;IPO5
positive regulation of locomotion (GO:0040017)	5/34	0.376215	1	0	0	1.24205	1.21422	AKT2;SPOCK2;STX3;BVES;TRIM32
SRP-dependent cotranslational protein targeting to membrane (GO:0006614)	12/90	0.37679	1	0	0	1.12613	1.09917	RPL5;RPL7A;RPL18A;RPL12;RPLP0;RPL14;RPS3A;RPL15;RPS10;SEC63;RPL19;RPS23
sensory perception of sound (GO:0007605)	11/82	0.377938	1	0	0	1.13299	1.10243	COL2A1;MYO3B;MYO1A;MYO3A;COL4A3;COL11A2;CACNA1D;STRCP1;TSPEAR;ZNF354A;EML2
sensory perception of light stimulus (GO:0050953)	11/82	0.377938	1	0	0	1.13299	1.10243	TRPM1;CRYGC;COL18A1;ABLIM1;COL2A1;RDH10;GJA8;EML2;IMPG1;RPGR;CNGB1
regulation of cholesterol metabolic process (GO:0090181)	6/42	0.378693	1	0	0	1.20656	1.17161	MBTPS1;SREBF1;GPAM;FASN;DGKQ;DHCR7
bicarbonate transport (GO:0015701)	6/42	0.378693	1	0	0	1.20656	1.17161	SLC26A2;SLC26A8;SLC4A2;SLC4A3;SLC4A4;CFTR
regulation of stress-activated MAPK cascade (GO:0032872)	6/42	0.378693	1	0	0	1.20656	1.17161	MAP2K2;QARS;TAOK3;MYC;IGF1R;MAP4K4
positive regulation of receptor-mediated endocytosis (GO:0048260)	6/42	0.378693	1	0	0	1.20656	1.17161	HIP1;HNRNPK;ANGPT1;FMR1;MAGI2;PICALM
positive regulation of inflammatory response (GO:0050729)	10/74	0.378906	1	0	0	1.14134	1.10764	GBP5;NLRP10;PDE2A;PDCD4;LPL;ADAM8;TLR6;IL6ST;TLR4;CX3CL1
regulation of protein phosphorylation (GO:0001932)	33/262	0.379603	1	0	0	1.0638	1.03043	TRAF3IP1;FMR1;FLT4;SMG8;CAMKK2;CORO1C;FLCN;CCND3;CCND1;ERBB4;AKT2;ERBB2;PAK6;PROM2;TSPYL2;GDF11;NTRK2;EPHA7;GDF15;AXIN1;GDF3;VRK2;IRGM;PTK2;MTOR;BMP5;MARCO;GDF9;BMP2;CD4;HRC;PLXNB2;KRAS
glycolipid metabolic process (GO:0006664)	9/66	0.379618	1	0	0	1.15172	1.11554	NEU4;POGLUT1;STS;SCCPDH;CERK;HEXB;C2ORF66;ESYT2;ENPP7
negative regulation of apoptotic signaling pathway (GO:2001234)	9/66	0.379618	1	0	0	1.15172	1.11554	URI1;DDX3X;QARS;PIH1D1;AKR1B1;BIRC6;CFLAR;ZMYND11;RELA
regulation of megakaryocyte differentiation (GO:0045652)	7/50	0.379755	1	0	0	1.18243	1.14487	L3MBTL1;CBFB;AGO3;PRMT1;ITGA2B;GP1BA;RAB7B
IRE1-mediated unfolded protein response (GO:0036498)	8/58	0.379961	1	0	0	1.16496	1.12731	TSPYL2;KLHDC3;TATDN2;CXXC1;TLN1;PDIA5;SEC63;SEC31A
regulation of neurogenesis (GO:0050767)	8/58	0.379961	1	0	0	1.16496	1.12731	REST;RGS14;SIX1;PLXNB2;HOOK3;DLL1;TRIM32;CDK5RAP2
cellular respiration (GO:0045333)	8/58	0.379961	1	0	0	1.16496	1.12731	FASTKD2;MDH2;FASTKD3;COX4I2;PMPCB;CYCS;PPARGC1A;TBRG4
regulation of glycolytic process (GO:0006110)	8/58	0.379961	1	0	0	1.16496	1.12731	NUP214;NDC1;HDAC4;MLXIPL;NUP107;PRKAA2;NUP210;NUP85
chloride transmembrane transport (GO:1902476)	8/58	0.379961	1	0	0	1.16496	1.12731	GABRA2;SLC26A2;SLC12A5;CLCN4;SLC26A8;ANO6;CLIC2;CFTR
tRNA modification (GO:0006400)	8/58	0.379961	1	0	0	1.16496	1.12731	RPUSD4;TRMT10A;YRDC;AARS2;TRMT13;CDKAL1;TRMT44;ALKBH8
regulation of signal transduction by p53 class mediator (GO:1901796)	18/139	0.380173	1	0	0	1.09372	1.05777	L3MBTL1;HEXIM1;RPL5;SUPT16H;HDAC2;BRPF1;PRKAA2;NOP2;TAF11;EHMT1;RPF2;PRKAB1;HIPK2;BOP1;PPP1R13L;CHEK1;RBBP8;TAF3
formation of extrachromosomal circular DNA (GO:0001325)	2/11	0.380622	1	0	0	1.53563	1.48333	SMARCAL1;SLX4
regulation of myeloid leukocyte mediated immunity (GO:0002886)	2/11	0.380622	1	0	0	1.53563	1.48333	FES;STXBP2
mononuclear cell differentiation (GO:1903131)	2/11	0.380622	1	0	0	1.53563	1.48333	IL31RA;THOC5
mitotic spindle midzone assembly (GO:0051256)	2/11	0.380622	1	0	0	1.53563	1.48333	KIF4B;KIF23
negative regulation of JUN kinase activity (GO:0043508)	2/11	0.380622	1	0	0	1.53563	1.48333	PDCD4;AIDA
urea cycle (GO:0000050)	2/11	0.380622	1	0	0	1.53563	1.48333	CPS1;NMRAL1
brain morphogenesis (GO:0048854)	2/11	0.380622	1	0	0	1.53563	1.48333	SHANK2;SLC6A4
regulation of actin filament depolymerization (GO:0030834)	2/11	0.380622	1	0	0	1.53563	1.48333	SEMA5A;VIL1
biotin metabolic process (GO:0006768)	2/11	0.380622	1	0	0	1.53563	1.48333	SLC5A6;BTD
activation of cysteine-type endopeptidase activity involved in apoptotic signaling pathway (GO:0097296)	2/11	0.380622	1	0	0	1.53563	1.48333	TNFRSF10B;JAK2
regulation of hemopoiesis (GO:1903706)	2/11	0.380622	1	0	0	1.53563	1.48333	PURB;CBFB
organic cyclic compound catabolic process (GO:1901361)	2/11	0.380622	1	0	0	1.53563	1.48333	STS;CYP1A2
negative regulation of myotube differentiation (GO:0010832)	2/11	0.380622	1	0	0	1.53563	1.48333	HDAC4;CFLAR
stress granule assembly (GO:0034063)	2/11	0.380622	1	0	0	1.53563	1.48333	DDX3X;RPS23
monocyte differentiation (GO:0030224)	2/11	0.380622	1	0	0	1.53563	1.48333	IL31RA;THOC5
T cell proliferation (GO:0042098)	2/11	0.380622	1	0	0	1.53563	1.48333	DOCK8;CTPS1
positive regulation of mesenchymal cell proliferation (GO:0002053)	2/11	0.380622	1	0	0	1.53563	1.48333	STAT1;MYC
positive regulation of actin filament depolymerization (GO:0030836)	2/11	0.380622	1	0	0	1.53563	1.48333	SEMA5A;VIL1
negative regulation of cellular senescence (GO:2000773)	2/11	0.380622	1	0	0	1.53563	1.48333	RBL1;TERF2
positive regulation of glycoprotein biosynthetic process (GO:0010560)	2/11	0.380622	1	0	0	1.53563	1.48333	GOLGA2;PLCB1
regulation of chromatin binding (GO:0035561)	2/11	0.380622	1	0	0	1.53563	1.48333	BTAF1;ZNF304
negative regulation of cell division (GO:0051782)	2/11	0.380622	1	0	0	1.53563	1.48333	ZFYVE19;MYC
cochlea morphogenesis (GO:0090103)	2/11	0.380622	1	0	0	1.53563	1.48333	MYO3B;MYO3A
response to sterol (GO:0036314)	2/11	0.380622	1	0	0	1.53563	1.48333	ABCA2;RORC
rhodopsin mediated signaling pathway (GO:0016056)	2/11	0.380622	1	0	0	1.53563	1.48333	GRK1;CNGB1
regulation of RNA polymerase II transcriptional preinitiation complex assembly (GO:0045898)	2/11	0.380622	1	0	0	1.53563	1.48333	PSMC6;ESR1
positive regulation of T cell receptor signaling pathway (GO:0050862)	2/11	0.380622	1	0	0	1.53563	1.48333	TESPA1;RELA
positive regulation of fatty acid biosynthetic process (GO:0045723)	2/11	0.380622	1	0	0	1.53563	1.48333	MLXIPL;NR1H3
negative regulation of potassium ion transport (GO:0043267)	2/11	0.380622	1	0	0	1.53563	1.48333	PTK2B;NEDD4L
metanephric mesenchyme development (GO:0072075)	2/11	0.380622	1	0	0	1.53563	1.48333	STAT1;SIX1
t-circle formation (GO:0090656)	2/11	0.380622	1	0	0	1.53563	1.48333	SMARCAL1;SLX4
carbohydrate phosphorylation (GO:0046835)	2/11	0.380622	1	0	0	1.53563	1.48333	IPPK;POMK
inhibition of cysteine-type endopeptidase activity involved in apoptotic process (GO:1990001)	2/11	0.380622	1	0	0	1.53563	1.48333	BCL2L12;BIRC6
positive regulation of sodium ion transmembrane transporter activity (GO:2000651)	2/11	0.380622	1	0	0	1.53563	1.48333	WNK2;DMD
low-density lipoprotein receptor particle metabolic process (GO:0032799)	2/11	0.380622	1	0	0	1.53563	1.48333	AP2S1;VLDLR
positive regulation of glucose metabolic process (GO:0010907)	2/11	0.380622	1	0	0	1.53563	1.48333	AKT2;PPARGC1A
negative regulation of release of sequestered calcium ion into cytosol (GO:0051280)	2/11	0.380622	1	0	0	1.53563	1.48333	GSTO1;CLIC2
regulation of cardiac muscle cell differentiation (GO:2000725)	2/11	0.380622	1	0	0	1.53563	1.48333	BMP2;SOX6
regulation of autophagosome maturation (GO:1901096)	2/11	0.380622	1	0	0	1.53563	1.48333	TBC1D25;IRGM
telomere maintenance via telomere trimming (GO:0090737)	2/11	0.380622	1	0	0	1.53563	1.48333	SMARCAL1;SLX4
regulation of chromatin silencing (GO:0031935)	2/11	0.380622	1	0	0	1.53563	1.48333	ATAD2;ATAD2B
urate metabolic process (GO:0046415)	2/11	0.380622	1	0	0	1.53563	1.48333	PRPS1;ABCG2
positive regulation of T-helper cell differentiation (GO:0045624)	2/11	0.380622	1	0	0	1.53563	1.48333	ANXA1;PRKCZ
isotype switching (GO:0045190)	2/11	0.380622	1	0	0	1.53563	1.48333	CD40LG;MSH2
sulfate transmembrane transport (GO:1902358)	2/11	0.380622	1	0	0	1.53563	1.48333	SLC26A2;SLC26A8
regulation of tumor necrosis factor biosynthetic process (GO:0042534)	2/11	0.380622	1	0	0	1.53563	1.48333	TLR1;TLR4
morphogenesis of an epithelial sheet (GO:0002011)	2/11	0.380622	1	0	0	1.53563	1.48333	BMP5;ARHGAP12
regulation of lamellipodium morphogenesis (GO:2000392)	2/11	0.380622	1	0	0	1.53563	1.48333	VIL1;CORO1C
negative regulation of nuclear division (GO:0051784)	2/11	0.380622	1	0	0	1.53563	1.48333	CHEK1;AURKAIP1
muscle cell migration (GO:0014812)	2/11	0.380622	1	0	0	1.53563	1.48333	SIX1;THBS4
regulation of non-canonical Wnt signaling pathway (GO:2000050)	2/11	0.380622	1	0	0	1.53563	1.48333	DAAM2;RSPO3
regulation of protein kinase C signaling (GO:0090036)	2/11	0.380622	1	0	0	1.53563	1.48333	FLT4;ADRA1A
T cell receptor signaling pathway (GO:0050852)	21/164	0.38559	1	0	0	1.08149	1.03064	PSMD11;TXK;RFTN1;PIK3CD;BTNL2;NFKB1;RELA;MALT1;PSMA8;IKBKB;PSMA6;PSMD6;CD4;PSMC6;PIK3CA;PSMD5;PSMD2;PSME4;BTK;PLCG2;HLA-DQB1
transmembrane transport (GO:0055085)	47/379	0.39001	1	0	0	1.04739	0.986202	PSMD11;ABCB6;ABCB4;ATP1A4;NEDD4L;AQP4;ATP2C2;NALCN;RYR3;PSMA8;PSMD6;SLC22A14;PSMD5;PSMD2;ATP6V0A2;LRRC8C;ATP6V1H;ABCD1;CLCA4;ASIC1;GABRA2;ABCC3;ABCA2;ABCC1;ATP8B2;ATP8B1;ABCC8;ABCA3;ANO9;ANO6;ANO4;ANO5;TPCN2;ANO3;TPCN1;SLC5A6;PSMA6;PSMC6;EIF2S3;CLCN4;ASPH;PEX3;PSME4;SGK3;ATP13A2;CFTR;ABCG2
positive regulation of transforming growth factor beta receptor signaling pathway (GO:0030511)	3/19	0.394581	1	0	0	1.33357	1.24013	FLCN;HSP90AB1;HIPK2
negative regulation of smoothened signaling pathway (GO:0045879)	3/19	0.394581	1	0	0	1.33357	1.24013	HHIP;ULK3;TULP3
maturation of 5.8S rRNA from tricistronic rRNA transcript (SSU-rRNA, 5.8S rRNA, LSU-rRNA) (GO:0000466)	3/19	0.394581	1	0	0	1.33357	1.24013	ABT1;PES1;UTP20
endothelial cell development (GO:0001885)	3/19	0.394581	1	0	0	1.33357	1.24013	PDE2A;RAPGEF2;MET
Rac protein signal transduction (GO:0016601)	3/19	0.394581	1	0	0	1.33357	1.24013	EPS8;CYFIP1;WASF1
ribosomal small subunit assembly (GO:0000028)	3/19	0.394581	1	0	0	1.33357	1.24013	ABT1;MRPS7;RPS10
positive regulation of lipid storage (GO:0010884)	3/19	0.394581	1	0	0	1.33357	1.24013	MSR1;LPL;NFKB1
regulation of transcription factor import into nucleus (GO:0042990)	3/19	0.394581	1	0	0	1.33357	1.24013	BAG3;CDH1;HCLS1
leukotriene metabolic process (GO:0006691)	3/19	0.394581	1	0	0	1.33357	1.24013	ABCC1;ALOX5;CYP4A11
striated muscle cell differentiation (GO:0051146)	3/19	0.394581	1	0	0	1.33357	1.24013	BMP2;PROX2;BVES
histone deubiquitination (GO:0016578)	3/19	0.394581	1	0	0	1.33357	1.24013	USP7;KAT2A;TRRAP
insulin secretion (GO:0030073)	3/19	0.394581	1	0	0	1.33357	1.24013	RIMS2;NEUROD1;CAMK2G
macromolecule biosynthetic process (GO:0009059)	3/19	0.394581	1	0	0	1.33357	1.24013	GALNT2;EIF4G1;RPS23
negative regulation of protein localization to cell periphery (GO:1904376)	3/19	0.394581	1	0	0	1.33357	1.24013	GBP1;LZTFL1;PICALM
positive regulation of blood coagulation (GO:0030194)	3/19	0.394581	1	0	0	1.33357	1.24013	ANO6;HPSE;TLR4
DNA double-strand break processing (GO:0000729)	3/19	0.394581	1	0	0	1.33357	1.24013	RAD52;SLX4;RBBP8
drug transport (GO:0015893)	3/19	0.394581	1	0	0	1.33357	1.24013	ABCC3;ABCC1;ATP8B1
protein heterotetramerization (GO:0051290)	3/19	0.394581	1	0	0	1.33357	1.24013	CPSF7;XRCC6;GPRIN1
positive regulation of cellular response to transforming growth factor beta stimulus (GO:1903846)	3/19	0.394581	1	0	0	1.33357	1.24013	FLCN;HSP90AB1;HIPK2
positive regulation of axon extension (GO:0045773)	3/19	0.394581	1	0	0	1.33357	1.24013	SEMA5A;SHTN1;CDKL5
production of small RNA involved in gene silencing by RNA (GO:0070918)	3/19	0.394581	1	0	0	1.33357	1.24013	AGO3;ZC3H7B;SNIP1
acylglycerol biosynthetic process (GO:0046463)	3/19	0.394581	1	0	0	1.33357	1.24013	GPAM;LPL;GPAT3
mRNA 3'-end processing (GO:0031124)	10/75	0.395517	1	0	0	1.12613	1.04455	CPSF7;PAPOLG;CSTF3;PAF1;PABPC1;THOC5;SRSF6;SRSF7;SRSF11;SRRM1
post-Golgi vesicle-mediated transport (GO:0006892)	8/59	0.398771	1	0	0	1.14521	1.05287	SCFD1;MON2;KIF16B;VPS52;MYO5A;EXOC6;STEAP2;EPS15
response to light stimulus (GO:0009416)	8/59	0.398771	1	0	0	1.14521	1.05287	TRPM1;POLD1;USP1;UBE4B;TRIM32;CCAR2;RAD18;DDB2
cellular response to oxidative stress (GO:0034599)	15/116	0.39934	1	0	0	1.09215	1.00253	ERO1A;PDGFRA;GPX2;DAPK1;TPM1;PXN;GSR;VRK2;PTPRK;CAMKK2;RAD52;CYCS;ATP13A2;PPARGC1A;RBM11
response to growth factor (GO:0070848)	4/27	0.399351	1	0	0	1.25125	1.14854	URI1;MYC;ERBB2;TBC1D7
nucleotide biosynthetic process (GO:0009165)	4/27	0.399351	1	0	0	1.25125	1.14854	PRPS1;RRM1;RRM2;NPR2
response to ketone (GO:1901654)	4/27	0.399351	1	0	0	1.25125	1.14854	TGFBR3;ABCB4;NR1H3;SLIT3
negative regulation of catalytic activity (GO:0043086)	4/27	0.399351	1	0	0	1.25125	1.14854	DLC1;NES;CCAR2;SERPINA5
regulation of transcription involved in G1/S transition of mitotic cell cycle (GO:0000083)	4/27	0.399351	1	0	0	1.25125	1.14854	RB1;RRM2;ORC1;TYMS
regulation of histone acetylation (GO:0035065)	4/27	0.399351	1	0	0	1.25125	1.14854	RPS6KA4;FLCN;CHEK1;PPARGC1A
regulation of T cell receptor signaling pathway (GO:0050856)	4/27	0.399351	1	0	0	1.25125	1.14854	TESPA1;UBASH3A;GBP1;RELA
sodium ion homeostasis (GO:0055078)	4/27	0.399351	1	0	0	1.25125	1.14854	CYP4A11;ATP1A4;NEDD4L;SLC8A1
positive regulation of intracellular signal transduction (GO:1902533)	59/480	0.399438	1	0	0	1.03815	0.952705	SEMA5A;ALK;HIP1;FLT4;PIK3CD;LITAF;ADRA1A;FGF3;IGF1R;IKBKB;FLCN;CASP10;PIM2;JAK2;EPHA5;PDGFRA;EPHA7;EPHA6;KSR1;EPHA8;FCRL3;TNFRSF19;ADRA2C;RHOC;ZDHHC17;ADRA2A;MID2;PIK3CA;EEF1D;RRAGD;RAPGEF2;HCLS1;ADAM8;TLR6;MET;WDR24;MALT1;RELA;ERBB4;PDGFD;ERBB2;RICTOR;HEXIM1;NTRK2;ANGPT1;MIB2;TNFRSF10B;CFLAR;ESR1;PTK2;TNFRSF10D;FGF17;BMP2;CD4;REL;PDCD4;SPRY2;HPSE;TRIM32
wound healing (GO:0042060)	7/51	0.400036	1	0	0	1.15925	1.0621	MMP12;PDGFRA;MYOF;TPM1;ERBB2;EPPK1;HPSE
regulation of cellular protein metabolic process (GO:0032268)	7/51	0.400036	1	0	0	1.15925	1.0621	CYFIP1;GEMIN5;NR1H3;TSC1;NFKB1;SSH1;EIF4G1
fatty acid oxidation (GO:0019395)	7/51	0.400036	1	0	0	1.15925	1.0621	BDH2;CYP4V2;EHHADH;HACL1;ACAD11;ABCD1;PPARGC1A
determination of left/right symmetry (GO:0007368)	6/43	0.400843	1	0	0	1.1785	1.07737	CCDC39;DNAH11;AXIN1;DLL1;DNAI1;CFAP53
regulation of protein modification process (GO:0031399)	6/43	0.400843	1	0	0	1.1785	1.07737	CDK9;FLCN;PLXNB2;CCAR2;PTK2;CORO1C
regulation of JUN kinase activity (GO:0043506)	5/35	0.400851	1	0	0	1.20656	1.103	TAOK3;PDCD4;AIDA;TLR6;MAP3K11
response to peptide (GO:1901652)	5/35	0.400851	1	0	0	1.20656	1.103	OXTR;STAT1;KAT7;NLRP1;QRFPR
bone development (GO:0060348)	5/35	0.400851	1	0	0	1.20656	1.103	RANBP3L;SH3PXD2B;GNAS;P3H1;SULF1
regulation of alcohol biosynthetic process (GO:1902930)	5/35	0.400851	1	0	0	1.20656	1.103	MBTPS1;SREBF1;GPAM;FASN;DHCR7
regulation of insulin receptor signaling pathway (GO:0046626)	5/35	0.400851	1	0	0	1.20656	1.103	ENPP1;TSC1;VWA2;SIK2;PRKCZ
endoplasmic reticulum organization (GO:0007029)	5/35	0.400851	1	0	0	1.20656	1.103	GAK;SEC16A;STX18;ATL2;SEC31A
regulation of interleukin-1 beta secretion (GO:0050706)	5/35	0.400851	1	0	0	1.20656	1.103	FZD5;NLRP2;TLR8;NLRP1;TLR4
macromolecule catabolic process (GO:0009057)	5/35	0.400851	1	0	0	1.20656	1.103	LRSAM1;KIF16B;SNX25;PIK3R4;MTOR
embryonic limb morphogenesis (GO:0030326)	5/35	0.400851	1	0	0	1.20656	1.103	FBXW4;HDAC2;MYH3;ZNF358;AFF3
ncRNA metabolic process (GO:0034660)	5/35	0.400851	1	0	0	1.20656	1.103	TDRD1;ASZ1;TDRD9;MOV10L1;BCDIN3D
response to amino acid (GO:0043200)	5/35	0.400851	1	0	0	1.20656	1.103	GPRIN1;RRAGD;SH3BP4;MTOR;IPO5
negative regulation of sequence-specific DNA binding transcription factor activity (GO:0043433)	18/141	0.404386	1	0	0	1.07821	0.976191	RB1;HDAC4;EGLN1;USP7;HDAC2;NR0B2;ESR1;SIGIRR;PKHD1;NLRP14;CYLD;NLRP11;NLRP6;NLRP10;IRAK2;PIM1;NLRP2;TAF3
negative regulation of neuron death (GO:1901215)	11/84	0.409495	1	0	0	1.10602	0.987485	PRKCG;NTRK2;MSH2;AGAP2;SIX1;PTK2B;ADAM8;CHMP4A;ATP13A2;PPARGC1A;EIF4G1
negative regulation of macromolecule metabolic process (GO:0010605)	16/125	0.409854	1	0	0	1.08108	0.964276	RB1;MSR1;MAP2K2;NR0B2;ESR1;TERF2;NFKB1;RBL2;FLCN;REST;RBL1;DLG4;DGKQ;REL;NEIL1;PICALM
protein homooligomerization (GO:0051260)	24/191	0.410526	1	0	0	1.06127	0.944866	GBP5;DFFB;TOR2A;SPTBN5;TOR1A;MLKL;RASEF;PEX11B;ATL2;ZBTB1;IGHMBP2;TRPV1;SAMHD1;CLYBL;RYR3;GOLGA2;RAD52;EHD4;CHMP4A;VWA2;TP53BP1;FSD1;GBP1;ASIC1
antigen processing and presentation of exogenous peptide antigen via MHC class I, TAP-dependent (GO:0002479)	10/76	0.412159	1	0	0	1.11131	0.985004	IKBKB;PSMA6;PSMD6;PSMD11;PSMC6;ITGB5;PSMD5;PSMD2;PSME4;PSMA8
positive regulation of peptidyl-tyrosine phosphorylation (GO:0050731)	15/117	0.41272	1	0	0	1.08281	0.958274	ANGPT1;IL23R;IL31RA;SRCIN1;THBS4;DLG3;DLG4;ERBB4;DGKQ;HCLS1;PTK2B;ARHGEF2;IL6ST;JAK2;PIBF1
negative regulation of protein binding (GO:0032091)	9/68	0.414862	1	0	0	1.11785	0.983492	GOLGA2;GNL3L;ITGA4;XIRP1;MAPRE1;DISC1;NES;PTPRF;GTPBP4
regulation of cardiac conduction (GO:1903779)	9/68	0.414862	1	0	0	1.11785	0.983492	SLC8A3;ASPH;NPR2;ATP1A4;HRC;ITPR2;RYR3;SLC8A1;CORIN
cellular response to UV (GO:0034644)	9/68	0.414862	1	0	0	1.11785	0.983492	CASP9;FMR1;MYC;POLD1;CHEK1;ZBTB1;PTPRK;N4BP1;DDB2
regulation of gene silencing by miRNA (GO:0060964)	9/68	0.414862	1	0	0	1.11785	0.983492	NUP214;NDC1;NUP107;NUP210;NUP85;POLR2B;FMR1;POLR2C;EIF4G1
peptide biosynthetic process (GO:0043043)	22/175	0.416194	1	0	0	1.06178	0.930757	RPL5;HBS1L;MRPS15;RPL12;MRPS33;RPL10L;RPLP0;IGHMBP2;RPS3A;MRPL37;MRPS7;MRPL35;MRPS5;RPL7A;RPL18A;RPL14;DMD;RPL15;RPS10;EIF4G1;RPS23;RPL19
modification-dependent protein catabolic process (GO:0019941)	18/142	0.416545	1	0	0	1.07061	0.9376	FBXW4;PSMD11;ARRDC1;UBA6;AMFR;ADRM1;NEDD4L;UBE4B;DCST1;TOPORS;RANBP3L;PSMC6;RNF217;ARIH2;UBA1;RBBP6;ARIH1;TRIM32
sterol metabolic process (GO:0016125)	8/60	0.417586	1	0	0	1.12613	0.983405	CYP26C1;CYP11A1;CYP4V2;FDXR;DHCR7;CYP7B1;NR0B2;CYP8B1
regulation of inflammatory response (GO:0050727)	21/167	0.419164	1	0	0	1.06207	0.923459	ANXA1;PDE2A;RORC;OTUD7A;LPL;OTUD7B;NR1H3;CX3CL1;RELA;NLRP14;HCK;PSMA6;NLRP11;NLRP6;BCL6;NLRP10;NLRP2;PDCD4;NLRP1;JAK2;TLR4
cellular response to organic substance (GO:0071310)	17/134	0.419614	1	0	0	1.0715	0.930512	NCOA1;NCOA2;OXTR;URI1;CXCR4;PTPN14;ADRA2A;SIGIRR;CDK9;MLXIPL;ERBB2;HCLS1;SLIT3;SIK2;QRFPR;MAPK6;IL18R1
negative regulation of neuron projection development (GO:0010977)	7/52	0.420301	1	0	0	1.13695	0.985495	GAK;STX1B;HDAC2;SEMA3A;SPOCK1;RTN4RL2;KIAA0319
response to organonitrogen compound (GO:0010243)	7/52	0.420301	1	0	0	1.13695	0.985495	OXTR;AMFR;DNAJB12;KAT7;TRPV1;QRFPR;MTOR
coenzyme metabolic process (GO:0006732)	7/52	0.420301	1	0	0	1.13695	0.985495	SLC5A6;MTHFD1L;PANK1;FASN;ACSL6;ACSM4;MLYCD
positive regulation of cell proliferation (GO:0008284)	52/425	0.421941	1	0	0	1.03339	0.891698	BNC1;FLT4;AKR1B1;ADRA1D;FGF3;IGF1R;MYC;AKT2;PIM1;CAPN1;PDGFRA;TIPIN;PRMT1;ADAM10;SIRT6;GAB2;NCCRP1;TMEM250;ADRA2A;CDC25B;TGFBR3;HCK;HCLS1;IL6ST;HDAC4;HDAC2;NOP2;DLL1;RELA;TBRG4;PKHD1;ERBB4;PDGFD;ERBB2;PTK2B;ZNF304;STX3;ZNF268;NTRK2;STAT1;IL31RA;PTK2;BMP5;MLXIPL;GDF9;BMP2;PRC1;KRAS;HPSE;CDK13;NES;EIF4G1
regulation of multicellular organismal development (GO:2000026)	6/44	0.422941	1	0	0	1.15172	0.991082	DEAF1;DAG1;HPSE;SUPT6H;PHLDB2;CLASP1
positive regulation of interferon-gamma production (GO:0032729)	6/44	0.422941	1	0	0	1.15172	0.991082	CD2;FZD5;IL23R;TXK;TLR8;TLR4
negative regulation of protein metabolic process (GO:0051248)	6/44	0.422941	1	0	0	1.15172	0.991082	PRKCG;SF3B3;AGAP2;APBB1;NFKB1;ASB1
plasma membrane bounded cell projection assembly (GO:0120031)	30/242	0.42321	1	0	0	1.04702	0.900316	CYFIP1;INTU;TRAF3IP1;FNBP1L;FGD2;RPGR;PKHD1;FGD3;FGD4;IFT74;ABLIM1;ABLIM2;TEKT1;DZIP1L;TEKT3;SRGAP2;CC2D2A;ACTR3;DNAH14;WDR19;SCLT1;IFT80;ANO6;OCRL;TMEM250;SHTN1;IFT88;RAPGEF2;ALPK3;VCL
axonal fasciculation (GO:0007413)	2/12	0.42437	1	0	0	1.40766	1.20657	SEMA5A;NRCAM
negative regulation of ryanodine-sensitive calcium-release channel activity (GO:0060315)	2/12	0.42437	1	0	0	1.40766	1.20657	GSTO1;CLIC2
regulation of leukocyte cell-cell adhesion (GO:1903037)	2/12	0.42437	1	0	0	1.40766	1.20657	CD4;KAT2A
vesicle budding from membrane (GO:0006900)	2/12	0.42437	1	0	0	1.40766	1.20657	CHMP4A;FNBP1L
cellular response to arsenic-containing substance (GO:0071243)	2/12	0.42437	1	0	0	1.40766	1.20657	DDX3X;GSTO1
positive regulation of amyloid precursor protein catabolic process (GO:1902993)	2/12	0.42437	1	0	0	1.40766	1.20657	LRRTM3;PICALM
negative regulation of substrate adhesion-dependent cell spreading (GO:1900025)	2/12	0.42437	1	0	0	1.40766	1.20657	GBP1;CORO1C
exit from mitosis (GO:0010458)	2/12	0.42437	1	0	0	1.40766	1.20657	EPS8;CLASP1
regulation of cell communication by electrical coupling (GO:0010649)	2/12	0.42437	1	0	0	1.40766	1.20657	HRC;SLC8A1
regulation of interleukin-8 biosynthetic process (GO:0045414)	2/12	0.42437	1	0	0	1.40766	1.20657	TLR8;TLR4
nitric oxide metabolic process (GO:0046209)	2/12	0.42437	1	0	0	1.40766	1.20657	CPS1;NOS3
regulation of protein localization to cell periphery (GO:1904375)	2/12	0.42437	1	0	0	1.40766	1.20657	AKR1B1;GBP1
spliceosomal tri-snRNP complex assembly (GO:0000244)	2/12	0.42437	1	0	0	1.40766	1.20657	PRPF6;SRSF10
lysine metabolic process (GO:0006553)	2/12	0.42437	1	0	0	1.40766	1.20657	GCDH;DLST
activation of cysteine-type endopeptidase activity (GO:0097202)	2/12	0.42437	1	0	0	1.40766	1.20657	GRIN2A;ASPH
response to interleukin-6 (GO:0070741)	2/12	0.42437	1	0	0	1.40766	1.20657	RELA;NFKB1
negative regulation of vascular smooth muscle cell proliferation (GO:1904706)	2/12	0.42437	1	0	0	1.40766	1.20657	TPM1;PDCD4
collagen metabolic process (GO:0032963)	2/12	0.42437	1	0	0	1.40766	1.20657	VPS33B;P3H1
aromatic compound biosynthetic process (GO:0019438)	2/12	0.42437	1	0	0	1.40766	1.20657	NR1I3;ACMSD
regulation of antigen receptor-mediated signaling pathway (GO:0050854)	2/12	0.42437	1	0	0	1.40766	1.20657	CBFB;GCSAM
positive regulation of stem cell differentiation (GO:2000738)	2/12	0.42437	1	0	0	1.40766	1.20657	SP7;SOX6
keratan sulfate catabolic process (GO:0042340)	2/12	0.42437	1	0	0	1.40766	1.20657	ACAN;HEXB
regulation of retrograde protein transport, ER to cytosol (GO:1904152)	2/12	0.42437	1	0	0	1.40766	1.20657	EDEM2;UBAC2
regulation of mesenchymal cell proliferation (GO:0010464)	2/12	0.42437	1	0	0	1.40766	1.20657	STAT1;MYC
carbohydrate derivative transport (GO:1901264)	2/12	0.42437	1	0	0	1.40766	1.20657	SLC17A5;VLDLR
entry of bacterium into host cell (GO:0035635)	2/12	0.42437	1	0	0	1.40766	1.20657	CDH1;MET
histone arginine methylation (GO:0034969)	2/12	0.42437	1	0	0	1.40766	1.20657	PRDM4;PRMT1
regulation of actomyosin structure organization (GO:0110020)	2/12	0.42437	1	0	0	1.40766	1.20657	ASAP3;TSC1
attachment of mitotic spindle microtubules to kinetochore (GO:0051315)	2/12	0.42437	1	0	0	1.40766	1.20657	MAD1L1;CENPC
lysine catabolic process (GO:0006554)	2/12	0.42437	1	0	0	1.40766	1.20657	GCDH;DLST
regulation of histone methylation (GO:0031060)	2/12	0.42437	1	0	0	1.40766	1.20657	PIH1D1;PAF1
ubiquitin-dependent protein catabolic process (GO:0006511)	42/342	0.424601	1	0	0	1.03722	0.888489	PSMD11;UBE3C;UBA6;FAF1;CUL2;OTUD7A;NEDD4L;OTUD7B;DCST1;PSMA8;TRIM9;PSMD6;RANBP3L;PSMD5;HECTD3;PSMD2;RNF217;ARIH2;RBBP6;ARIH1;FBXW4;ARRDC1;USP44;AMFR;ADRM1;AXIN1;UBE4B;BTBD6;TOPORS;CUL4A;PSMA6;KBTBD4;PSMC6;HECW2;PSME4;CDC16;ANAPC4;ANAPC5;UBA1;UBAP1L;TRIM32;ANAPC1
regulation of ion transmembrane transport (GO:0034765)	5/36	0.425374	1	0	0	1.17305	1.00271	YWHAE;SCN10A;KCNJ15;NEDD4L;ANO6
regulation of phosphoprotein phosphatase activity (GO:0043666)	5/36	0.425374	1	0	0	1.17305	1.00271	HSP90AB1;PPP4R4;MAGI2;TSC1;MTOR
actin filament bundle organization (GO:0061572)	5/36	0.425374	1	0	0	1.17305	1.00271	EPS8;FSCN3;BAIAP2;RHOC;RHOBTB1
sulfur compound catabolic process (GO:0044273)	5/36	0.425374	1	0	0	1.17305	1.00271	ACAN;HEXB;GPC1;MLYCD;HPSE
positive regulation of NIK/NF-kappaB signaling (GO:1901224)	5/36	0.425374	1	0	0	1.17305	1.00271	PDCD4;TNFRSF10B;TLR6;RELA;MALT1
apical junction assembly (GO:0043297)	5/36	0.425374	1	0	0	1.17305	1.00271	STRN;F11R;RHOC;GRHL2;VCL
mRNA polyadenylation (GO:0006378)	4/28	0.427299	1	0	0	1.20656	1.02591	CSTF3;PAPOLG;PAF1;PABPC1
negative regulation of small GTPase mediated signal transduction (GO:0051058)	4/28	0.427299	1	0	0	1.20656	1.02591	SYNGAP1;RASA3;SPRY2;ARHGAP12
release of sequestered calcium ion into cytosol (GO:0051209)	4/28	0.427299	1	0	0	1.20656	1.02591	ERO1A;PLCG2;ITPR2;RYR3
negative regulation of cell-matrix adhesion (GO:0001953)	4/28	0.427299	1	0	0	1.20656	1.02591	BCAS3;DLC1;PHLDB2;CORO1C
microtubule polymerization (GO:0046785)	4/28	0.427299	1	0	0	1.20656	1.02591	GOLGA2;TUBGCP2;CENPJ;CLASP1
extrinsic apoptotic signaling pathway via death domain receptors (GO:0008625)	4/28	0.427299	1	0	0	1.20656	1.02591	DDX3X;DDX47;BAG3;TNFRSF10B
regulation of neurotransmitter secretion (GO:0046928)	4/28	0.427299	1	0	0	1.20656	1.02591	RIMS2;STX1B;FMR1;SNCAIP
regulation of vascular endothelial growth factor production (GO:0010574)	4/28	0.427299	1	0	0	1.20656	1.02591	FLT4;HPSE;SULF1;IL6ST
cellular response to glucose stimulus (GO:0071333)	4/28	0.427299	1	0	0	1.20656	1.02591	MLXIPL;PCK1;IGF1R;PCK2
leukocyte cell-cell adhesion (GO:0007159)	4/28	0.427299	1	0	0	1.20656	1.02591	CD40LG;ITGA4;ITGAL;FERMT3
regulation of vacuole organization (GO:0044088)	3/20	0.427916	1	0	0	1.26689	1.07537	IFT88;PIKFYVE;NPRL2
Golgi to endosome transport (GO:0006895)	3/20	0.427916	1	0	0	1.26689	1.07537	MON2;KIF16B;EPS15
regulation of epidermal cell differentiation (GO:0045604)	3/20	0.427916	1	0	0	1.26689	1.07537	CBFB;GDF3;DLL1
purine nucleotide metabolic process (GO:0006163)	3/20	0.427916	1	0	0	1.26689	1.07537	PRPS1;GDA;NT5C1B
regulation of anoikis (GO:2000209)	3/20	0.427916	1	0	0	1.26689	1.07537	PIK3CA;ZNF304;PTK2
positive regulation of gene silencing by miRNA (GO:2000637)	3/20	0.427916	1	0	0	1.26689	1.07537	MAP2K2;FMR1;EIF4G1
branching involved in ureteric bud morphogenesis (GO:0001658)	3/20	0.427916	1	0	0	1.26689	1.07537	BMP2;MYC;SIX1
organelle disassembly (GO:1903008)	3/20	0.427916	1	0	0	1.26689	1.07537	GOLGA2;DYRK3;KLC1
positive regulation of T cell migration (GO:2000406)	3/20	0.427916	1	0	0	1.26689	1.07537	CCL20;DOCK8;ADAM10
melanosome localization (GO:0032400)	3/20	0.427916	1	0	0	1.26689	1.07537	MLPH;VPS33B;MYO5A
inositol phosphate-mediated signaling (GO:0048016)	3/20	0.427916	1	0	0	1.26689	1.07537	NFAT5;NFATC2;NFATC4
negative regulation of plasma membrane bounded cell projection assembly (GO:0120033)	3/20	0.427916	1	0	0	1.26689	1.07537	TCHP;TBC1D7;EVI5L
cellular response to steroid hormone stimulus (GO:0071383)	3/20	0.427916	1	0	0	1.26689	1.07537	URI1;AKR1B1;NR3C1
regulation of transport (GO:0051049)	3/20	0.427916	1	0	0	1.26689	1.07537	YRDC;FES;MYO6
positive regulation of interleukin-2 production (GO:0032743)	3/20	0.427916	1	0	0	1.26689	1.07537	CD4;ANXA1;MALT1
cell projection assembly (GO:0030031)	3/20	0.427916	1	0	0	1.26689	1.07537	CYFIP1;RHOJ;RHOV
regulation of gluconeogenesis (GO:0006111)	3/20	0.427916	1	0	0	1.26689	1.07537	DGKQ;NR1D1;PPARGC1A
proteoglycan metabolic process (GO:0006029)	3/20	0.427916	1	0	0	1.26689	1.07537	HPSE;SULF1;GAL3ST4
ureteric bud morphogenesis (GO:0060675)	3/20	0.427916	1	0	0	1.26689	1.07537	BMP2;MYC;SIX1
wound healing, spreading of cells (GO:0044319)	3/20	0.427916	1	0	0	1.26689	1.07537	MMP12;TOR1A;RHOC
regulation of lipoprotein lipase activity (GO:0051004)	3/20	0.427916	1	0	0	1.26689	1.07537	NR1H3;LPL;PCSK6
regulation of calcium ion transmembrane transport (GO:1903169)	3/20	0.427916	1	0	0	1.26689	1.07537	DIAPH1;HRC;PTK2B
negative regulation of extrinsic apoptotic signaling pathway (GO:2001237)	10/77	0.428803	1	0	0	1.09688	0.928789	FGB;NOS3;AKR1B1;TNFRSF10B;BIRC6;ARHGEF2;CFLAR;ZMYND11;RELA;BMP5
response to interferon-gamma (GO:0034341)	9/69	0.43248	1	0	0	1.10165	0.92342	GBP6;SYNCRIP;DAPK1;CCL20;STAT1;IL23R;DAPK3;AQP4;CX3CL1
response to reactive oxygen species (GO:0000302)	8/61	0.436366	1	0	0	1.10767	0.918557	EGLN1;PDGFRA;TXNRD3;DLC1;TPM1;PXN;PTPRK;CAMKK2
cotranslational protein targeting to membrane (GO:0006613)	12/94	0.437052	1	0	0	1.07821	0.892435	RPL5;RPL7A;RPL18A;RPL12;RPLP0;RPL14;RPS3A;RPL15;RPS10;SEC63;RPL19;RPS23
protein transport (GO:0015031)	40/327	0.438018	1	0	0	1.03314	0.852855	COPB2;LRSAM1;TBC1D9B;TFRC;AFM;SNX13;VLDLR;SNX33;NAPG;RPGR;GGA3;SNX27;RAB40C;MYO6;ATP6V0A2;ATP6V1H;TLK1;ARFIP1;STX3;EVI5L;SIL1;TBC1D22A;ABCD1;TBC1D22B;SEC31A;TBC1D16;NDC1;RABGAP1L;TOR1A;ARRDC1;VPS33B;AP3B1;ZDHHC17;LRP1B;RUFY1;STX1B;CTTN;TBC1D25;ARHGEF2;RAB7B
regulation of cell growth (GO:0001558)	25/202	0.438609	1	0	0	1.04529	0.861472	URI1;DDX3X;DCUN1D3;FHL1;CCAR2;TCHP;FLCN;ERBB2;ENPP1;SPOCK1;SH3BP4;TP53TG5;SLIT3;APBB1;TSPYL2;ADAM10;MTOR;BCL6;SGK3;HDGFL2;TRIM32;BAP1;SIPA1;EIF4G1;PAPPA2
[truncated: 2,415 more rows]

## Sheet: S3UpRegEnrichGOBP
Table S3: GO biological process enrichment analysis results of the significantly upregulated proteins from Enrichr software.
[truncated: 3,909 more rows]
